# Supplementary material for: Transcriptomic analysis revealed the mechanism of oil dynamic accumulation during developing Siberian apricot (Prunus sibirica L.) seed kernels for the development of woody biodiesel
Source: Biotechnol Biofuels. 2015 Feb 22;8:29. doi: 10.1186/s13068-015-0213-3 (PMC4381669; doi:10.1186/s13068-015-0213-3)
Supplement: Additional file 3: Table S2. — All unigenes’ individual annotations, nt length, and levels of transcripts in RPKM. [file 13068_2015_213_MOESM3_ESM.xlsx]

## Sheet: merger - 副本
unigene	RPKM_10DAF	RPKM_30DAF	RPKM_50DAF	RPKM_60DAF	RPKM_70DAF	Name	Definition	Length	Swissprot_des	Swissprot_evalue	Cdd_des	Cdd_evalue	Trembl_des	Trembl_evalue	NR_des	NR_evalue	PFAM_des	PFAM_evalue	KOG	GO	EC	KO	Pathway
comp43144_c0	1.4	0.34	0.26	0.4	0.53	-	-	419	-	-	-	-	-	-	-	-	-	-	-	-	-	-	-
comp51774_c0	34.33	17.97	10.44	10.21	15.39	-	-	1274	sp|Q9CR95|NECP1_MOUSE Adaptin ear-binding coat-associated protein 1 OS=Mus musculus GN=Necap1 PE=1 SV=2	7e-32	gnl|CDD|191897 pfam07933. DUF1681. Protein of unknown function (DUF1681). This family is composed of sequences derived from a number of hypothetical eukaryotic proteins of unknown function.	4e-53	tr|B9IQP5|B9IQP5_POPTR Predicted protein OS=Populus trichocarpa GN=POPTRDRAFT_738909 PE=4 SV=1	4e-121	ref|XP_002325579.1| predicted protein [Populus trichocarpa] gb|EEE99960.1| predicted protein [Populus trichocarpa]	4e-121	C6TNX5_SOYBN/22-184 PF07933.9;DUF1681;	2e-97	S	GO:0016020.membrane;GO:0006897.endocytosis;	-	-	-
comp116203_c0	0.05	0.09	0	0	0	-	-	390	-	-	-	-	-	-	-	-	-	-	-	-	-	-	-
comp37170_c0	0.18	0.25	0.39	0.37	0.44	-	-	1063	-	-	-	-	-	-	-	-	-	-	-	-	-	-	-
comp63081_c0	0.14	0.19	0.13	0.26	0.26	-	-	1006	-	-	-	-	-	-	-	-	-	-	-	-	-	-	-
comp83999_c0	0	0	0	0	0	-	-	430	-	-	-	-	-	-	-	-	-	-	-	-	-	-	-
comp92759_c0	0.14	0.06	0	0	0.3	-	-	275	-	-	-	-	-	-	-	-	-	-	-	-	-	-	-
comp93414_c0	0.05	0.3	0	0	0.06	-	-	361	-	-	-	-	-	-	-	-	-	-	-	-	-	-	-
comp111163_c0	0	0	0	1.05	0	-	-	251	sp|Q32L59|TMC5B_BOVIN Transmembrane and coiled-coil domain-containing protein 5B OS=Bos taurus GN=TMCO5B PE=2 SV=1	2e-17	-	-	tr|F1MWR4|F1MWR4_BOVIN Uncharacterized protein OS=Bos taurus GN=BT.50635 PE=4 SV=1	9e-16	ref|XP_003585785.1| PREDICTED: craniofacial development protein 2-like [Bos taurus]	5e-16	F1MWG4_BOVIN/2-201 PF03372.18;Exo_endo_phos;	1e-09	-	GO:0005634.nucleus;GO:0005737.cytoplasm;	-	-	-
comp31331_c0	0	0.1	0.2	0.73	0	-	-	358	-	-	-	-	tr|A5C9D0|A5C9D0_VITVI Putative uncharacterized protein OS=Vitis vinifera GN=VITISV_043099 PE=4 SV=1	7e-11	emb|CAN81956.1| hypothetical protein VITISV_043099 [Vitis vinifera]	6e-11	-	-	-	GO:0003677.DNA binding;GO:0008234.cysteine-type peptidase activity;GO:0006508.proteolysis;	-	-	-
comp59858_c0	0.21	1.64	1.67	2.73	4.59	-	-	1039	-	-	gnl|CDD|177952 PLN02318. PLN02318. phosphoribulokinase/uridine kinase.	3e-105	tr|I1J693|I1J693_SOYBN Uncharacterized protein OS=Glycine max PE=4 SV=1	5e-96	ref|XP_003517896.1| PREDICTED: uridine-cytidine kinase C-like [Glycine max]	5e-96	Q9C664_ARATH/441-619 PB103233; Pfam-B_103233;	7e-71	-	GO:0006222.UMP biosynthetic process;GO:0016310.phosphorylation;GO:0004849.uridine kinase activity;GO:0008152.metabolic process;GO:0005524.ATP binding;GO:0016301.kinase activity;GO:0016773.phosphotransferase activity. alcohol group as acceptor;GO:0016740.transferase activity;GO:0006796.phosphate-containing compound metabolic process;	-	-	-
comp107117_c0	0	0	0	0	0	-	-	333	-	-	-	-	-	-	-	-	-	-	-	-	-	-	-
comp92716_c0	0.38	0.37	0.15	0	0	-	-	718	-	-	-	-	-	-	-	-	-	-	-	-	-	-	-
comp44312_c0	0.21	0.11	0.02	0.02	0.07	-	-	840	-	-	-	-	-	-	-	-	-	-	-	-	-	-	-
comp346_c0	0.11	0.13	0	0.42	0.3	-	-	533	-	-	-	-	-	-	-	-	-	-	-	-	-	-	-
comp12939_c0	0.54	0.21	0	0	0	-	-	255	-	-	-	-	tr|B9H050|B9H050_POPTR Predicted protein OS=Populus trichocarpa GN=POPTRDRAFT_554146 PE=4 SV=1	1e-38	ref|XP_002303479.1| predicted protein [Populus trichocarpa] gb|EEE78458.1| predicted protein [Populus trichocarpa]	1e-38	B9H050_POPTR/97-287 PF13439.1;Glyco_transf_4;	1e-41	-	GO:0009058.biosynthetic process;GO:0016740.transferase activity;	-	-	-
comp88722_c0	0.07	0.07	0	0.11	0	-	-	523	-	-	-	-	-	-	-	-	-	-	-	-	-	-	-
comp109740_c0	0.08	0.23	0.04	0.08	0.17	-	-	465	-	-	-	-	-	-	-	-	-	-	-	-	-	-	-
comp76420_c0	2.08	1.41	1.41	1.67	1.55	-	-	2177	-	-	-	-	tr|B9RBR6|B9RBR6_RICCO Nucleic acid binding protein. putative OS=Ricinus communis GN=RCOM_1680000 PE=4 SV=1	2e-115	ref|XP_002509600.1| nucleic acid binding protein. putative [Ricinus communis] gb|EEF50987.1| nucleic acid binding protein. putative [Ricinus communis]	2e-115	B9RBR6_RICCO/49-288 PF01936.13;NYN;	1e-93	-	GO:0008270.zinc ion binding;GO:0005622.intracellular;GO:0003676.nucleic acid binding;	-	-	-
comp24001_c0	0.43	0.62	0.27	0.47	0.3	-	-	1197	-	-	-	-	-	-	-	-	-	-	-	-	-	-	-
comp22889_c0	0.18	0.11	0.11	0	0.06	ndhF	NAD(P)H-quinone oxidoreductase subunit 5	318	sp|Q09FZ9|NU5C_PLAOC NAD(P)H-quinone oxidoreductase subunit 5. chloroplastic OS=Platanus occidentalis GN=ndhF PE=3 SV=1	1e-28	gnl|CDD|176967 CHL00025. ndhF. NADH dehydrogenase subunit 5.	2e-42	tr|E3W0N9|E3W0N9_PRUPE NADH-plastoquinone oxidoreductase subunit 5 OS=Prunus persica GN=ndhF PE=4 SV=1	3e-34	ref|YP_004021711.1| NADH-plastoquinone oxidoreductase subunit 5 [Prunus persica] gb|ADO65021.1| NADH-plastoquinone oxidoreductase subunit 5 [Prunus persica]	3e-34	Q0MS95_PRUDU/226-326 PF01010.14;Oxidored_q1_C;	8e-17	-	GO:0016020.membrane;GO:0006810.transport;GO:0009535.chloroplast thylakoid membrane;GO:0042773.ATP synthesis coupled electron transport;GO:0055114.oxidation-reduction process;GO:0009579.thylakoid;GO:0016021.integral to membrane;GO:0048038.quinone binding;GO:0009536.plastid;GO:0008137.NADH dehydrogenase (ubiquinone) activity;GO:0009507.chloroplast;GO:0016491.oxidoreductase activity;	EC:1.6.5.3	K05577	ko00190. Oxidative phosphorylation;
comp5700_c0	0.07	0.03	0.06	0.16	0.21	-	-	574	-	-	-	-	-	-	-	-	-	-	-	-	-	-	-
comp119202_c0	0	0	0.08	0	0.36	-	-	223	-	-	-	-	tr|D7MVV8|D7MVV8_ARALL Predicted protein OS=Arabidopsis lyrata subsp. lyrata GN=ARALYDRAFT_655211 PE=4 SV=1	3e-39	ref|XP_002863061.1| predicted protein [Arabidopsis lyrata subsp. lyrata] gb|EFH39320.1| predicted protein [Arabidopsis lyrata subsp. lyrata]	3e-39	B9HUP3_POPTR/51-182 PB022024; Pfam-B_22024;	6e-40	-	-	-	-	-
comp125057_c0	0	0	0	0	0	-	-	210	-	-	-	-	-	-	-	-	-	-	-	-	-	-	-
comp67936_c0	13.84	9.05	7.5	18.69	38.82	DBP3	ATP-dependent RNA helicase DBP3	2088	sp|Q6YS30|RH5_ORYSJ DEAD-box ATP-dependent RNA helicase 5 OS=Oryza sativa subsp. japonica GN=Os07g0301200 PE=2 SV=1	0	gnl|CDD|185453 PTZ00110. PTZ00110. helicase; Provisional.	1e-134	tr|A5BAJ6|A5BAJ6_VITVI Putative uncharacterized protein OS=Vitis vinifera GN=VITISV_010658 PE=3 SV=1	0	emb|CAN76636.1| hypothetical protein VITISV_010658 [Vitis vinifera]	0	A5BAJ6_VITVI/143-316 PF00270.24;DEAD;	2e-92	A	GO:0005634.nucleus;GO:0003723.RNA binding;GO:0005524.ATP binding;GO:0003824.catalytic activity;GO:0004386.helicase activity;GO:0006364.rRNA processing;GO:0008026.ATP-dependent helicase activity;GO:0003676.nucleic acid binding;GO:0046872.metal ion binding;GO:0042254.ribosome biogenesis;GO:0005730.nucleolus;GO:0016787.hydrolase activity;GO:0000166.nucleotide binding;GO:0008270.zinc ion binding;	EC:3.6.4.13	K14811	-
comp34132_c0	0.42	0	0	0	0	-	-	282	-	-	-	-	-	-	-	-	-	-	-	-	-	-	-
comp23766_c0	1.1	0.56	0.44	0.32	0.61	-	-	536	-	-	-	-	-	-	-	-	-	-	-	-	-	-	-
comp11617_c0	0.04	0.17	0.13	0.1	0.04	-	-	539	-	-	-	-	-	-	-	-	-	-	-	-	-	-	-
comp124446_c0	0.08	0	0	0	0	-	-	231	-	-	-	-	-	-	-	-	-	-	-	-	-	-	-
comp64148_c0	3.61	1.91	0.37	0	0.12	ADA. add	adenosine deaminase	1174	-	-	-	-	-	-	-	-	-	-	-	-	EC:3.5.4.4	K01488	ko00230. Purine metabolism;ko05340. Primary immunodeficiency;
comp52959_c0	9.07	6	5.22	11.83	16.11	-	-	1074	sp|O22795|RK28_ARATH 50S ribosomal protein L28. chloroplastic OS=Arabidopsis thaliana GN=RPL28 PE=2 SV=2	1e-54	gnl|CDD|178987 PRK00359. rpmB. 50S ribosomal protein L28; Reviewed.	2e-26	tr|A9PHA2|A9PHA2_POPTR Putative uncharacterized protein OS=Populus trichocarpa PE=2 SV=1	4e-57	gb|ABK95755.1| unknown [Populus trichocarpa]	4e-57	P93813_ARATH/6-66 PF00830.14;Ribosomal_L28;	5e-31	-	GO:0005840.ribosome;GO:0030529.ribonucleoprotein complex;GO:0006412.translation;GO:0005622.intracellular;GO:0009536.plastid;GO:0003735.structural constituent of ribosome;GO:0009507.chloroplast;	-	-	-
comp41415_c0	10.43	3.06	0.26	0	0.12	-	-	981	-	-	-	-	tr|D7TPB3|D7TPB3_VITVI Putative uncharacterized protein OS=Vitis vinifera GN=VIT_07s0104g00490 PE=4 SV=1	1e-24	ref|XP_003632364.1| PREDICTED: uncharacterized protein LOC100853168 [Vitis vinifera]	7e-25	-	-	-	-	-	-	-
comp19903_c0	4.5	2.64	0.61	2.84	5.34	-	-	357	-	-	-	-	-	-	-	-	-	-	-	-	-	-	-
comp58887_c0	0.21	0.34	0.21	0.14	0.17	-	-	1099	-	-	-	-	-	-	-	-	-	-	-	-	-	-	-
comp95810_c0	0	0.74	0	0	0	-	-	264	-	-	-	-	-	-	-	-	-	-	-	-	-	-	-
comp26964_c0	0.22	0.66	1.55	1.18	1.16	-	-	351	-	-	-	-	-	-	-	-	-	-	-	-	-	-	-
comp104996_c0	0.06	0	0	0	0	-	-	303	-	-	-	-	-	-	-	-	-	-	-	-	-	-	-
comp111862_c0	0.09	0.32	0	0	0.09	-	-	451	-	-	-	-	-	-	-	-	-	-	-	-	-	-	-
comp75880_c0	1.15	0.78	0.44	1.22	2.09	pabAB	para-aminobenzoate synthetase	3712	sp|P32483|PABS_STRGR Para-aminobenzoate synthase OS=Streptomyces griseus GN=pab PE=3 SV=1	1e-81	gnl|CDD|178477 PLN02889. PLN02889. oxo-acid-lyase/anthranilate synthase.	0	tr|B9SUA1|B9SUA1_RICCO p-aminobenzoate synthase. putative OS=Ricinus communis GN=RCOM_0228150 PE=4 SV=1	0	ref|XP_002274386.2| PREDICTED: para-aminobenzoate synthase-like [Vitis vinifera]	0	B9HUE3_POPTR/658-916 PF00425.13;Chorismate_bind;	9e-145	JE	GO:0008652.cellular amino acid biosynthetic process;GO:0008152.metabolic process;GO:0046656.folic acid biosynthetic process;GO:0000162.tryptophan biosynthetic process;GO:0016833.oxo-acid-lyase activity;GO:0003824.catalytic activity;GO:0017000.antibiotic biosynthetic process;GO:0009396.folic acid-containing compound biosynthetic process;GO:0006541.glutamine metabolic process;GO:0016829.lyase activ…	EC:2.6.1.85	K13950	ko00790. Folate biosynthesis;
comp74433_c0	2.81	2.1	2.3	3.34	4.54	-	-	7059	-	-	-	-	tr|B9SDJ3|B9SDJ3_RICCO Putative uncharacterized protein OS=Ricinus communis GN=RCOM_0419570 PE=4 SV=1	0	emb|CBI32086.3| unnamed protein product [Vitis vinifera]	0	D7TNL3_VITVI/1-2228 PB010089; Pfam-B_10089;	0	AT	-	-	-	-
comp70091_c0	4.81	4.68	5.19	11.86	17.08	-	-	2576	sp|O82251|TI202_ARATH Protein TIC 20-II. chloroplastic OS=Arabidopsis thaliana GN=TIC20-II PE=2 SV=1	2e-41	gnl|CDD|202999 pfam04398. DUF538. Protein of unknown function. DUF538. This family consists of several plant proteins of unknown function.	2e-32	tr|B9RM55|B9RM55_RICCO Putative uncharacterized protein OS=Ricinus communis GN=RCOM_1077750 PE=4 SV=1	7e-53	ref|XP_002514824.1| conserved hypothetical protein [Ricinus communis] gb|EEF47378.1| conserved hypothetical protein [Ricinus communis]	6e-53	B9RM55_RICCO/34-145 PF04398.7;DUF538;	2e-50	-	-	-	-	-
comp125409_c0	0	0.09	0	0.19	0	-	-	202	-	-	-	-	-	-	-	-	-	-	-	-	-	-	-
comp108686_c0	0	0.14	0.07	0	0	-	-	248	-	-	-	-	-	-	-	-	-	-	-	-	-	-	-
comp126058_c0	0	0	0	1.03	0	-	-	256	-	-	-	-	-	-	-	-	-	-	-	-	-	-	-
comp55611_c1	162.79	72.42	21.31	21	48.59	RP-S12e. RPS12	small subunit ribosomal protein S12e	892	sp|Q9XHS0|RS12_HORVU 40S ribosomal protein S12 OS=Hordeum vulgare GN=RPS12 PE=2 SV=1	2e-67	gnl|CDD|201684 pfam01248. Ribosomal_L7Ae. Ribosomal protein L7Ae/L30e/S12e/Gadd45 family. This family includes: Ribosomal L7A from metazoa. Ribosomal L8-A and L8-B from fungi. 30S ribosomal protein HS6 from archaebacteria. 40S ribosomal protein S12 from eukaryotes. Ribosomal protein L30 from eukaryotes and archaebacteria. Gadd45 and MyD118.	5e-29	tr|F6HYI6|F6HYI6_VITVI 40S ribosomal protein S12 OS=Vitis vinifera GN=VIT_11s0037g00080 PE=3 SV=1	4e-72	ref|XP_002279327.1| PREDICTED: 40S ribosomal protein S12 [Vitis vinifera]	4e-72	B9GVJ7_POPTR/18-113 PF01248.21;Ribosomal_L7Ae;	9e-54	J	GO:0005840.ribosome;GO:0030529.ribonucleoprotein complex;GO:0006412.translation;GO:0005622.intracellular;GO:0003735.structural constituent of ribosome;	-	K02951	ko03010. Ribosome;
comp36160_c0	0.85	0.21	0.21	0.33	0.48	-	-	507	-	-	-	-	-	-	-	-	-	-	-	-	-	-	-
comp129762_c0	0	0	0	0	0.54	APOB	apolipoprotein B	227	sp|P04114|APOB_HUMAN Apolipoprotein B-100 OS=Homo sapiens GN=APOB PE=1 SV=2	2e-42	-	-	tr|F5H109|F5H109_HUMAN Apolipoprotein B-48 OS=Homo sapiens GN=APOB PE=4 SV=1	9e-41	gb|AAI72787.1| apolipoprotein B precursor [synthetic construct]	2e-41	Q29021_PIG/1-1493 PB000003; Pfam-B_3;	3e-31	-	-	-	K14462	ko04975. Fat digestion and absorption;ko04977. Vitamin digestion and absorption;
comp119697_c0	0.23	0	0.05	0.28	0	-	-	339	-	-	-	-	-	-	-	-	-	-	-	-	-	-	-
comp86998_c0	0	0	0	0	0.14	-	-	283	-	-	-	-	-	-	-	-	-	-	-	-	-	-	-
comp124903_c0	0	0	0	0	0	-	-	222	-	-	gnl|CDD|29575 cd02647. nuc_hydro_TvIAG. nuc_hydro_ TvIAG: Nucleoside hydrolases similar to the Inosine-adenosine-guanosine-preferring nucleoside hydrolase from Trypanosoma vivax. Nucleoside hydrolases cleave the N-glycosidic bond in nucleosides generating ribose and the respective base. Nucleoside hydrolases vary in their substrate specificity. This group contains eukaryotic and bacterial protein…	1e-19	tr|I1MRC4|I1MRC4_SOYBN Uncharacterized protein OS=Glycine max GN=Gma.28501 PE=4 SV=1	7e-40	ref|XP_003550523.1| PREDICTED: uncharacterized protein LOC100788041 [Glycine max]	9e-40	Q8RY23_ARATH/508-870 PF01156.14;IU_nuc_hydro;	2e-22	-	-	-	-	-
comp6712_c0	0.11	0.02	0	0.13	0.05	-	-	739	-	-	-	-	-	-	-	-	-	-	-	-	-	-	-
comp74148_c1	1.92	0.9	0.49	0.98	2.3	-	-	1259	-	-	-	-	-	-	-	-	-	-	-	-	-	-	-
comp66920_c0	0.93	0.58	0.08	0.08	0.12	ADCK. ABC1	aarF domain-containing kinase	1205	sp|Q94BU1|Y1181_ARATH Uncharacterized aarF domain-containing protein kinase At1g71810. chloroplastic OS=Arabidopsis thaliana GN=At1g71810 PE=1 SV=1	1e-81	-	-	tr|B9SMA1|B9SMA1_RICCO Protein ABC1. mitochondrial. putative OS=Ricinus communis GN=RCOM_0297470 PE=4 SV=1	1e-90	ref|XP_002527120.1| Protein ABC1. mitochondrial precursor. putative [Ricinus communis] gb|EEF35283.1| Protein ABC1. mitochondrial precursor. putative [Ricinus communis]	1e-90	D7TFR1_VITVI/185-303 PF03109.11;ABC1;	6e-32	-	GO:0005524.ATP binding;GO:0004672.protein kinase activity;GO:0006468.protein phosphorylation;GO:0016772.transferase activity. transferring phosphorus-containing groups;	-	K08869	-
comp15194_c0	0	0	0	0	0	petH	ferredoxin--NADP+ reductase	264	sp|P10933|FENR1_PEA Ferredoxin--NADP reductase. leaf isozyme. chloroplastic OS=Pisum sativum GN=PETH PE=1 SV=1	1e-42	gnl|CDD|178662 PLN03115. PLN03115. ferredoxin--NADP(+) reductase; Provisional.	4e-54	tr|Q43084|Q43084_PEA Ferredoxin NADP+ reductase (Fragment) OS=Pisum sativum GN=petE PE=2 SV=1	3e-43	gb|AAB59303.1| ferredoxin NADP+ reductase. partial [Pisum sativum]	2e-43	Q43084_PEA/2-60 PF00175.16;NAD_binding_1;	2e-21	C	GO:0016020.membrane;GO:0009535.chloroplast thylakoid membrane;GO:0050660.flavin adenine dinucleotide binding;GO:0055114.oxidation-reduction process;GO:0042651.thylakoid membrane;GO:0005515.protein binding;GO:0016491.oxidoreductase activity;GO:0009507.chloroplast;GO:0006810.transport;GO:0009579.thylakoid;GO:0050661.NADP binding;GO:0022900.electron transport chain;GO:0004324.ferredoxin-NADP+ reduct…	EC:1.18.1.2	K02641	ko00195. Photosynthesis;
comp50037_c0	0.35	0.02	0	0	0	-	-	1772	-	-	-	-	tr|B9REB4|B9REB4_RICCO Putative uncharacterized protein OS=Ricinus communis GN=RCOM_1619950 PE=4 SV=1	6e-62	ref|XP_002512053.1| conserved hypothetical protein [Ricinus communis] gb|EEF50722.1| conserved hypothetical protein [Ricinus communis]	6e-62	B4YPV5_BRAOA/1-321 PB048912; Pfam-B_48912;	1e-26	-	GO:0000287.magnesium ion binding;GO:0004427.inorganic diphosphatase activity;GO:0006796.phosphate-containing compound metabolic process;GO:0005737.cytoplasm;	-	-	-
comp8477_c0	0.14	0.1	0.05	0	0	-	-	713	-	-	-	-	-	-	-	-	-	-	-	-	-	-	-
comp65231_c0	9.67	4	3.83	5.39	5.48	-	-	4480	sp|Q9M9M4|CSLD3_ARATH Cellulose synthase-like protein D3 OS=Arabidopsis thaliana GN=CSLD3 PE=1 SV=1	0	gnl|CDD|177890 PLN02248. PLN02248. cellulose synthase-like protein.	0	tr|B9S213|B9S213_RICCO Cellulose synthase A catalytic subunit 3 [UDP-forming]. putative OS=Ricinus communis GN=RCOM_1325350 PE=4 SV=1	0	ref|XP_002520032.1| Cellulose synthase A catalytic subunit 3 [UDP-forming]. putative [Ricinus communis] gb|EEF42356.1| Cellulose synthase A catalytic subunit 3 [UDP-forming]. putative [Ricinus communis]	0	B9MU77_POPTR/319-1083 PF03552.9;Cellulose_synt;	0	-	GO:0016760.cellulose synthase (UDP-forming) activity;GO:0016020.membrane;GO:0016757.transferase activity. transferring glycosyl groups;GO:0030244.cellulose biosynthetic process;GO:0016021.integral to membrane;GO:0016740.transferase activity;GO:0007047.cellular cell wall organization;	-	-	-
comp111251_c0	0	0	0	0	0.08	E2.4.1.207	xyloglucan:xyloglucosyl transferase	481	sp|Q38910|XTH23_ARATH Probable xyloglucan endotransglucosylase/hydrolase protein 23 OS=Arabidopsis thaliana GN=XTH23 PE=2 SV=1	2e-87	gnl|CDD|185685 cd02176. GH16_XET. Xyloglucan endotransglycosylase. member of glycosyl hydrolase family 16. Xyloglucan endotransglycosylases (XETs) cleave and religate xyloglucan polymers in plant cell walls via a transglycosylation mechanism. Xyloglucan is a soluble hemicellulose with a backbone of beta-1.4-linked glucose units. partially substituted with alpha-1.6-linked xylopyranose branches. I…	3e-112	tr|I1MH66|I1MH66_SOYBN Uncharacterized protein OS=Glycine max GN=Gma.51782 PE=4 SV=1	6e-98	ref|XP_003533750.1| PREDICTED: brassinosteroid-regulated protein BRU1-like [Glycine max]	1e-99	C0IRG9_ACTDE/24-205 PF00722.16;Glyco_hydro_16;	6e-83	-	GO:0048046.apoplast;GO:0016762.xyloglucan:xyloglucosyl transferase activity;GO:0008152.metabolic process;GO:0006073.cellular glucan metabolic process;GO:0016798.hydrolase activity. acting on glycosyl bonds;GO:0004553.hydrolase activity. hydrolyzing O-glycosyl compounds;GO:0005618.cell wall;GO:0016787.hydrolase activity;GO:0005975.carbohydrate metabolic process;	EC:2.4.1.207	K08235	-
comp98773_c0	0.13	0.06	0	0.12	0.78	-	-	311	-	-	-	-	-	-	-	-	-	-	-	-	-	-	-
comp94295_c0	0.59	0.33	0	0	0.46	-	-	266	-	-	-	-	-	-	-	-	-	-	-	-	-	-	-
comp72133_c0	0.02	0.01	0	0.01	0.01	-	-	2466	sp|Q9M020|LRK63_ARATH Lectin-domain containing receptor kinase VI.3 OS=Arabidopsis thaliana GN=LECRK63 PE=2 SV=1	0	gnl|CDD|201029 pfam00139. Lectin_legB. Legume lectin domain.	1e-72	tr|G0Y6Q9|G0Y6Q9_GOSHI Lectin receptor-like kinase OS=Gossypium hirsutum GN=LRK PE=3 SV=1	0	gb|AEE00746.1| lectin receptor-like kinase [Gossypium hirsutum]	0	B9SKY8_RICCO/351-617 PF00069.20;Pkinase;	1e-134	T	GO:0016310.phosphorylation;GO:0005524.ATP binding;GO:0016301.kinase activity;GO:0005529.carbohydrate binding;GO:0006468.protein phosphorylation;GO:0005488.binding;GO:0004674.protein serine/threonine kinase activity;GO:0004693.cyclin-dependent protein kinase activity;GO:0000166.nucleotide binding;GO:0004672.protein kinase activity;GO:0016740.transferase activity;GO:0007049.cell cycle;GO:0016772.tr…	-	-	-
comp10810_c0	0	0.17	0.06	0.12	0	-	-	322	-	-	-	-	-	-	-	-	-	-	-	-	-	-	-
comp77252_c2	2.92	2.47	1.32	1.67	2.39	-	-	2222	-	-	gnl|CDD|192895 pfam11955. PORR. Plant organelle RNA recognition domain. This family. which was previously known as DUF860. has been shown to be a component of group II intron ribonucleoprotein particles in maize chloroplasts. The domain is required for the splicing of the introns with which it associates. and promotes splicing in the context of a heterodimer with the RNase III-domain protein RNC1…	5e-102	tr|B9SYU8|B9SYU8_RICCO Putative uncharacterized protein OS=Ricinus communis GN=RCOM_0041300 PE=4 SV=1	1e-144	ref|XP_002531167.1| conserved hypothetical protein [Ricinus communis] gb|EEF31210.1| conserved hypothetical protein [Ricinus communis]	1e-144	B9SYU8_RICCO/44-382 PF11955.3;PORR;	2e-140	-	-	-	-	-
comp67004_c0	0.33	0.14	0.58	1.6	1.94	-	-	657	-	-	-	-	-	-	-	-	-	-	-	-	-	-	-
comp37126_c0	0.55	0.33	0.28	0.29	0.25	-	-	321	-	-	-	-	-	-	-	-	-	-	-	-	-	-	-
comp96326_c0	0	0	0.14	0.22	0	-	-	260	-	-	-	-	-	-	-	-	-	-	-	-	-	-	-
comp126627_c0	0	0	0	0	0	BSK	BR-signaling kinase	211	sp|Q944A7|Y4523_ARATH Probable serine/threonine-protein kinase At4g35230 OS=Arabidopsis thaliana GN=At4g35230 PE=1 SV=1	8e-29	gnl|CDD|173624 cd00192. PTKc. Catalytic domain of Protein Tyrosine Kinases. Protein Tyrosine Kinase (PTK) family. catalytic domain. This PTKc family is part of a larger superfamily that includes the catalytic domains of protein serine/threonine kinases. RIO kinases. aminoglycoside phosphotransferase. choline kinase. and phosphoinositide 3-kinase (PI3K). PTKs catalyze the transfer of the gamma-pho…	3e-11	tr|I1K117|I1K117_SOYBN Uncharacterized protein OS=Glycine max GN=Gma.29181 PE=4 SV=1	5e-41	ref|XP_003524482.1| PREDICTED: probable serine/threonine-protein kinase At4g35230-like [Glycine max]	4e-41	A5C572_VITVI/66-313 PF07714.12;Pkinase_Tyr;	8e-42	TU	GO:0005524.ATP binding;GO:0004672.protein kinase activity;GO:0006468.protein phosphorylation;GO:0005488.binding;GO:0016772.transferase activity. transferring phosphorus-containing groups;	EC:2.7.11.1	K14500	ko04075. Plant hormone signal transduction;
comp68330_c0	3.37	0.23	0.15	0	0	-	-	623	-	-	-	-	-	-	-	-	-	-	-	-	-	-	-
comp79671_c0	7.57	2.34	0.18	0.07	0.68	-	-	510	-	-	-	-	-	-	-	-	-	-	-	-	-	-	-
comp4854_c0	0.04	0	0	0	0	-	-	514	sp|O82178|PP186_ARATH Pentatricopeptide repeat-containing protein At2g35130 OS=Arabidopsis thaliana GN=At2g35130 PE=2 SV=1	1e-60	gnl|CDD|205222 pfam13041. PPR_2. PPR repeat family. This repeat has no known function. It is about 35 amino acids long and is found in up to 18 copies in some proteins. The family appears to be greatly expanded in plants and fungi. The repeat has been called PPR.	1e-15	tr|A5BF28|A5BF28_VITVI Putative uncharacterized protein OS=Vitis vinifera GN=VITISV_038171 PE=4 SV=1	1e-75	emb|CAN70089.1| hypothetical protein VITISV_038171 [Vitis vinifera]	1e-75	B8AII6_ORYSI/456-505 PF13041.1;PPR_2;	3e-26	-	GO:0005488.binding;	-	-	-
comp127469_c0	0	0	0.06	0	0.06	-	-	322	sp|Q8RWC9|CIPK1_ARATH CBL-interacting serine/threonine-protein kinase 1 OS=Arabidopsis thaliana GN=CIPK1 PE=1 SV=2	3e-33	-	-	tr|D7L792|D7L792_ARALL Cbl-interacting protein kinase 1 OS=Arabidopsis lyrata subsp. lyrata GN=CIPK1 PE=4 SV=1	4e-32	ref|XP_002885214.1| cbl-interacting protein kinase 1 [Arabidopsis lyrata subsp. lyrata] gb|EFH61473.1| cbl-interacting protein kinase 1 [Arabidopsis lyrata subsp. lyrata]	4e-32	B7FHT7_MEDTR/27-61 PB002145; Pfam-B_2145;	2e-08	-	GO:0016310.phosphorylation;GO:0007165.signal transduction;GO:0005524.ATP binding;GO:0004674.protein serine/threonine kinase activity;GO:0016301.kinase activity;GO:0004672.protein kinase activity;GO:0000166.nucleotide binding;GO:0006468.protein phosphorylation;GO:0016740.transferase activity;GO:0016772.transferase activity. transferring phosphorus-containing groups;	-	-	-
comp78244_c0	4.33	2.69	1.92	2.66	3.05	PSEN1. PS1	presenilin 1	2144	sp|O64668|PSNA_ARATH Presenilin-like protein At1g08700 OS=Arabidopsis thaliana GN=At1g08700 PE=2 SV=1	6e-177	gnl|CDD|110105 pfam01080. Presenilin. Presenilin. Mutations in presenilin-1 are a major cause of early onset Alzheimer's disease. It has been found that presenilin-1 binds to beta-catenin in-vivo. This family also contains SPE proteins from C.elegans.	6e-65	tr|F6HMV3|F6HMV3_VITVI Putative uncharacterized protein OS=Vitis vinifera GN=VIT_08s0056g00830 PE=4 SV=1	0	ref|XP_002267364.1| PREDICTED: presenilin-like protein At1g08700-like [Vitis vinifera]	0	B9SY83_RICCO/1-446 PF01080.12;Presenilin;	0	T	GO:0016021.integral to membrane;GO:0004190.aspartic-type endopeptidase activity;	EC:3.4.23.-	K04505	ko04310. Wnt signaling pathway;ko04330. Notch signaling pathway;ko04722. Neurotrophin signaling pathway;ko05010. Alzheimer's disease;
comp27575_c0	1	0.23	0	0	0	-	-	313	-	-	-	-	-	-	-	-	-	-	-	-	-	-	-
comp66624_c0	10.15	8.56	3.23	0.15	0.42	-	-	970	sp|Q39131|LAML_ARATH Lamin-like protein OS=Arabidopsis thaliana GN=At5g15350 PE=1 SV=1	7e-49	-	-	tr|A9PAA9|A9PAA9_POPTR Predicted protein OS=Populus trichocarpa GN=POPTRDRAFT_1105349 PE=2 SV=1	9e-73	ref|XP_002324082.1| predicted protein [Populus trichocarpa] gb|ABK93312.1| unknown [Populus trichocarpa] gb|EEF04215.1| predicted protein [Populus trichocarpa]	8e-73	A9PAA9_POPTR/34-124 PF02298.12;Cu_bind_like;	2e-53	-	GO:0006810.transport;GO:0009055.electron carrier activity;GO:0046872.metal ion binding;GO:0022900.electron transport chain;GO:0005507.copper ion binding;	-	-	-
comp84736_c0	0.23	0.07	0	0.07	0.16	-	-	251	-	-	-	-	-	-	-	-	-	-	-	-	-	-	-
comp112653_c0	0.33	0	0	0	0	-	-	235	-	-	-	-	tr|B9RD28|B9RD28_RICCO R2r3-myb transcription factor. putative OS=Ricinus communis GN=RCOM_1609110 PE=4 SV=1	1e-10	ref|XP_002511617.1| r2r3-myb transcription factor. putative [Ricinus communis] gb|EEF50286.1| r2r3-myb transcription factor. putative [Ricinus communis]	1e-10	Q8H0H3_TOBAC/171-315 PB106576; Pfam-B_106576;	4e-06	-	GO:0005634.nucleus;GO:0003677.DNA binding;GO:0006355.regulation of transcription. DNA-dependent;	-	-	-
comp39117_c0	5.6	1.51	0.91	1.05	2.46	-	-	1492	sp|Q0WPT7|Y2104_ARATH Uncharacterized methyltransferase At2g41040. chloroplastic OS=Arabidopsis thaliana GN=At2g41040 PE=1 SV=1	6e-136	gnl|CDD|203885 pfam08241. Methyltransf_11. Methyltransferase domain. Members of this family are SAM dependent methyltransferases.	2e-18	tr|I1L2A0|I1L2A0_SOYBN Uncharacterized protein OS=Glycine max PE=4 SV=1	2e-147	ref|XP_003546595.1| PREDICTED: uncharacterized methyltransferase At2g41040. chloroplastic-like [Glycine max]	6e-147	C6TAD7_SOYBN/179-280 PF08241.7;Methyltransf_11;	2e-52	-	GO:0008152.metabolic process;GO:0008168.methyltransferase activity;GO:0032259.methylation;	-	-	-
comp44020_c0	1.04	0.67	0.11	0.47	0.7	-	-	320	-	-	-	-	-	-	-	-	-	-	-	-	-	-	-
comp123777_c0	0	0	0	0	0	-	-	272	-	-	-	-	-	-	-	-	-	-	-	-	-	-	-
comp123920_c0	0.17	0	0	0	0	lcyB. crtL1. crtY	lycopene beta-cyclase	226	sp|Q38933|LCYB_ARATH Lycopene beta cyclase. chloroplastic OS=Arabidopsis thaliana GN=LCY1 PE=2 SV=1	2e-43	gnl|CDD|178082 PLN02463. PLN02463. lycopene beta cyclase.	4e-57	tr|B9SZS9|B9SZS9_RICCO Lycopene beta cyclase. chloroplast. putative OS=Ricinus communis GN=RCOM_1107490 PE=4 SV=1	2e-42	ref|NP_001078131.1| lycopene beta cyclase [Arabidopsis thaliana] gb|AEE74875.1| lycopene beta cyclase [Arabidopsis thaliana]	1e-42	D7L8W7_ARALL/84-479 PF05834.7;Lycopene_cycl;	2e-43	-	GO:0016020.membrane;GO:0046862.chromoplast membrane;GO:0016853.isomerase activity;GO:0009509.chromoplast;GO:0055114.oxidation-reduction process;GO:0016705.oxidoreductase activity. acting on paired donors. with incorporation or reduction of molecular oxygen;GO:0034019.capsanthin/capsorubin synthase activity;GO:0009536.plastid;GO:0016117.carotenoid biosynthetic process;GO:0031969.chloroplast membra…	EC:5.5.1.19	K06443	ko00906. Carotenoid biosynthesis;
comp43791_c0	0.64	0.44	0.16	0.08	0.07	EREBP	EREBP-like factor	1165	sp|Q84XB3|ERF1_SOLLC Ethylene-responsive transcription factor 1 OS=Solanum lycopersicum GN=ERF1 PE=2 SV=1	1e-44	gnl|CDD|197689 smart00380. AP2. DNA-binding domain in plant proteins such as APETALA2 and EREBPs.	2e-20	tr|D5L115|D5L115_MALDO AP2 domain class transcription factor OS=Malus domestica GN=AP2D31 PE=2 SV=1	7e-117	gb|ADE41124.1| AP2 domain class transcription factor [Malus x domestica]	6e-117	D5L115_MALDO/128-180 PF00847.15;AP2;	2e-18	-	GO:0009835.fruit ripening;GO:0005634.nucleus;GO:0003677.DNA binding;GO:0009873.ethylene mediated signaling pathway;GO:0006355.regulation of transcription. DNA-dependent;GO:0006351.transcription. DNA-dependent;GO:0006952.defense response;GO:0003700.sequence-specific DNA binding transcription factor activity;	-	K09286	-
comp79885_c0	13.7	7.18	7.9	6.8	11.55	-	-	481	-	-	-	-	tr|F6HC95|F6HC95_VITVI Putative uncharacterized protein OS=Vitis vinifera GN=VIT_13s0067g02170 PE=4 SV=1	8e-37	ref|XP_002278553.1| PREDICTED: uncharacterized protein LOC100253518 isoform 1 [Vitis vinifera] ref|XP_003633434.1| PREDICTED: uncharacterized protein LOC100253518 isoform 2 [Vitis vinifera]	7e-37	-	-	-	GO:0005488.binding;	-	-	-
comp108910_c0	0.07	0	0.13	0.14	0.23	-	-	270	-	-	-	-	-	-	-	-	-	-	-	-	-	-	-
comp72129_c0	8.88	6.25	5.55	8.39	14.26	-	-	2259	-	-	-	-	tr|B9SZ36|B9SZ36_RICCO Putative uncharacterized protein OS=Ricinus communis GN=RCOM_0212730 PE=4 SV=1	1e-78	ref|XP_002531255.1| conserved hypothetical protein [Ricinus communis] gb|EEF31119.1| conserved hypothetical protein [Ricinus communis]	9e-79	B9SZ36_RICCO/215-353 PF07534.11;TLD;	4e-39	L	-	-	-	-
comp119412_c0	0	0.17	0.09	0	0.1	-	-	206	-	-	-	-	-	-	-	-	-	-	-	-	-	-	-
comp67229_c0	5.35	2.71	1.17	2.77	4.62	C1QBP	complement component 1 Q subcomponent-binding protein. mitochondrial	1141	sp|Q8W487|YB95_ARATH Uncharacterized protein At2g39795. mitochondrial OS=Arabidopsis thaliana GN=At2g39795 PE=1 SV=1	1e-40	-	-	tr|B9HC44|B9HC44_POPTR Predicted protein OS=Populus trichocarpa GN=POPTRDRAFT_819185 PE=4 SV=1	1e-58	ref|XP_002308182.1| predicted protein [Populus trichocarpa] gb|EEE91705.1| predicted protein [Populus trichocarpa]	9e-59	B9SV49_RICCO/5-172 PF02330.11;MAM33;	8e-55	C	GO:0005759.mitochondrial matrix;	-	K15414	ko05168. Herpes simplex infection;
comp59322_c0	0.25	232.46	106.72	1.18	0	E3.2.1.86B. bglA	6-phospho-beta-glucosidase	239	sp|P26204|BGLS_TRIRP Non-cyanogenic beta-glucosidase OS=Trifolium repens PE=1 SV=1	3e-39	gnl|CDD|201102 pfam00232. Glyco_hydro_1. Glycosyl hydrolase family 1.	2e-46	tr|H9ZGE3|H9ZGE3_PRUDU Prunasin hydrolase OS=Prunus dulcis GN=Ph692 PE=2 SV=1	5e-47	gb|AFH35017.1| prunasin hydrolase [Prunus dulcis]	4e-47	Q43014_PRUAV/30-509 PF00232.13;Glyco_hydro_1;	2e-44	G	GO:0008152.metabolic process;GO:0003824.catalytic activity;GO:0016798.hydrolase activity. acting on glycosyl bonds;GO:0008422.beta-glucosidase activity;GO:0004553.hydrolase activity. hydrolyzing O-glycosyl compounds;GO:0043169.cation binding;GO:0016787.hydrolase activity;GO:0005975.carbohydrate metabolic process;	EC:3.2.1.86	K01223	ko00010. Glycolysis / Gluconeogenesis;
comp102548_c0	0.48	0	0	0	0	-	-	486	-	-	-	-	tr|F6GU16|F6GU16_VITVI Putative uncharacterized protein OS=Vitis vinifera GN=VIT_06s0004g02690 PE=4 SV=1	2e-99	ref|XP_002285243.1| PREDICTED: uncharacterized protein LOC100262081 [Vitis vinifera]	2e-99	B5RHS8_MUSBA/157-319 PF00535.21;Glycos_transf_2;	7e-92	-	GO:0016757.transferase activity. transferring glycosyl groups;GO:0016740.transferase activity;	-	-	-
comp107059_c0	0.12	0	0.11	0.23	0.13	-	-	321	-	-	-	-	-	-	-	-	-	-	-	-	-	-	-
comp58936_c0	1.7	1.39	0.37	0.06	0.05	STX5	syntaxin 5	1480	sp|Q9LK09|SYP32_ARATH Syntaxin-32 OS=Arabidopsis thaliana GN=SYP32 PE=2 SV=1	7e-109	gnl|CDD|203323 pfam05739. SNARE. SNARE domain. Most if not all vesicular membrane fusion events in eukaryotic cells are believed to be mediated by a conserved fusion machinery. the SNARE [soluble N-ethylmaleimide-sensitive factor (NSF) attachment protein (SNAP) receptors] machinery. The SNARE domain is thought to act as a protein-protein interaction module in the assembly of a SNARE protein compl…	6e-14	tr|B9RPA3|B9RPA3_RICCO Syntaxin. putative OS=Ricinus communis GN=RCOM_0925890 PE=3 SV=1	4e-138	ref|XP_002515572.1| syntaxin. putative [Ricinus communis] gb|EEF47021.1| syntaxin. putative [Ricinus communis]	3e-138	B9RPA3_RICCO/58-164 PF00804.20;Syntaxin;	3e-52	U	GO:0016020.membrane;GO:0006886.intracellular protein transport;GO:0005484.SNAP receptor activity;GO:0005622.intracellular;GO:0016192.vesicle-mediated transport;	-	K08490	ko04130. SNARE interactions in vesicular transport;
comp47731_c0	0.02	0	0	0.04	0	-	-	1010	sp|Q9LXX5|PPD6_ARATH PsbP domain-containing protein 6. chloroplastic OS=Arabidopsis thaliana GN=PPD6 PE=1 SV=1	2e-115	gnl|CDD|177697 PLN00067. PLN00067. PsbP domain-containing protein 6; Provisional.	3e-144	tr|B9H8R2|B9H8R2_POPTR Predicted protein OS=Populus trichocarpa GN=POPTRDRAFT_761967 PE=4 SV=1	9e-122	ref|XP_002307956.1| predicted protein [Populus trichocarpa] gb|EEE91479.1| predicted protein [Populus trichocarpa]	8e-122	A5BA74_VITVI/62-239 PF01789.11;PsbP;	9e-111	-	GO:0009523.photosystem II;GO:0019898.extrinsic to membrane;GO:0005509.calcium ion binding;GO:0015979.photosynthesis;GO:0009654.oxygen evolving complex;	-	-	-
comp117914_c0	0.12	0	0	0	0	-	-	331	-	-	-	-	-	-	-	-	-	-	-	-	-	-	-
comp26677_c0	0.92	0.17	0.34	0.27	0.38	-	-	424	-	-	-	-	-	-	-	-	-	-	-	-	-	-	-
comp102269_c0	0	0.15	0	0	0	-	-	239	sp|O64637|C76C2_ARATH Cytochrome P450 76C2 OS=Arabidopsis thaliana GN=CYP76C2 PE=2 SV=1	1e-20	-	-	tr|D7LCK5|D7LCK5_ARALL Predicted protein OS=Arabidopsis lyrata subsp. lyrata GN=ARALYDRAFT_670522 PE=4 SV=1	6e-19	ref|NP_182081.1| cytochrome P450 76C2 [Arabidopsis thaliana] sp|O64637.1|C76C2_ARATH RecName: Full=Cytochrome P450 76C2 gb|AAC06158.1| putative cytochrome P450 [Arabidopsis thaliana] gb|AAL32678.1| putative cytochrome P450 [Arabidopsis thaliana] gb|AAM47979.1| putative cytochrome P450 [Arabidopsis thaliana] gb|AEC10572.1| cytochrome P450 76C2 [Arabidopsis thaliana]	4e-19	C76C2_ARATH/39-504 PF00067.17;p450;	7e-20	-	GO:0009055.electron carrier activity;GO:0020037.heme binding;GO:0005506.iron ion binding;GO:0055114.oxidation-reduction process;GO:0016705.oxidoreductase activity. acting on paired donors. with incorporation or reduction of molecular oxygen;GO:0046872.metal ion binding;GO:0004497.monooxygenase activity;GO:0016491.oxidoreductase activity;	-	-	-
comp91116_c0	0	0	0	0	0.14	-	-	281	-	-	-	-	-	-	-	-	-	-	-	-	-	-	-
comp66706_c1	0.5	0.13	0.04	0.27	0.31	-	-	1655	-	-	-	-	-	-	-	-	-	-	-	-	-	-	-
comp68480_c0	54.62	150.62	307.41	321.22	323.12	E1.11.1.9	glutathione peroxidase	1537	sp|O48646|GPX6_ARATH Probable phospholipid hydroperoxide glutathione peroxidase 6. mitochondrial OS=Arabidopsis thaliana GN=GPX6 PE=2 SV=2	1e-100	gnl|CDD|178021 PLN02399. PLN02399. phospholipid hydroperoxide glutathione peroxidase.	3e-99	tr|B9GWH5|B9GWH5_POPTR Glutathione peroxidase (Fragment) OS=Populus trichocarpa GN=PtrcGpx3_2 PE=3 SV=1	6e-108	ref|XP_002303583.1| glutathione peroxidase [Populus trichocarpa] gb|EEE78562.1| glutathione peroxidase [Populus trichocarpa]	5e-108	Q6A4W8_MALDO/10-118 PF00255.14;GSHPx;	7e-65	O	GO:0006950.response to stress;GO:0004602.glutathione peroxidase activity;GO:0005737.cytoplasm;GO:0055114.oxidation-reduction process;GO:0006979.response to oxidative stress;GO:0047066.phospholipid-hydroperoxide glutathione peroxidase activity;GO:0004601.peroxidase activity;GO:0016491.oxidoreductase activity;	EC:1.11.1.9	K00432	ko00480. Glutathione metabolism;ko00590. Arachidonic acid metabolism;
comp55132_c0	1.36	3.64	0.58	0.06	0.03	-	-	592	-	-	-	-	-	-	-	-	-	-	-	-	-	-	-
comp77164_c2	0	0	0	0	0	-	-	245	-	-	-	-	-	-	-	-	-	-	-	-	-	-	-
comp110631_c0	0.13	0	0	0	0.13	-	-	304	-	-	-	-	-	-	-	-	-	-	-	-	-	-	-
comp76536_c1	0.08	0.65	0.41	1.25	3.18	-	-	931	-	-	-	-	-	-	-	-	-	-	-	-	-	-	-
comp119689_c0	0.12	0	0.11	0	0	-	-	338	sp|P77493|YDJH_ECOLI Uncharacterized sugar kinase YdjH OS=Escherichia coli (strain K12) GN=ydjH PE=1 SV=2	2e-10	gnl|CDD|178005 PLN02379. PLN02379. pfkB-type carbohydrate kinase family protein.	1e-81	tr|E4MVN1|E4MVN1_THEHA mRNA. clone: RTFL01-04-I04 OS=Thellungiella halophila PE=2 SV=1	1e-68	dbj|BAJ33664.1| unnamed protein product [Thellungiella halophila]	1e-68	E4MVN1_THEHA/46-336 PF00294.19;PfkB;	4e-70	G	GO:0016310.phosphorylation;GO:0005524.ATP binding;GO:0016301.kinase activity;GO:0016773.phosphotransferase activity. alcohol group as acceptor;GO:0005737.cytoplasm;GO:0000166.nucleotide binding;GO:0004747.ribokinase activity;GO:0005975.carbohydrate metabolic process;GO:0016740.transferase activity;GO:0006014.D-ribose metabolic process;	-	-	-
comp14928_c0	0.05	0.21	0.13	0.31	0.33	-	-	426	-	-	-	-	-	-	-	-	-	-	-	-	-	-	-
comp64479_c0	1.05	3.8	4.16	16.36	1.51	LARS. leuS	leucyl-tRNA synthetase	618	sp|Q8BMJ2|SYLC_MOUSE Leucine--tRNA ligase. cytoplasmic OS=Mus musculus GN=Lars PE=2 SV=2	8e-68	gnl|CDD|178544 PLN02959. PLN02959. aminoacyl-tRNA ligase.	2e-132	tr|A5AFM3|A5AFM3_VITVI Putative uncharacterized protein OS=Vitis vinifera GN=VITISV_037862 PE=3 SV=1	2e-92	emb|CAN66687.1| hypothetical protein VITISV_037862 [Vitis vinifera]	2e-92	D7TGR4_VITVI/19-240 PF00133.17;tRNA-synt_1;	6e-65	J	GO:0004823.leucine-tRNA ligase activity;GO:0005524.ATP binding;GO:0006429.leucyl-tRNA aminoacylation;GO:0005737.cytoplasm;GO:0016874.ligase activity;GO:0000166.nucleotide binding;GO:0006418.tRNA aminoacylation for protein translation;GO:0006412.translation;GO:0004812.aminoacyl-tRNA ligase activity;	EC:6.1.1.4	K01869	ko00970. Aminoacyl-tRNA biosynthesis;
comp39337_c0	0	0.11	0	0	0	-	-	320	-	-	-	-	-	-	-	-	-	-	-	-	-	-	-
comp92696_c0	0	0	0	0.34	0.37	-	-	222	-	-	-	-	-	-	-	-	-	-	-	-	-	-	-
comp121937_c0	0.08	0.38	0	0	0	-	-	237	-	-	-	-	-	-	-	-	-	-	-	-	-	-	-
comp89006_c0	0.09	0.04	0.13	0.31	0.52	-	-	425	-	-	-	-	-	-	-	-	-	-	-	-	-	-	-
comp97420_c0	0.46	0.04	0.04	0.04	0	-	-	939	-	-	-	-	-	-	-	-	-	-	-	-	-	-	-
comp92369_c0	0.1	0.09	0.06	0.13	0.31	-	-	586	-	-	-	-	-	-	-	-	-	-	-	-	-	-	-
comp67983_c0	5.87	5.06	4.43	2.36	2.05	-	-	932	-	-	-	-	tr|I1LKD2|I1LKD2_SOYBN Uncharacterized protein OS=Glycine max GN=Gma.23913 PE=4 SV=1	3e-90	ref|XP_003538045.1| PREDICTED: probable exonuclease V-like [Glycine max]	2e-90	D7SKU3_VITVI/87-371 PF09810.4;Morph_protein1;	3e-92	-	-	-	-	-
comp70245_c0	0.43	0.18	0.22	0.19	0.65	-	-	498	-	-	-	-	-	-	-	-	-	-	-	-	-	-	-
comp117278_c0	0.29	0	0	0	0.2	-	-	206	-	-	-	-	-	-	-	-	-	-	-	-	-	-	-
comp19953_c0	14.54	11.77	10.16	8.64	10.95	ERK1_2	extracellular signal-regulated kinase 1/2	789	sp|Q39024|MPK4_ARATH Mitogen-activated protein kinase 4 OS=Arabidopsis thaliana GN=MPK4 PE=1 SV=2	4e-105	gnl|CDD|143363 cd07858. STKc_TEY_MAPK_plant. Catalytic domain of the Serine/Threonine Kinases. TEY Mitogen-Activated Protein Kinases from Plants. Serine/Threonine Kinases (STKs). Plant TEY Mitogen-Activated Protein Kinase (MAPK) subfamily. catalytic (c) domain. STKs catalyze the transfer of the gamma-phosphoryl group from ATP to serine/threonine residues on protein substrates. The TEY MAPK subfam…	2e-119	tr|B9GWV0|B9GWV0_POPTR Predicted protein (Fragment) OS=Populus trichocarpa GN=POPTRDRAFT_414369 PE=4 SV=1	8e-111	ref|XP_002304516.1| predicted protein [Populus trichocarpa] gb|EEE79495.1| predicted protein [Populus trichocarpa]	7e-111	Q8LT16_SOLTU/44-329 PF00069.20;Pkinase;	3e-74	T	GO:0016310.phosphorylation;GO:0005524.ATP binding;GO:0004674.protein serine/threonine kinase activity;GO:0016301.kinase activity;GO:0004672.protein kinase activity;GO:0000166.nucleotide binding;GO:0006468.protein phosphorylation;GO:0016740.transferase activity;GO:0004707.MAP kinase activity;GO:0016772.transferase activity. transferring phosphorus-containing groups;	EC:2.7.11.24	K04371	ko04010. MAPK signaling pathway;ko04012. ErbB signaling pathway;ko04013. MAPK signaling pathway - fly;ko04062. Chemokine signaling pathway;ko04066. HIF-1 signaling pathway;ko04114. Oocyte meiosis;ko04150. mTOR signaling pathway;ko04151. PI3K-Akt signaling pathway;ko04270. Vascular smooth muscle contraction;ko04320. Dorso-ventral axis formation;ko04350. TGF-beta signaling pathway;ko04360. Axon gui…
comp64421_c0	0	0	0.22	0.06	0.16	menB	naphthoate synthase	1305	sp|Q8GYN9|MENB_ARATH 1.4-Dihydroxy-2-naphthoyl-CoA synthase. peroxisomal OS=Arabidopsis thaliana GN=MENB PE=1 SV=2	2e-141	gnl|CDD|178509 PLN02921. PLN02921. naphthoate synthase.	3e-161	tr|E5GBI7|E5GBI7_CUCME Naphthoate synthase OS=Cucumis melo subsp. melo PE=3 SV=1	1e-152	gb|ADN33829.1| naphthoate synthase [Cucumis melo subsp. melo]	1e-152	E5GBI7_CUCME/76-321 PF00378.15;ECH;	2e-124	-	GO:0009234.menaquinone biosynthetic process;GO:0016829.lyase activity;GO:0008152.metabolic process;GO:0008935.1.4-dihydroxy-2-naphthoyl-CoA synthase activity;GO:0003824.catalytic activity;	EC:4.1.3.36	K01661	ko00130. Ubiquinone and other terpenoid-quinone biosynthesis;
comp127525_c0	0	0.07	0.15	0.15	0	-	-	245	-	-	-	-	-	-	-	-	-	-	-	-	-	-	-
comp43866_c0	0.07	0.11	0.15	0.57	0.69	-	-	825	-	-	-	-	-	-	-	-	-	-	-	-	-	-	-
comp61786_c0	24.9	8.61	1.87	3.46	3.73	-	-	1419	-	-	-	-	tr|B9SG17|B9SG17_RICCO Putative uncharacterized protein OS=Ricinus communis GN=RCOM_1154340 PE=4 SV=1	3e-53	gb|AFK42651.1| unknown [Lotus japonicus]	3e-55	A5BGH4_VITVI/1-196 PB012414; Pfam-B_12414;	4e-44	-	-	-	-	-
comp70668_c0	0.29	0.04	0.04	0.12	0	-	-	469	-	-	-	-	-	-	-	-	-	-	-	-	-	-	-
comp66082_c0	0.39	0.41	0.18	0.98	0.73	E1.14.13.8	dimethylaniline monooxygenase (N-oxide forming)	611	sp|Q9LMA1|FMO1_ARATH Probable flavin-containing monooxygenase 1 OS=Arabidopsis thaliana GN=FMO1 PE=2 SV=1	6e-28	-	-	tr|B9SMR2|B9SMR2_RICCO Dimethylaniline monooxygenase. putative OS=Ricinus communis GN=RCOM_1628100 PE=4 SV=1	9e-77	ref|XP_002527281.1| dimethylaniline monooxygenase. putative [Ricinus communis] gb|EEF35125.1| dimethylaniline monooxygenase. putative [Ricinus communis]	8e-77	B9SMR2_RICCO/2-505 PF00743.14;FMO-like;	1e-77	-	GO:0050661.NADP binding;GO:0050660.flavin adenine dinucleotide binding;GO:0004499.N.N-dimethylaniline monooxygenase activity;GO:0004497.monooxygenase activity;GO:0055114.oxidation-reduction process;GO:0016491.oxidoreductase activity;GO:0031227.intrinsic to endoplasmic reticulum membrane;	EC:1.14.13.8	K00485	ko00680. Methane metabolism;ko00982. Drug metabolism - cytochrome P450;
comp32537_c0	0.15	0.07	0.05	0.17	0.57	-	-	781	-	-	-	-	-	-	-	-	A5AMA2_VITVI/331-449 PB197055; Pfam-B_197055;	4e-15	-	-	-	-	-
comp62178_c0	0.9	0.36	0.03	1.05	0.87	-	-	698	-	-	gnl|CDD|58100 cd00121. MATH. MATH (meprin and TRAF-C homology) domain; an independent folding unit with an eight-stranded beta-sandwich structure found in meprins. TRAFs and other proteins. Meprins comprise a class of extracellular metalloproteases which are anchored to the membrane and are capable of cleaving growth factors. extracellular matrix proteins. and biologically active peptides. TRAF m…	7e-29	tr|B9RZY7|B9RZY7_RICCO Nucleic acid binding protein. putative OS=Ricinus communis GN=RCOM_1003060 PE=4 SV=1	6e-54	ref|XP_002519306.1| nucleic acid binding protein. putative [Ricinus communis] gb|EEF43170.1| nucleic acid binding protein. putative [Ricinus communis]	5e-54	B9RZY7_RICCO/326-448 PF00917.21;MATH;	4e-48	-	-	-	-	-
comp108781_c0	0.05	0.13	0.09	0.05	0.05	-	-	398	-	-	-	-	-	-	-	-	-	-	-	-	-	-	-
comp9669_c0	0.56	0.2	0	0	0	-	-	521	-	-	-	-	-	-	-	-	-	-	-	-	-	-	-
comp93626_c0	0	0.06	0.11	0	0.32	-	-	320	-	-	-	-	-	-	-	-	-	-	-	-	-	-	-
comp71565_c0	1.16	0.48	0.32	0.32	0.54	-	-	1994	sp|Q9SZT8|PP354_ARATH Pentatricopeptide repeat-containing protein At4g37380. chloroplastic OS=Arabidopsis thaliana GN=PCMP-H48 PE=2 SV=1	0	gnl|CDD|178626 PLN03077. PLN03077. Protein ECB2; Provisional.	2e-152	tr|F6HSW6|F6HSW6_VITVI Putative uncharacterized protein OS=Vitis vinifera GN=VIT_07s0129g00680 PE=4 SV=1	0	ref|XP_002279137.1| PREDICTED: pentatricopeptide repeat-containing protein At4g37380. chloroplastic-like [Vitis vinifera]	0	D7TTC0_VITVI/428-552 PF14432.1;DYW_deaminase;	8e-65	-	GO:0005488.binding;	-	-	-
comp13740_c0	0.05	0	0.18	0	0.1	ahcY	adenosylhomocysteinase	412	sp|Q9LK36|SAHH2_ARATH Adenosylhomocysteinase 2 OS=Arabidopsis thaliana GN=SAHH2 PE=1 SV=1	1e-65	gnl|CDD|178111 PLN02494. PLN02494. adenosylhomocysteinase.	5e-78	tr|D7L441|D7L441_ARALL Adenosylhomocysteinase OS=Arabidopsis lyrata subsp. lyrata GN=SAHH2 PE=3 SV=1	3e-65	ref|XP_002883461.1| S-adenosyl-L-homocysteine (sah) hydrolase 2 [Arabidopsis lyrata subsp. lyrata] gb|EFH59720.1| S-adenosyl-L-homocysteine (sah) hydrolase 2 [Arabidopsis lyrata subsp. lyrata]	2e-65	A8MQP1_ARATH/12-305 PF05221.12;AdoHcyase;	8e-59	H	GO:0004013.adenosylhomocysteinase activity;GO:0016787.hydrolase activity;GO:0006730.one-carbon metabolic process;GO:0005737.cytoplasm;	EC:3.3.1.1	K01251	ko00270. Cysteine and methionine metabolism;
comp5555_c0	0.47	0.14	0	0	0	-	-	253	sp|Q9SD62|Y3471_ARATH Putative receptor-like protein kinase At3g47110 OS=Arabidopsis thaliana GN=At3g47110 PE=3 SV=1	4e-14	gnl|CDD|177728 PLN00113. PLN00113. leucine-rich repeat receptor-like protein kinase; Provisional.	2e-10	tr|I1N2W1|I1N2W1_SOYBN Uncharacterized protein OS=Glycine max PE=4 SV=1	8e-30	ref|XP_003551548.1| PREDICTED: probable LRR receptor-like serine/threonine-protein kinase At3g47570-like [Glycine max]	1e-29	B9F819_ORYSJ/256-317 PF13855.1;LRR_8;	1e-09	-	GO:0016020.membrane;GO:0016310.phosphorylation;GO:0005524.ATP binding;GO:0016301.kinase activity;GO:0006468.protein phosphorylation;GO:0004674.protein serine/threonine kinase activity;GO:0000166.nucleotide binding;GO:0004672.protein kinase activity;GO:0016021.integral to membrane;GO:0016740.transferase activity;GO:0016772.transferase activity. transferring phosphorus-containing groups;	-	-	-
comp35077_c0	0.02	0	0	0	0	-	-	872	-	-	gnl|CDD|30176 cd01989. STK_N. The N-terminal domain of Eukaryotic Serine Threonine kinases. The Serine Threonine kinases are enzymes that belong to a very extensive family of proteins which share a conserved catalytic core common with both serine/threonine and tyrosine protein kinases. The N-terminal domain is homologous to the USP family which has a ATP binding fold. The N-terminal domain is pre…	4e-25	tr|B9SWQ4|B9SWQ4_RICCO ATP binding protein. putative OS=Ricinus communis GN=RCOM_1146400 PE=4 SV=1	3e-53	ref|XP_002530423.1| ATP binding protein. putative [Ricinus communis] gb|EEF31954.1| ATP binding protein. putative [Ricinus communis]	3e-53	B9HC19_POPTR/87-237 PF00582.21;Usp;	5e-50	-	GO:0006950.response to stress;	-	-	-
comp99748_c0	0.14	0	0.04	0	0.05	-	-	414	-	-	-	-	-	-	-	-	-	-	-	-	-	-	-
comp12395_c0	0	0	0	0	0	speD	S-adenosylmethionine decarboxylase	419	sp|Q9M4D8|DCAM_VICFA S-adenosylmethionine decarboxylase proenzyme OS=Vicia faba GN=SAMDC PE=2 SV=1	7e-47	gnl|CDD|178139 PLN02524. PLN02524. S-adenosylmethionine decarboxylase.	1e-32	tr|C6TAM1|C6TAM1_SOYBN Putative uncharacterized protein OS=Glycine max PE=2 SV=1	3e-54	gb|ACU18873.1| unknown [Glycine max]	3e-54	C6TAM1_SOYBN/1-153 PF01536.11;SAM_decarbox;	2e-42	-	GO:0016831.carboxy-lyase activity;GO:0004014.adenosylmethionine decarboxylase activity;GO:0016829.lyase activity;GO:0006597.spermine biosynthetic process;GO:0008295.spermidine biosynthetic process;GO:0006596.polyamine biosynthetic process;	EC:4.1.1.50	K01611	ko00270. Cysteine and methionine metabolism;ko00330. Arginine and proline metabolism;
comp76134_c0	0.27	0.15	0.4	0.68	0.79	BRI1	protein brassinosteroid insensitive 1	360	sp|O22476|BRI1_ARATH Protein BRASSINOSTEROID INSENSITIVE 1 OS=Arabidopsis thaliana GN=BRI1 PE=1 SV=1	4e-11	-	-	tr|F6H3Z2|F6H3Z2_VITVI Putative uncharacterized protein OS=Vitis vinifera GN=VIT_14s0068g02240 PE=4 SV=1	3e-24	ref|XP_003633782.1| PREDICTED: LRR receptor-like serine/threonine-protein kinase FLS2-like [Vitis vinifera]	2e-24	C5WZB6_SORBI/843-900 PF12799.2;LRR_4;	4e-09	-	GO:0016020.membrane;GO:0016310.phosphorylation;GO:0005524.ATP binding;GO:0055114.oxidation-reduction process;GO:0000166.nucleotide binding;GO:0004672.protein kinase activity;GO:0016021.integral to membrane;GO:0005886.plasma membrane;GO:0016491.oxidoreductase activity;GO:0032440.2-alkenal reductase [NAD(P)] activity;GO:0016301.kinase activity;GO:0004872.receptor activity;GO:0006468.protein phospho…	EC:2.7.10.1 2.7.11.1	K13415	ko04075. Plant hormone signal transduction;
comp41212_c0	1.89	2.34	4.64	9.21	15.93	GST. gst	glutathione S-transferase	312	sp|P42761|GSTFA_ARATH Glutathione S-transferase F10 OS=Arabidopsis thaliana GN=GSTF10 PE=1 SV=3	7e-45	gnl|CDD|166036 PLN02395. PLN02395. glutathione S-transferase.	2e-68	tr|Q06FE1|Q06FE1_PYRCO Glutathione S-transferase (Fragment) OS=Pyrus communis PE=2 SV=1	3e-59	gb|ABI79308.1| glutathione S-transferase [Pyrus communis]	3e-59	D6BR53_9ROSI/70-195 PF00043.20;GST_C;	9e-52	O	GO:0004364.glutathione transferase activity;GO:0016740.transferase activity;	EC:2.5.1.18	K00799	ko00480. Glutathione metabolism;ko00980. Metabolism of xenobiotics by cytochrome P450;ko00982. Drug metabolism - cytochrome P450;ko05204. Chemical carcinogenesis;
comp30051_c0	0.41	0.15	0.25	0.4	0.5	-	-	806	-	-	-	-	-	-	-	-	-	-	-	-	-	-	-
comp100125_c0	0.28	0.08	0	0	0.1	-	-	212	-	-	-	-	-	-	-	-	-	-	-	-	-	-	-
comp71978_c0	0.23	0	0.07	0	0	-	-	252	-	-	-	-	-	-	-	-	-	-	-	-	-	-	-
comp20743_c0	0.68	0.38	0.23	0.32	0	-	-	232	-	-	-	-	-	-	-	-	-	-	-	-	-	-	-
comp30286_c0	0.33	0.11	0.11	0.03	0.03	-	-	1424	-	-	-	-	-	-	-	-	-	-	-	-	-	-	-
comp45817_c0	0.24	0.37	0.21	0.47	0.86	-	-	965	-	-	-	-	-	-	-	-	B9MUI2_POPTR/347-451 PB064964; Pfam-B_64964;	2e-24	-	-	-	-	-
comp79133_c0	4.42	1.13	2.47	4.71	4.57	-	-	395	-	-	-	-	-	-	-	-	-	-	-	-	-	-	-
comp89985_c0	0.2	0	0	0	0.2	-	-	201	-	-	-	-	-	-	-	-	-	-	-	-	-	-	-
comp108827_c0	0.16	0.07	0.08	0	0.08	-	-	241	-	-	-	-	-	-	-	-	-	-	-	-	-	-	-
comp108784_c0	0	0.25	0	0	0	-	-	217	-	-	-	-	-	-	-	-	-	-	-	-	-	-	-
comp90651_c0	0.18	0.22	0.11	0.06	0	-	-	329	-	-	-	-	-	-	-	-	-	-	-	-	-	-	-
comp8853_c0	0.03	0.22	0.17	0	0.42	leuC	3-isopropylmalate/(R)-2-methylmalate dehydratase large subunit	634	sp|Q94AR8|LEUC_ARATH 3-isopropylmalate dehydratase OS=Arabidopsis thaliana GN=IIL1 PE=2 SV=1	9e-144	gnl|CDD|153133 cd01583. IPMI. 3-isopropylmalate dehydratase catalyzes the isomerization between 2-isopropylmalate and 3-isopropylmalate. Aconatase-like catalytic domain of 3-isopropylmalate dehydratase and related uncharacterized proteins. 3-isopropylmalate dehydratase catalyzes the isomerization between 2-isopropylmalate and 3-isopropylmalate. via the formation of 2-isopropylmaleate 3-isopropylm…	3e-116	tr|D7MV68|D7MV68_ARALL Predicted protein OS=Arabidopsis lyrata subsp. lyrata GN=ARALYDRAFT_682975 PE=4 SV=1	4e-142	ref|XP_002863129.1| predicted protein [Arabidopsis lyrata subsp. lyrata] gb|EFH39388.1| predicted protein [Arabidopsis lyrata subsp. lyrata]	3e-142	D7MV68_ARALL/67-362 PF00330.15;Aconitase;	1e-143	E	GO:0008652.cellular amino acid biosynthetic process;GO:0047508.(R)-2-methylmalate dehydratase activity;GO:0008152.metabolic process;GO:0003861.3-isopropylmalate dehydratase activity;GO:0009097.isoleucine biosynthetic process;GO:0051536.iron-sulfur cluster binding;GO:0009082.branched chain family amino acid biosynthetic process;GO:0009098.leucine biosynthetic process;GO:0046872.metal ion binding;G…	EC:4.2.1.33 4.2.1.35	K01703	ko00290. Valine. leucine and isoleucine biosynthesis;ko00660. C5-Branched dibasic acid metabolism;
comp14770_c0	0.74	0.28	0.25	0.07	0	-	-	503	-	-	-	-	-	-	-	-	-	-	-	-	-	-	-
comp99966_c0	0.13	0	0	0	0	-	-	309	-	-	-	-	-	-	-	-	-	-	-	-	-	-	-
comp7953_c0	0.17	0.4	0.56	0.33	0.18	-	-	225	-	-	-	-	-	-	-	-	-	-	-	-	-	-	-
comp79107_c0	2.99	1.64	0.62	1.86	1.78	K07497	putative transposase	2469	sp|P31843|RRPO_OENBE RNA-directed DNA polymerase homolog OS=Oenothera berteriana PE=4 SV=1	6e-20	-	-	-	-	-	-	Q5JQU7_ORYSA/745-958 PF00078.22;RVT_1;	3e-45	-	GO:0003964.RNA-directed DNA polymerase activity;GO:0003723.RNA binding;GO:0016779.nucleotidyltransferase activity;GO:0016740.transferase activity;GO:0005739.mitochondrion;GO:0006278.RNA-dependent DNA replication;	-	K07497	-
comp128754_c0	0	0	0.17	0	0.19	-	-	218	sp|P81760|TL17_ARATH Thylakoid lumenal 17.4 kDa protein. chloroplastic OS=Arabidopsis thaliana GN=At5g53490 PE=1 SV=2	2e-28	-	-	tr|D7MSY9|D7MSY9_ARALL Thylakoid lumenal 17.4 kDa protein. chloroplast OS=Arabidopsis lyrata subsp. lyrata GN=ARALYDRAFT_495426 PE=4 SV=1	3e-25	ref|NP_851183.1| thylakoid lumenal protein [Arabidopsis thaliana] sp|P81760.2|TL17_ARATH RecName: Full=Thylakoid lumenal 17.4 kDa protein. chloroplastic; AltName: Full=P17.4; Flags: Precursor gb|AAK48979.1|AF370552_1 thylakoid lumenal 17.4 kD protein. chloroplast precursor (P17.4) [Arabidopsis thaliana] dbj|BAB09725.1| thylakoid lumenal 17.4 kD protein. chloroplast precursor (P17.4) [Arabidopsis …	9e-27	-	-	-	-	-	-	-
comp47099_c2	2.19	1.17	0.7	0.36	0.64	-	-	412	-	-	-	-	-	-	-	-	-	-	-	-	-	-	-
comp12638_c0	0.24	0.07	0.29	0	0	-	-	249	-	-	-	-	tr|A8QET4|A8QET4_MALGO Putative uncharacterized protein OS=Malassezia globosa (strain ATCC MYA-4612 / CBS 7966) GN=MGL_4286 PE=4 SV=1	2e-26	ref|XP_001728578.1| hypothetical protein MGL_4286 [Malassezia globosa CBS 7966] gb|EDP41364.1| hypothetical protein MGL_4286 [Malassezia globosa CBS 7966]	2e-26	A8QET4_MALGO/1-94 PB451582; Pfam-B_451582;	3e-27	-	-	-	-	-
comp72046_c0	3.05	2.68	3.77	7.63	10.07	-	-	1939	sp|Q5XET6|PUS3_ARATH RNA pseudourine synthase 3. mitochondrial OS=Arabidopsis thaliana GN=At1g78910 PE=2 SV=1	0	gnl|CDD|211346 cd02869. PseudoU_synth_RluCD_like. Pseudouridine synthase. RsuA/RluD family. This group is comprised of eukaryotic. bacterial and archeal proteins similar to eight site specific Escherichia coli pseudouridine synthases: RsuA. RluA. RluB. RluC. RluD. RluE. RluF and TruA. Pseudouridine synthases catalyze the isomerization of specific uridines in a n RNA molecule to pseudouridines (5-…	1e-40	tr|B9SLG9|B9SLG9_RICCO Ribosomal pseudouridine synthase. putative OS=Ricinus communis GN=RCOM_0686660 PE=4 SV=1	0	ref|XP_002526838.1| ribosomal pseudouridine synthase. putative [Ricinus communis] gb|EEF35573.1| ribosomal pseudouridine synthase. putative [Ricinus communis]	0	B9SLG9_RICCO/178-351 PF00849.17;PseudoU_synth_2;	2e-93	-	GO:0003723.RNA binding;GO:0009451.RNA modification;GO:0009982.pseudouridine synthase activity;GO:0001522.pseudouridine synthesis;	-	-	-
comp1937_c0	0	0	0	0	0.57	-	-	285	-	-	-	-	-	-	-	-	-	-	-	-	-	-	-
comp98389_c0	0.15	0.14	0.43	0.15	0.32	-	-	254	-	-	-	-	-	-	-	-	-	-	-	-	-	-	-
comp117400_c0	0	0	0	0.36	0	STMN1	stathmin	206	sp|P54227|STMN1_MOUSE Stathmin OS=Mus musculus GN=Stmn1 PE=1 SV=2	3e-22	gnl|CDD|109874 pfam00836. Stathmin. Stathmin family. The Stathmin family of proteins play an important role in the regulation of the microtubule cytoskeleton. They regulate microtubule dynamics by promoting depolymerization of microtubules and/or preventing polymerisation of tubulin heterodimers.	2e-20	tr|Q59G27|Q59G27_HUMAN Stathmin (Fragment) OS=Homo sapiens PE=2 SV=1	5e-26	dbj|BAD92519.1| stathmin 1 variant [Homo sapiens]	5e-26	Q59G27_HUMAN/26-98 PF00836.14;Stathmin;	1e-19	-	GO:0007399.nervous system development;GO:0005856.cytoskeleton;GO:0030154.cell differentiation;GO:0005874.microtubule;GO:0007275.multicellular organismal development;GO:0035556.intracellular signal transduction;GO:0005737.cytoplasm;	-	K04381	ko04010. MAPK signaling pathway;
comp113104_c0	0.41	0	0	0.13	0.14	XCP	xylem cysteine proteinase	290	sp|O65493|XCP1_ARATH Xylem cysteine proteinase 1 OS=Arabidopsis thaliana GN=XCP1 PE=1 SV=1	1e-12	-	-	tr|Q38706|Q38706_ALNGL Cysteine proteinase OS=Alnus glutinosa PE=2 SV=1	2e-26	gb|AAA50755.1| cysteine proteinase [Alnus glutinosa]	2e-26	-	-	O	GO:0005788.endoplasmic reticulum lumen;GO:0005783.endoplasmic reticulum;GO:0008233.peptidase activity;GO:0031410.cytoplasmic vesicle;GO:0016023.cytoplasmic membrane-bounded vesicle;GO:0005773.vacuole;GO:0006508.proteolysis;GO:0008234.cysteine-type peptidase activity;GO:0016787.hydrolase activity;GO:0004197.cysteine-type endopeptidase activity;GO:0033095.aleurone grain;	EC:3.4.22.-	K16290	-
comp61950_c0	0.89	0.44	0.36	0.05	0.02	-	-	1646	sp|Q00624|ASOL_BRANA L-ascorbate oxidase homolog OS=Brassica napus GN=Bp10 PE=2 SV=1	5e-169	gnl|CDD|178429 PLN02835. PLN02835. oxidoreductase.	0	tr|B9RXJ3|B9RXJ3_RICCO Multicopper oxidase. putative OS=Ricinus communis GN=RCOM_0903900 PE=4 SV=1	0	ref|XP_002518462.1| multicopper oxidase. putative [Ricinus communis] gb|EEF43849.1| multicopper oxidase. putative [Ricinus communis]	0	E0CVR9_VITVI/375-515 PF07731.9;Cu-oxidase_2;	5e-85	Q	GO:0046872.metal ion binding;GO:0005615.extracellular space;GO:0005507.copper ion binding;GO:0005576.extracellular region;GO:0008447.L-ascorbate oxidase activity;GO:0055114.oxidation-reduction process;GO:0016491.oxidoreductase activity;	-	-	-
comp90102_c0	0	0	0	0	0.58	-	-	278	sp|Q5R8D6|T176B_PONAB Transmembrane protein 176B OS=Pongo abelii GN=TMEM176B PE=2 SV=1	1e-13	-	-	tr|H2PP12|H2PP12_PONAB Transmembrane protein 176B OS=Pongo abelii GN=TMEM176B PE=4 SV=1	2e-12	gb|AAH91471.1| TMEM176B protein [Homo sapiens]	1e-12	-	-	-	GO:0016020.membrane;GO:0031965.nuclear membrane;GO:0005634.nucleus;GO:0030154.cell differentiation;GO:0016021.integral to membrane;	-	-	-
comp100928_c0	0	0.08	0	0	0.09	-	-	431	-	-	-	-	tr|Q0WMZ7|Q0WMZ7_ARATH At4g17840 OS=Arabidopsis thaliana GN=At4g17840 PE=2 SV=1	9e-37	ref|NP_567542.1| uncharacterized protein [Arabidopsis thaliana] dbj|BAF01503.1| hypothetical protein [Arabidopsis thaliana] gb|ABH04589.1| At4g17840 [Arabidopsis thaliana] gb|AEE83956.1| uncharacterized protein [Arabidopsis thaliana]	8e-37	O49683_ARATH/1-254 PB023356; Pfam-B_23356;	9e-39	-	GO:0016020.membrane;	-	-	-
comp488_c0	0.27	0.1	0.5	0.18	0.32	-	-	509	-	-	-	-	-	-	-	-	-	-	-	-	-	-	-
comp103611_c0	0.15	0	0.13	0	0.23	-	-	269	-	-	-	-	-	-	-	-	-	-	-	-	-	-	-
comp45060_c0	0	0	0	0	0	-	-	533	-	-	-	-	-	-	-	-	-	-	-	-	-	-	-
comp113874_c0	0.36	0	0	0	0	-	-	216	-	-	gnl|CDD|187631 cd05373. SDR_c10. classical (c) SDR. subgroup 10. This subgroup resembles the classical SDRs. but has an incomplete match to the canonical glycine rich NAD-binding motif and lacks the typical active site tetrad (instead of the critical active site Tyr. it has Phe. but contains the nearby Lys). SDRs are a functionally diverse family of oxidoreductases that have a single domain with …	6e-12	tr|B9S8J4|B9S8J4_RICCO Short-chain dehydrogenase. putative OS=Ricinus communis GN=RCOM_0601700 PE=4 SV=1	3e-34	ref|XP_002522313.1| short-chain dehydrogenase. putative [Ricinus communis] gb|EEF39997.1| short-chain dehydrogenase. putative [Ricinus communis]	3e-34	B9S8J4_RICCO/12-182 PF00106.20;adh_short;	3e-33	-	GO:0008152.metabolic process;GO:0055114.oxidation-reduction process;GO:0005488.binding;GO:0016491.oxidoreductase activity;	-	-	-
comp97727_c0	0.11	0.1	0	0	0	-	-	368	sp|Q6DN14|MCTP1_HUMAN Multiple C2 and transmembrane domain-containing protein 1 OS=Homo sapiens GN=MCTP1 PE=2 SV=2	2e-10	gnl|CDD|175989 cd04022. C2A_MCTP_PRT_plant. C2 domain first repeat found in Multiple C2 domain and Transmembrane region Proteins (MCTP); plant subset. MCTPs are involved in Ca2+ signaling at the membrane. Plant-MCTPs are composed of a variable N-terminal sequence. four C2 domains. two transmembrane regions (TMRs). and a short C-terminal sequence. It is one of four protein classes that are anchore…	1e-57	tr|B9GFS0|B9GFS0_POPTR Predicted protein OS=Populus trichocarpa GN=POPTRDRAFT_641406 PE=4 SV=1	2e-55	ref|XP_002298449.1| predicted protein [Populus trichocarpa] gb|EEE83254.1| predicted protein [Populus trichocarpa]	1e-55	B9GFS0_POPTR/3-88 PF00168.25;C2;	2e-37	-	-	-	-	-
comp99094_c0	0	0	0	0	0	-	-	840	-	-	-	-	-	-	-	-	-	-	-	-	-	-	-
comp124834_c0	0.19	0.25	0	0	0	-	-	210	-	-	gnl|CDD|178749 PLN03210. PLN03210. Resistant to P. syringae 6; Provisional.	1e-07	tr|B9GBM1|B9GBM1_ORYSJ Putative uncharacterized protein OS=Oryza sativa subsp. japonica GN=OsJ_35062 PE=4 SV=1	2e-09	gb|EEE52678.1| hypothetical protein OsJ_35062 [Oryza sativa Japonica Group]	1e-09	B9GBM1_ORYSJ/1156-1215 PF13855.1;LRR_8;	2e-06	-	GO:0005524.ATP binding;GO:0006952.defense response;GO:0006915.apoptotic process;	-	-	-
comp30214_c0	0.07	0.24	0.31	0.78	0.38	-	-	581	-	-	-	-	-	-	-	-	-	-	-	-	-	-	-
comp42235_c0	2.25	2.57	1.89	1.2	0.78	-	-	880	sp|Q8RWC9|CIPK1_ARATH CBL-interacting serine/threonine-protein kinase 1 OS=Arabidopsis thaliana GN=CIPK1 PE=1 SV=2	3e-88	-	-	tr|A0MNI9|A0MNI9_POPTR CBL-interacting protein kinase 1 OS=Populus trichocarpa GN=CIPK1 PE=2 SV=1	2e-98	ref|XP_002315469.1| predicted protein [Populus trichocarpa] gb|ABJ91209.1| CBL-interacting protein kinase 1 [Populus trichocarpa] gb|EEF01640.1| predicted protein [Populus trichocarpa]	2e-98	B9S009_RICCO/15-270 PF00069.20;Pkinase;	5e-92	T	GO:0016310.phosphorylation;GO:0007165.signal transduction;GO:0005524.ATP binding;GO:0016301.kinase activity;GO:0006468.protein phosphorylation;GO:0004674.protein serine/threonine kinase activity;GO:0000166.nucleotide binding;GO:0004672.protein kinase activity;GO:0004683.calmodulin-dependent protein kinase activity;GO:0016740.transferase activity;GO:0016772.transferase activity. transferring phosp…	-	-	-
comp30000_c0	0.44	0.2	0.4	0.73	0.62	-	-	358	-	-	-	-	-	-	-	-	-	-	-	-	-	-	-
comp3644_c0	0.13	0	0.12	0	0.13	-	-	306	-	-	gnl|CDD|206122 pfam13952. DUF4216. Domain of unknown function (DUF4216). This DUF is sometimes found at the C-terminal end of proteins carrying a Transposase_21 domain. pfam02992.	7e-18	tr|A5B8Q2|A5B8Q2_VITVI Putative uncharacterized protein OS=Vitis vinifera GN=VITISV_003315 PE=4 SV=1	1e-13	ref|XP_002268753.2| PREDICTED: uncharacterized protein LOC100261419 [Vitis vinifera]	1e-13	A5B8Q2_VITVI/770-845 PF13952.1;DUF4216;	1e-10	-	-	-	-	-
comp118090_c0	0	0	0	0.39	0.28	-	-	291	-	-	-	-	-	-	-	-	-	-	-	-	-	-	-
comp75834_c0	2.4	1.88	1.68	5.14	5.34	CTU1. NCS6	cytoplasmic tRNA 2-thiolation protein 1	2054	sp|O64862|CTU1_ARATH Cytoplasmic tRNA 2-thiolation protein 1 OS=Arabidopsis thaliana GN=NCS6 PE=2 SV=2	2e-167	gnl|CDD|30180 cd01993. Alpha_ANH_like_II. This is a subfamily of Adenine nucleotide alpha hydrolases superfamily.Adeninosine nucleotide alpha hydrolases superfamily includes N type ATP PPases and ATP sulphurylases. It forms a apha/beta/apha fold which binds to Adenosine group. This subfamily of proteins is predicted to bind ATP. This domainhas a strongly conserved motif SGGKD at the N terminus..	7e-64	tr|E0CQT4|E0CQT4_VITVI Putative uncharacterized protein OS=Vitis vinifera GN=VIT_18s0001g00440 PE=4 SV=1	2e-174	emb|CBI18888.3| unnamed protein product [Vitis vinifera]	2e-174	E0CQT4_VITVI/63-246 PF01171.15;ATP_bind_3;	1e-110	R	GO:0002098.tRNA wobble uridine modification;GO:0003723.RNA binding;GO:0034227.tRNA thio-modification;GO:0005524.ATP binding;GO:0005829.cytosol;GO:0016740.transferase activity;GO:0000049.tRNA binding;GO:0005737.cytoplasm;GO:0008033.tRNA processing;	EC:2.7.7.-	K14168	ko04122. Sulfur relay system;
comp124389_c0	0	0	0	0.45	0	-	-	249	sp|Q9EPL8|IPO7_MOUSE Importin-7 OS=Mus musculus GN=Ipo7 PE=1 SV=2	4e-50	-	-	tr|G9K603|G9K603_MUSPF Importin 7 (Fragment) OS=Mustela putorius furo PE=2 SV=1	2e-49	gb|EDL16973.1| importin 7. isoform CRA_e [Mus musculus]	1e-49	Q6WGM7_DANRE/9-381 PF03378.10;CAS_CSE1;	5e-44	YU	GO:0006886.intracellular protein transport;GO:0005622.intracellular;GO:0005488.binding;	-	-	-
comp125463_c0	0	0	0	0	0	-	-	231	-	-	-	-	-	-	-	-	-	-	-	-	-	-	-
comp126637_c0	0	0.14	0	0	0	-	-	258	-	-	-	-	-	-	-	-	-	-	-	-	-	-	-
comp66042_c1	3.27	4.62	1.12	2.32	2.35	-	-	647	-	-	-	-	-	-	-	-	-	-	-	-	-	-	-
comp105218_c0	0.25	0.11	0	0.12	0	-	-	316	-	-	-	-	-	-	-	-	-	-	-	-	-	-	-
comp100355_c0	0.15	0.11	0.03	0.06	0	-	-	661	-	-	-	-	-	-	-	-	-	-	-	-	-	-	-
comp94042_c0	0	0	0.22	0.06	0.12	-	-	334	-	-	-	-	-	-	-	-	-	-	-	-	-	-	-
comp94324_c0	0.34	0.16	0	0	0	-	-	228	-	-	-	-	-	-	-	-	-	-	-	-	-	-	-
comp29799_c0	0.02	0.08	0	0	0.05	-	-	892	-	-	-	-	-	-	-	-	-	-	-	-	-	-	-
comp5495_c0	0.12	0.05	0.11	0.57	0.37	-	-	329	-	-	-	-	-	-	-	-	-	-	-	-	-	-	-
comp72983_c1	0.19	0.05	0.07	0.2	0.15	-	-	1055	-	-	-	-	tr|A9PK32|A9PK32_9ROSI Putative uncharacterized protein OS=Populus trichocarpa x Populus deltoides PE=2 SV=1	7e-90	gb|ABK96735.1| unknown [Populus trichocarpa x Populus deltoides]	6e-90	B9S718_RICCO/101-315 PF01738.13;DLH;	9e-90	-	GO:0016787.hydrolase activity;	-	-	-
comp83026_c0	0.53	0.24	0.49	1.7	1.47	-	-	221	-	-	-	-	-	-	-	-	-	-	-	-	-	-	-
comp2205_c0	0	0.42	0.91	0.58	0.71	-	-	257	-	-	-	-	-	-	-	-	-	-	-	-	-	-	-
comp12720_c1	0.22	0	0	0	0.31	-	-	265	-	-	-	-	-	-	-	-	-	-	-	-	-	-	-
comp16553_c0	0.11	0.45	0.06	0	0.58	gcvH. GCSH	glycine cleavage system H protein	559	sp|Q9LQL0|GCSH2_ARATH Probable glycine cleavage system H protein 2. mitochondrial OS=Arabidopsis thaliana GN=At1g32470 PE=1 SV=1	3e-100	gnl|CDD|179245 PRK01202. PRK01202. glycine cleavage system protein H; Provisional.	9e-69	tr|D7KHK9|D7KHK9_ARALL Putative uncharacterized protein OS=Arabidopsis lyrata subsp. lyrata GN=ARALYDRAFT_890824 PE=3 SV=1	5e-97	ref|NP_174525.1| glycine cleavage system H protein [Arabidopsis thaliana] sp|Q9LQL0.1|GCSH2_ARATH RecName: Full=Probable glycine cleavage system H protein 2. mitochondrial; Flags: Precursor gb|AAF81345.1|AC007767_25 Identical to a glycine cleavage system H-protein precursor from Arabidopsis thaliana gb|P25855. It contains a glycine cleavage H-protein domain PF|01597. ESTs gb|R90208. gb|AI994794. …	1e-98	D7LHV7_ARALL/37-157 PF01597.14;GCV_H;	3e-75	E	GO:0019464.glycine decarboxylation via glycine cleavage system;GO:0005960.glycine cleavage complex;GO:0006546.glycine catabolic process;GO:0005739.mitochondrion;	-	K02437	ko00630. Glyoxylate and dicarboxylate metabolism;
comp42584_c0	0.3	0.3	0.08	0.29	0.59	-	-	657	-	-	-	-	-	-	-	-	-	-	-	-	-	-	-
comp60251_c0	2.62	0.98	1.16	2.01	1.56	-	-	1604	-	-	-	-	tr|F6H437|F6H437_VITVI Putative uncharacterized protein OS=Vitis vinifera GN=VIT_14s0068g01230 PE=4 SV=1	2e-172	ref|XP_002275554.1| PREDICTED: uncharacterized protein LOC100248121 isoform 1 [Vitis vinifera]	2e-174	B9RGZ7_RICCO/120-284 PF00300.17;His_Phos_1;	5e-78	-	-	-	-	-
comp76071_c0	5.04	3.96	4.91	10.37	15.23	-	-	4358	sp|Q8LE47|PPR87_ARATH Pentatricopeptide repeat-containing protein At1g61870. mitochondrial OS=Arabidopsis thaliana GN=PPR336 PE=2 SV=2	4e-151	-	-	tr|F6HRE2|F6HRE2_VITVI Putative uncharacterized protein OS=Vitis vinifera GN=VIT_10s0116g00030 PE=4 SV=1	3e-175	ref|XP_003634851.1| PREDICTED: pentatricopeptide repeat-containing protein At1g61870. mitochondrial-like [Vitis vinifera]	3e-175	A4FF35_SACEN/561-733 PF07724.9;AAA_2;	3e-34	-	GO:0005488.binding;	-	-	-
comp37279_c0	1.91	1.34	0.7	0.28	0.03	-	-	1159	-	-	gnl|CDD|178600 PLN03031. PLN03031. hypothetical protein; Provisional.	1e-25	tr|B9IJK6|B9IJK6_POPTR Predicted protein OS=Populus trichocarpa GN=POPTRDRAFT_908579 PE=4 SV=1	8e-21	ref|XP_002323996.1| predicted protein [Populus trichocarpa] gb|EEF04129.1| predicted protein [Populus trichocarpa]	7e-21	B9IJK6_POPTR/1-90 PB023556; Pfam-B_23556;	3e-12	-	-	-	-	-
comp115642_c0	0.18	0.17	0	0	0	-	-	213	-	-	-	-	-	-	-	-	-	-	-	-	-	-	-
comp108917_c0	0	0.22	0.11	0	0	-	-	327	-	-	-	-	-	-	-	-	-	-	-	-	-	-	-
comp79158_c0	8.68	3.23	2.1	1.38	2.38	KIF2_24. MCAK	kinesin family member 2/24	843	-	-	-	-	-	-	-	-	B9RKR8_RICCO/634-722 PB001426; Pfam-B_1426;	6e-24	-	-	-	K10393	-
comp57159_c0	14.91	8.32	4.15	5.63	6.78	-	-	1398	sp|Q9ZPQ3|GEK1_ARATH D-aminoacyl-tRNA deacylase OS=Arabidopsis thaliana GN=GEK1 PE=1 SV=2	1e-154	gnl|CDD|190977 pfam04414. tRNA_deacylase. D-aminoacyl-tRNA deacylase. Several aminoacyl-tRNA synthetases have the ability to transfer the D-isomer of their amino acid onto their cognate tRNA. D-aminoacyl-tRNA deacylases hydrolyse the ester bond between the polynucleotide and the D-amino acid. thereby preventing the accumulation of such mis-acylated and metabolically inactive tRNA molecules.	1e-68	tr|C6TL92|C6TL92_SOYBN Uncharacterized protein OS=Glycine max GN=Gma.7220 PE=2 SV=1	2e-166	ref|NP_001240127.1| uncharacterized protein LOC100808796 [Glycine max] gb|ACU23684.1| unknown [Glycine max]	2e-166	B9RE88_RICCO/31-289 PF04414.7;tRNA_deacylase;	2e-142	-	GO:0046872.metal ion binding;GO:0016787.hydrolase activity;GO:0016788.hydrolase activity. acting on ester bonds;	-	-	-
comp70985_c0	6.22	11.55	5.79	4.83	5.21	tuf. TUFM	elongation factor Tu	2161	sp|Q43467|EFTU1_SOYBN Elongation factor Tu. chloroplastic OS=Glycine max GN=TUFA PE=3 SV=1	0	gnl|CDD|177010 CHL00071. tufA. elongation factor Tu.	0	tr|F6HUT0|F6HUT0_VITVI Elongation factor Tu OS=Vitis vinifera GN=VIT_14s0066g00220 PE=3 SV=1	0	ref|XP_002271032.1| PREDICTED: elongation factor Tu. chloroplastic-like isoform 1 [Vitis vinifera] ref|XP_003633809.1| PREDICTED: elongation factor Tu. chloroplastic-like isoform 2 [Vitis vinifera] ref|XP_003633810.1| PREDICTED: elongation factor Tu. chloroplastic-like isoform 3 [Vitis vinifera]	0	D8S9M6_SELML/8-306 PF00009.22;GTP_EFTU;	5e-140	J	GO:0006184.GTP catabolic process;GO:0005622.intracellular;GO:0003746.translation elongation factor activity;GO:0006414.translational elongation;GO:0003924.GTPase activity;GO:0000166.nucleotide binding;GO:0006412.translation;GO:0009536.plastid;GO:0005525.GTP binding;GO:0009507.chloroplast;	-	K02358	ko04626. Plant-pathogen interaction;
comp108448_c0	0.13	0.08	0.08	0	0.09	chlH. bchH	magnesium chelatase subunit H	450	sp|P26162|BCHH_RHOCB Magnesium-chelatase subunit H OS=Rhodobacter capsulatus (strain ATCC BAA-309 / NBRC 16581 / SB1003) GN=bchH PE=3 SV=2	1e-56	gnl|CDD|178618 PLN03069. PLN03069. magnesiumprotoporphyrin-IX chelatase subunit H; Provisional.	6e-132	tr|A1BQK3|A1BQK3_CUCSA Magnesium chelatase subunit (Fragment) OS=Cucumis sativus PE=2 SV=1	8e-103	gb|ABK55704.1| magnesium chelatase subunit [Cucumis sativus]	7e-103	E2D957_PRUAV/1-147 PF02514.11;CobN-Mg_chel;	2e-89	-	GO:0005524.ATP binding;GO:0009236.cobalamin biosynthetic process;GO:0005737.cytoplasm;GO:0005488.binding;GO:0006779.porphyrin-containing compound biosynthetic process;GO:0016874.ligase activity;GO:0051116.cobaltochelatase activity;GO:0009058.biosynthetic process;GO:0016851.magnesium chelatase activity;GO:0000166.nucleotide binding;GO:0030494.bacteriochlorophyll biosynthetic process;GO:0015995.chl…	EC:6.6.1.1	K03403	ko00860. Porphyrin and chlorophyll metabolism;
comp115825_c0	0.14	0.06	0	0	0	-	-	279	-	-	-	-	-	-	-	-	-	-	-	-	-	-	-
comp113758_c0	0	0.21	0	0.15	0.16	-	-	259	-	-	-	-	-	-	-	-	-	-	-	-	-	-	-
comp123080_c0	0	0	0	0	0	-	-	213	-	-	-	-	-	-	-	-	-	-	-	-	-	-	-
comp78344_c1	1.43	0.99	1.38	3.35	4.73	CNOT7_8. CAF1. POP2	CCR4-NOT transcription complex subunit 7/8	3136	-	-	-	-	-	-	-	-	-	-	-	-	-	K12581	ko03018. RNA degradation;
comp55470_c0	1.28	0.33	0.06	0.02	0.08	-	-	2608	sp|Q9FHM4|MA653_ARATH 65-kDa microtubule-associated protein 3 OS=Arabidopsis thaliana GN=MAP65-3 PE=1 SV=1	0	-	-	tr|D7T1Y3|D7T1Y3_VITVI Putative uncharacterized protein OS=Vitis vinifera GN=VIT_16s0022g01820 PE=4 SV=1	0	ref|XP_002267584.1| PREDICTED: 65-kDa microtubule-associated protein 3 [Vitis vinifera] emb|CBI24513.3| unnamed protein product [Vitis vinifera]	0	B9RHR0_RICCO/36-668 PF03999.7;MAP65_ASE1;	0	-	-	-	-	-
comp66147_c0	8.6	17.3	27.95	23.69	27.93	-	-	1964	-	-	-	-	tr|D7TNG4|D7TNG4_VITVI Putative uncharacterized protein OS=Vitis vinifera GN=VIT_01s0026g01400 PE=4 SV=1	0	ref|XP_002274190.1| PREDICTED: tetratricopeptide repeat protein 38 [Vitis vinifera] emb|CBI32037.3| unnamed protein product [Vitis vinifera]	0	D7TNG4_VITVI/192-447 PB000641; Pfam-B_641;	5e-101	-	GO:0005488.binding;	-	-	-
comp60102_c0	4.44	2.74	2.93	9.3	9.3	-	-	715	-	-	-	-	tr|F8WLC9|F8WLC9_CITUN Putative uncharacterized protein ORF62 OS=Citrus unshiu GN=ORF62 PE=4 SV=1	2e-54	dbj|BAK61874.1| hypothetical protein [Citrus unshiu]	1e-54	D7STX4_VITVI/18-160 PB026816; Pfam-B_26816;	7e-43	-	-	-	-	-
comp27600_c0	0.26	0.12	0.36	0.18	0.33	-	-	305	-	-	-	-	-	-	-	-	-	-	-	-	-	-	-
comp83919_c0	0.49	0.37	0.15	0.16	0.51	-	-	239	-	-	-	-	-	-	-	-	-	-	-	-	-	-	-
comp129618_c0	0.19	0.17	0	0.18	0	-	-	205	-	-	-	-	-	-	-	-	-	-	-	-	-	-	-
comp61732_c0	0.25	0.06	0.73	3.17	4.43	-	-	623	-	-	-	-	-	-	-	-	-	-	-	-	-	-	-
comp53837_c1	0.03	0	0.06	0	0	-	-	574	-	-	-	-	tr|F6HZ86|F6HZ86_VITVI Putative uncharacterized protein OS=Vitis vinifera GN=VIT_07s0005g01140 PE=4 SV=1	1e-24	gb|AFK47006.1| unknown [Lotus japonicus]	5e-27	-	-	-	-	-	-	-
comp70305_c0	1.9	0.42	0.06	0.16	0.2	relA	GTP pyrophosphokinase	2894	-	-	-	-	tr|D7T7R8|D7T7R8_VITVI Putative uncharacterized protein OS=Vitis vinifera GN=VIT_16s0039g02260 PE=4 SV=1	0	emb|CBI26539.3| unnamed protein product [Vitis vinifera]	0	A5BV44_VITVI/110-321 PB059300; Pfam-B_59300;	2e-96	-	GO:0046872.metal ion binding;GO:0016787.hydrolase activity;GO:0015969.guanosine tetraphosphate metabolic process;GO:0008081.phosphoric diester hydrolase activity;GO:0008728.GTP diphosphokinase activity;GO:0016740.transferase activity;GO:0003824.catalytic activity;	EC:2.7.6.5	K00951	ko00230. Purine metabolism;
comp4418_c0	0	0	0	0	0	-	-	240	-	-	-	-	-	-	-	-	-	-	-	-	-	-	-
comp85378_c0	0.22	0	0	0	0.67	CES1	carboxylesterase 1	272	sp|P23141|EST1_HUMAN Liver carboxylesterase 1 OS=Homo sapiens GN=CES1 PE=1 SV=2	3e-51	gnl|CDD|201026 pfam00135. COesterase. Carboxylesterase family.	2e-42	tr|B7Z795|B7Z795_HUMAN Liver carboxylesterase 1 OS=Homo sapiens GN=CES1 PE=2 SV=1	1e-50	dbj|BAA84995.1| brain carboxylesterase hBr1 [Homo sapiens]	1e-50	EST1_MACFA/1-546 PF00135.23;COesterase;	2e-48	RT	GO:0005788.endoplasmic reticulum lumen;GO:0080030.methyl indole-3-acetate esterase activity;GO:0005783.endoplasmic reticulum;GO:0080032.methyl jasmonate esterase activity;GO:0016787.hydrolase activity;GO:0004091.carboxylesterase activity;GO:0080031.methyl salicylate esterase activity;	EC:3.1.1.1	K01044	ko00983. Drug metabolism - other enzymes;
comp65723_c0	1.34	0.95	0.78	0.76	1.05	-	-	715	-	-	-	-	-	-	-	-	-	-	-	-	-	-	-
comp86460_c0	0.39	0.06	0.03	0.03	0.33	-	-	609	-	-	-	-	-	-	-	-	-	-	-	-	-	-	-
comp119103_c0	0	0	0	0	0	-	-	249	-	-	-	-	-	-	-	-	-	-	-	-	-	-	-
comp75867_c0	2.61	0.89	0.6	1.17	0.65	-	-	660	sp|Q9SZ67|WRK19_ARATH Probable WRKY transcription factor 19 OS=Arabidopsis thaliana GN=WRKY19 PE=2 SV=1	1e-38	gnl|CDD|178749 PLN03210. PLN03210. Resistant to P. syringae 6; Provisional.	3e-42	tr|D9ZJ23|D9ZJ23_MALDO HD domain class transcription factor OS=Malus domestica GN=HD8 PE=2 SV=1	8e-100	gb|ADL36726.1| HD domain class transcription factor [Malus x domestica]	7e-100	-	-	-	GO:0007165.signal transduction;GO:0005524.ATP binding;GO:0005737.cytoplasm;GO:0006915.apoptotic process;GO:0031224.intrinsic to membrane;GO:0009626.plant-type hypersensitive response;GO:0006952.defense response;GO:0000166.nucleotide binding;GO:0004888.transmembrane signaling receptor activity;GO:0045087.innate immune response;	-	-	-
comp113693_c0	0.17	0	0	0.08	0.53	-	-	229	-	-	-	-	-	-	-	-	-	-	-	-	-	-	-
comp104487_c0	0.1	0.09	0.09	0	0.1	-	-	406	-	-	-	-	-	-	-	-	-	-	-	-	-	-	-
comp78046_c1	11.61	18.34	11.86	4.01	13.3	-	-	2259	-	-	gnl|CDD|113488 pfam04720. DUF506. Protein of unknown function (DUF506). Family of uncharacterized plant proteins.	7e-71	tr|B9H8F6|B9H8F6_POPTR Predicted protein OS=Populus trichocarpa GN=POPTRDRAFT_559623 PE=4 SV=1	3e-132	ref|XP_002306808.1| predicted protein [Populus trichocarpa] gb|EEE93804.1| predicted protein [Populus trichocarpa]	3e-132	D7T3I2_VITVI/75-296 PF04720.7;DUF506;	4e-105	-	-	-	-	-
comp108706_c0	0.04	0.07	0	0.04	0.13	-	-	485	-	-	-	-	-	-	-	-	-	-	-	-	-	-	-
comp26558_c0	0.99	0.25	0.36	0.11	0.46	-	-	356	-	-	-	-	-	-	-	-	-	-	-	-	-	-	-
comp25889_c0	0.16	0.15	0.15	0	0.5	RP-L36e. RPL36	large subunit ribosomal protein L36e	245	sp|Q9LZ57|RL363_ARATH 60S ribosomal protein L36-3 OS=Arabidopsis thaliana GN=RPL36C PE=2 SV=1	5e-19	gnl|CDD|201631 pfam01158. Ribosomal_L36e. Ribosomal protein L36e.	1e-18	tr|D7M7T2|D7M7T2_ARALL 60S ribosomal protein L36 OS=Arabidopsis lyrata subsp. lyrata GN=ARALYDRAFT_349542 PE=3 SV=1	2e-17	gb|AFK35178.1| unknown [Lotus japonicus]	2e-18	RL362_ARATH/5-103 PF01158.13;Ribosomal_L36e;	1e-14	J	GO:0005840.ribosome;GO:0030529.ribonucleoprotein complex;GO:0006412.translation;GO:0005622.intracellular;GO:0003735.structural constituent of ribosome;	-	K02920	ko03010. Ribosome;
comp97700_c0	0.05	0.28	0	0.2	0.05	-	-	380	-	-	-	-	-	-	-	-	-	-	-	-	-	-	-
comp92664_c0	0.16	0	0.06	0	0.07	-	-	609	-	-	-	-	-	-	-	-	-	-	-	-	-	-	-
comp91226_c0	0	0.87	0	0	0	E3.2.1.21	beta-glucosidase	244	sp|P26204|BGLS_TRIRP Non-cyanogenic beta-glucosidase OS=Trifolium repens PE=1 SV=1	3e-13	-	-	tr|I1LQF9|I1LQF9_SOYBN Uncharacterized protein OS=Glycine max PE=4 SV=1	4e-13	ref|XP_003539371.1| PREDICTED: beta-glucosidase 24-like [Glycine max]	3e-13	D7T2V5_VITVI/70-114 PF00232.13;Glyco_hydro_1;	6e-13	G	GO:0008422.beta-glucosidase activity;GO:0043169.cation binding;GO:0004553.hydrolase activity. hydrolyzing O-glycosyl compounds;GO:0016787.hydrolase activity;GO:0008152.metabolic process;GO:0005975.carbohydrate metabolic process;GO:0003824.catalytic activity;GO:0016798.hydrolase activity. acting on glycosyl bonds;	EC:3.2.1.21	K01188	ko00460. Cyanoamino acid metabolism;ko00500. Starch and sucrose metabolism;ko00940. Phenylpropanoid biosynthesis;
comp33532_c0	0.38	0.25	0.15	0	0.29	PPIB. ppiB	peptidyl-prolyl cis-trans isomerase B (cyclophilin B)	983	sp|P34791|CP20C_ARATH Peptidyl-prolyl cis-trans isomerase CYP20-3. chloroplastic OS=Arabidopsis thaliana GN=CYP20-3 PE=1 SV=1	2e-144	gnl|CDD|29397 cd01926. cyclophilin_ABH_like. cyclophilin_ABH_like: Cyclophilin A. B and H-like cyclophilin-type peptidylprolyl cis- trans isomerase (PPIase) domain. This family represents the archetypal cystolic cyclophilin similar to human cyclophilins A. B and H. PPIase is an enzyme which accelerates protein folding by catalyzing the cis-trans isomerization of the peptide bonds preceding prolin…	4e-86	tr|F4IX28|F4IX28_ARATH Peptidyl-prolyl cis-trans isomerase OS=Arabidopsis thaliana GN=ROC4 PE=3 SV=1	6e-143	ref|NP_001190159.1| Peptidyl-prolyl cis-trans isomerase CYP20-3 [Arabidopsis thaliana] gb|AEE80299.1| Peptidyl-prolyl cis-trans isomerase CYP20-3 [Arabidopsis thaliana]	6e-143	D7LSS4_ARALL/80-237 PF00160.16;Pro_isomerase;	8e-97	O	GO:0005788.endoplasmic reticulum lumen;GO:0006457.protein folding;GO:0005783.endoplasmic reticulum;GO:0003755.peptidyl-prolyl cis-trans isomerase activity;GO:0016853.isomerase activity;GO:0042277.peptide binding;GO:0000413.protein peptidyl-prolyl isomerization;GO:0009536.plastid;GO:0009570.chloroplast stroma;GO:0009507.chloroplast;	EC:5.2.1.8	K03768	-
comp31991_c0	0.97	12.51	0.9	0.09	0.2	-	-	202	-	-	-	-	-	-	-	-	-	-	-	-	-	-	-
comp23178_c0	0.63	0.53	0.97	0.45	0.55	-	-	372	-	-	-	-	tr|F6HGV6|F6HGV6_VITVI Putative uncharacterized protein OS=Vitis vinifera GN=VIT_11s0016g02100 PE=4 SV=1	3e-20	emb|CBI27903.3| unnamed protein product [Vitis vinifera]	3e-20	D7TB68_VITVI/43-141 PB115536; Pfam-B_115536;	2e-23	-	GO:0003723.RNA binding;	-	-	-
comp116838_c0	0	0	0	0.32	0	-	-	238	-	-	-	-	-	-	-	-	-	-	-	-	-	-	-
comp20814_c0	0.76	0.14	0.07	0.03	0	-	-	1289	-	-	gnl|CDD|191401 pfam05910. DUF868. Plant protein of unknown function (DUF868). This family consists of several hypothetical proteins from Arabidopsis thaliana and Oryza sativa. The function of this family is unknown.	5e-110	tr|F6HKI0|F6HKI0_VITVI Putative uncharacterized protein OS=Vitis vinifera GN=VIT_08s0007g03840 PE=4 SV=1	1e-141	ref|XP_002283412.1| PREDICTED: uncharacterized protein LOC100240905 [Vitis vinifera]	1e-141	A5AD42_VITVI/379-644 PF05910.7;DUF868;	7e-118	-	GO:0005840.ribosome;GO:0006412.translation;GO:0003735.structural constituent of ribosome;	-	-	-
comp18281_c0	0.28	0.69	0.25	0.26	1.85	-	-	285	-	-	-	-	-	-	-	-	-	-	-	-	-	-	-
comp28627_c0	0.14	0.5	0.09	0.62	0.48	-	-	423	-	-	-	-	-	-	-	-	-	-	-	-	-	-	-
comp2866_c0	0.11	0.29	0	0.51	0.33	-	-	372	-	-	-	-	-	-	-	-	-	-	-	-	-	-	-
comp54832_c0	2.04	0.06	0	0	0	-	-	932	sp|Q9LJQ5|RTNLI_ARATH Reticulon-like protein B9 OS=Arabidopsis thaliana GN=RTNLB9 PE=2 SV=1	5e-84	gnl|CDD|190314 pfam02453. Reticulon. Reticulon. Reticulon. also know as neuroendocrine-specific protein (NSP). is a protein of unknown function which associates with the endoplasmic reticulum. This family represents the C-terminal domain of the three reticulon isoforms and their homologues.	3e-54	tr|I1KJ13|I1KJ13_SOYBN Uncharacterized protein OS=Glycine max PE=4 SV=1	2e-88	ref|XP_003528960.1| PREDICTED: reticulon-like protein B9-like [Glycine max]	2e-88	C6T5T3_SOYBN/36-202 PF02453.12;Reticulon;	3e-66	U	GO:0005783.endoplasmic reticulum;	-	-	-
comp3344_c0	0.17	0.4	0	0.08	0.54	-	-	225	-	-	-	-	-	-	-	-	-	-	-	-	-	-	-
comp45306_c0	2.13	1.93	0.36	0.38	2.04	-	-	249	-	-	-	-	-	-	-	-	-	-	-	-	-	-	-
comp108605_c0	0	0	0	0	0	-	-	278	-	-	-	-	-	-	-	-	-	-	-	-	-	-	-
comp29606_c0	0.18	0.04	0	0.31	0.19	-	-	430	-	-	-	-	-	-	-	-	-	-	-	-	-	-	-
comp65735_c0	28.08	7.57	1.73	1.93	1.82	PGK. pgk	phosphoglycerate kinase	2127	sp|Q42961|PGKH_TOBAC Phosphoglycerate kinase. chloroplastic OS=Nicotiana tabacum PE=2 SV=1	0	gnl|CDD|178602 PLN03034. PLN03034. phosphoglycerate kinase; Provisional.	0	tr|B9RHY4|B9RHY4_RICCO Phosphoglycerate kinase OS=Ricinus communis GN=RCOM_1574580 PE=3 SV=1	0	ref|XP_002513353.1| phosphoglycerate kinase. putative [Ricinus communis] gb|EEF48756.1| phosphoglycerate kinase. putative [Ricinus communis]	0	Q1ENY9_MUSAC/79-463 PF00162.14;PGK;	0	G	GO:0016310.phosphorylation;GO:0005524.ATP binding;GO:0016301.kinase activity;GO:0006096.glycolysis;GO:0005737.cytoplasm;GO:0004618.phosphoglycerate kinase activity;GO:0000166.nucleotide binding;GO:0019253.reductive pentose-phosphate cycle;GO:0009536.plastid;GO:0016740.transferase activity;GO:0009507.chloroplast;	EC:2.7.2.3	K00927	ko00010. Glycolysis / Gluconeogenesis;ko00710. Carbon fixation in photosynthetic organisms;
comp31842_c0	0.1	0.05	0.09	0	0.1	RP-L7e. RPL7	large subunit ribosomal protein L7e	395	sp|P60040|RL72_ARATH 60S ribosomal protein L7-2 OS=Arabidopsis thaliana GN=RPL7B PE=1 SV=1	9e-64	gnl|CDD|162295 TIGR01310. L7. 60S ribosomal protein L7. eukaryotic. This model describes the eukaryotic 60S (cytosolic) ribosomal protein L7 and paralogs that may or may not also be L7. Human. Drosophila. and Arabidopsis all have both a typical L7 and an L7-related paralog. This family is designated subfamily rather than equivalog to reflect these uncharacterized paralogs. Members of this family …	9e-70	tr|I1KVR2|I1KVR2_SOYBN Uncharacterized protein OS=Glycine max GN=Gma.55398 PE=4 SV=1	4e-68	ref|XP_003531761.1| PREDICTED: 60S ribosomal protein L7-4-like [Glycine max]	3e-68	D7SS52_VITVI/62-127 PF00327.15;Ribosomal_L30;	7e-18	J	GO:0005840.ribosome;GO:0003723.RNA binding;GO:0015934.large ribosomal subunit;GO:0030529.ribonucleoprotein complex;GO:0006412.translation;GO:0005622.intracellular;GO:0003735.structural constituent of ribosome;	-	K02937	ko03010. Ribosome;
comp111829_c0	0.24	0	0	0	0	-	-	245	-	-	-	-	-	-	-	-	-	-	-	-	-	-	-
comp68661_c0	11.15	7.82	2.42	0.95	1.33	murG	UDP-N-acetylglucosamine--N-acetylmuramyl-(pentapeptide) pyrophosphoryl-undecaprenol N-acetylglucosamine transferase	2365	sp|Q2S528|MURG_SALRD UDP-N-acetylglucosamine--N-acetylmuramyl-(pentapeptide) pyrophosphoryl-undecaprenol N-acetylglucosamine transferase OS=Salinibacter ruber (strain DSM 13855 / M31) GN=murG PE=3 SV=1	8e-65	gnl|CDD|99961 cd03785. GT1_MurG. MurG is an N-acetylglucosaminyltransferase. the last enzyme involved in the intracellular phase of peptidoglycan biosynthesis. It transfers N-acetyl-D-glucosamine (GlcNAc) from UDP-GlcNAc to the C4 hydroxyl of a lipid-linked N-acetylmuramoyl pentapeptide (NAM). The resulting disaccharide is then transported across the cell membrane. where it is polymerized into NA…	6e-114	tr|D7SJ39|D7SJ39_VITVI Putative uncharacterized protein OS=Vitis vinifera GN=VIT_17s0000g03190 PE=3 SV=1	6e-179	emb|CBI15500.3| unnamed protein product [Vitis vinifera]	5e-179	D7SJ39_VITVI/256-424 PF04101.11;Glyco_tran_28_C;	2e-83	-	GO:0016020.membrane;GO:0030259.lipid glycosylation;GO:0050511.undecaprenyldiphospho-muramoylpentapeptide beta-N-acetylglucosaminyltransferase activity;GO:0016758.transferase activity. transferring hexosyl groups;GO:0009252.peptidoglycan biosynthetic process;GO:0005975.carbohydrate metabolic process;GO:0005886.plasma membrane;GO:0008360.regulation of cell shape;GO:0007047.cellular cell wall organi…	EC:2.4.1.227	K02563	ko00550. Peptidoglycan biosynthesis;ko04112. Cell cycle - Caulobacter;
comp126252_c0	0.08	0	0	0	0	-	-	231	-	-	-	-	-	-	-	-	-	-	-	-	-	-	-
comp64748_c0	3.74	0.85	2.06	6.64	6.88	-	-	1960	-	-	gnl|CDD|203517 pfam06775. Seipin. Putative adipose-regulatory protein (Seipin). Seipin is a protein of approximately 400 residues. in humans. which is the product of a gene homologous to the murine guanine nucleotide-binding protein (G protein) gamma-3 linked gene. This gene is implicated in the regulation of body fat distribution and insulin resistance and particularly in the auto-immune disease…	1e-50	tr|I1MEW8|I1MEW8_SOYBN Uncharacterized protein OS=Glycine max GN=Gma.7724 PE=4 SV=1	2e-145	ref|XP_002264921.1| PREDICTED: uncharacterized protein LOC100241279 [Vitis vinifera]	2e-146	E5GC21_CUCME/273-492 PF06775.9;Seipin;	1e-89	S	-	-	-	-
comp7041_c0	0	0	0	0.02	0	-	-	1070	-	-	-	-	-	-	-	-	-	-	-	-	-	-	-
comp114344_c0	0	0	0	0	0	-	-	250	-	-	-	-	-	-	-	-	-	-	-	-	-	-	-
comp111877_c0	0.19	0.17	0	0	0.1	-	-	204	-	-	-	-	-	-	-	-	-	-	-	-	-	-	-
comp73618_c0	2.89	1.37	0.86	2.77	2.3	-	-	441	-	-	-	-	-	-	-	-	-	-	-	-	-	-	-
comp38928_c0	0.34	0.39	0	0.57	0.97	-	-	229	-	-	-	-	tr|F6GWD4|F6GWD4_VITVI Putative uncharacterized protein OS=Vitis vinifera GN=VIT_05s0029g00650 PE=4 SV=1	2e-12	ref|XP_002263351.1| PREDICTED: uncharacterized protein LOC100262402 [Vitis vinifera] emb|CBI17272.3| unnamed protein product [Vitis vinifera]	1e-12	B9GY45_POPTR/183-226 PF13923.1;zf-C3HC4_2;	3e-08	-	GO:0046872.metal ion binding;GO:0008270.zinc ion binding;	-	-	-
comp8694_c0	0.06	0	0.24	0.18	0.2	-	-	306	-	-	-	-	-	-	-	-	-	-	-	-	-	-	-
comp26599_c0	3.74	0.14	0.07	0	0.32	-	-	257	-	-	-	-	-	-	-	-	-	-	-	-	-	-	-
comp50215_c0	0.67	0.12	0.61	0.11	0.57	-	-	884	sp|Q9LDL7|PAT1_ARATH Scarecrow-like transcription factor PAT1 OS=Arabidopsis thaliana GN=PAT1 PE=2 SV=1	4e-99	gnl|CDD|202673 pfam03514. GRAS. GRAS family transcription factor. Sequence analysis of the products of the GRAS (GAI. RGA. SCR) gene family indicates that they share a variable amino-terminus and a highly conserved carboxyl-terminus that contains five recognisable motifs. Proteins in the GRAS family are transcription factors that seem to be involved in development and other processes. Mutation of…	2e-82	tr|D9ZJB7|D9ZJB7_MALDO SCL domain class transcription factor OS=Malus domestica GN=SCL5 PE=2 SV=1	7e-111	gb|ADL36820.1| SCL domain class transcription factor [Malus x domestica]	7e-111	D9ZJB7_MALDO/175-545 PF03514.9;GRAS;	2e-108	-	GO:0006355.regulation of transcription. DNA-dependent;GO:0006351.transcription. DNA-dependent;	-	-	-
comp86232_c0	0.45	0.03	0.35	0.13	0.14	-	-	562	-	-	-	-	-	-	-	-	-	-	-	-	-	-	-
comp58456_c0	0.49	0.89	0.96	1.35	1.52	-	-	600	-	-	-	-	-	-	-	-	-	-	-	-	-	-	-
comp128983_c0	0	0.17	0	0	0	-	-	212	sp|Q94AS9|CNGC4_ARATH Cyclic nucleotide-gated ion channel 4 OS=Arabidopsis thaliana GN=CNGC4 PE=2 SV=2	6e-37	-	-	tr|F4K0A1|F4K0A1_ARATH Cyclic nucleotide-gated ion channel 4 OS=Arabidopsis thaliana GN=CNGC4 PE=4 SV=1	2e-35	gb|AAK76496.1| putative cyclic nucleotide and calmodulin-regulated ion channel protein [Arabidopsis thaliana] gb|AAM91668.1| putative cyclic nucleotide and calmodulin-regulated ion channel protein [Arabidopsis thaliana]	5e-36	B9SIE1_RICCO/135-407 PF00520.26;Ion_trans;	2e-29	-	-	-	-	-
comp81068_c0	0.13	0	0	0.26	0.07	-	-	291	-	-	-	-	-	-	-	-	-	-	-	-	-	-	-
comp50428_c0	0.05	0.01	0.08	0.25	0.5	-	-	1298	-	-	-	-	-	-	-	-	-	-	-	-	-	-	-
comp63039_c0	0.76	0.56	0.19	0.26	0.5	-	-	285	-	-	-	-	-	-	-	-	-	-	-	-	-	-	-
comp91692_c0	0.1	0	0	0	0.25	CANX	calnexin	412	sp|P29402|CALX1_ARATH Calnexin homolog 1 OS=Arabidopsis thaliana GN=CNX1 PE=1 SV=1	3e-46	-	-	tr|D7MKN0|D7MKN0_ARALL Calnexin 1 OS=Arabidopsis lyrata subsp. lyrata GN=ARALYDRAFT_496347 PE=3 SV=1	7e-47	ref|XP_002866454.1| calnexin 1 [Arabidopsis lyrata subsp. lyrata] gb|EFH42713.1| calnexin 1 [Arabidopsis lyrata subsp. lyrata]	7e-47	Q94ER7_BRARP/2-127 PB007352; Pfam-B_7352;	7e-39	O	GO:0016020.membrane;GO:0006810.transport;GO:0006457.protein folding;GO:0005783.endoplasmic reticulum;GO:0005529.carbohydrate binding;GO:0005488.binding;GO:0046872.metal ion binding;GO:0005509.calcium ion binding;GO:0051082.unfolded protein binding;GO:0016021.integral to membrane;GO:0005789.endoplasmic reticulum membrane;	-	K08054	ko04141. Protein processing in endoplasmic reticulum;ko04145. Phagosome;ko04612. Antigen processing and presentation;ko05166. HTLV-I infection;
comp7768_c0	0.08	0.04	0	0.32	0.35	-	-	464	-	-	-	-	-	-	-	-	-	-	-	-	-	-	-
comp116000_c0	0.18	0	0	0	0	YWHAE	14-3-3 protein epsilon	215	sp|P48347|14310_ARATH 14-3-3-like protein GF14 epsilon OS=Arabidopsis thaliana GN=GRF10 PE=2 SV=1	6e-40	gnl|CDD|201109 pfam00244. 14-3-3. 14-3-3 protein.	3e-44	tr|F4I1C1|F4I1C1_ARATH 14-3-3-like protein GF14 epsilon OS=Arabidopsis thaliana GN=GRF10 PE=3 SV=1	2e-38	ref|NP_973884.1| 14-3-3-like protein GF14 epsilon [Arabidopsis thaliana] gb|AEE30227.1| 14-3-3-like protein GF14 epsilon [Arabidopsis thaliana]	2e-38	C0KJK4_BRANA/5-240 PF00244.15;14-3-3;	5e-37	O	GO:0019904.protein domain specific binding;	-	K06630	ko04110. Cell cycle;ko04114. Oocyte meiosis;ko04151. PI3K-Akt signaling pathway;ko04722. Neurotrophin signaling pathway;ko05169. Epstein-Barr virus infection;ko05203. Viral carcinogenesis;
comp111206_c0	0.47	0	0.14	0.15	0.16	-	-	251	-	-	-	-	-	-	-	-	-	-	-	-	-	-	-
comp107073_c0	0	0	0	0	0	-	-	316	-	-	-	-	-	-	-	-	-	-	-	-	-	-	-
comp94068_c0	0.53	0	0.09	0.51	0.15	-	-	405	-	-	-	-	-	-	-	-	-	-	-	-	-	-	-
comp118810_c0	0.07	0.18	0.06	0	0.13	-	-	301	-	-	-	-	-	-	-	-	-	-	-	-	-	-	-
comp68903_c0	14.03	11.8	12.72	17.73	18.49	-	-	1563	sp|Q8LDQ4|TAP46_ARATH PP2A regulatory subunit TAP46 OS=Arabidopsis thaliana GN=TAP46 PE=1 SV=2	3e-170	gnl|CDD|202917 pfam04177. TAP42. TAP42-like family. The TOR signalling pathway activates a cell-growth program in response to nutrients. TIP41 (pfam04176) interacts with TAP42 and negatively regulates the TOR signaling pathway.	5e-74	tr|E0CV55|E0CV55_VITVI Putative uncharacterized protein OS=Vitis vinifera GN=VIT_16s0098g01760 PE=4 SV=1	0	ref|XP_002277330.1| PREDICTED: PP2A regulatory subunit TAP46 [Vitis vinifera] emb|CBI23016.3| unnamed protein product [Vitis vinifera]	0	E0CV55_VITVI/10-391 PF04177.7;TAP42;	1e-180	T	GO:0009966.regulation of signal transduction;	-	-	-
comp53091_c0	0.58	0.43	0.23	0.38	0.53	-	-	540	-	-	-	-	-	-	-	-	-	-	-	-	-	-	-
comp53039_c0	0.23	0.57	0	0	0	SETX. ALS4	senataxin	251	sp|Q00416|SEN1_YEAST Helicase SEN1 OS=Saccharomyces cerevisiae (strain ATCC 204508 / S288c) GN=SEN1 PE=1 SV=2	4e-07	-	-	tr|B9RY33|B9RY33_RICCO Putative uncharacterized protein OS=Ricinus communis GN=RCOM_0814110 PE=4 SV=1	3e-36	ref|XP_002518800.1| conserved hypothetical protein [Ricinus communis] gb|EEF43725.1| conserved hypothetical protein [Ricinus communis]	3e-36	-	-	A	GO:0003677.DNA binding;GO:0016787.hydrolase activity;GO:0006281.DNA repair;GO:0005524.ATP binding;GO:0005488.binding;GO:0004003.ATP-dependent DNA helicase activity;	EC:3.6.4.-	K10706	-
comp5099_c0	0	0	0	0.55	0.34	-	-	238	-	-	-	-	tr|I1JV40|I1JV40_SOYBN Uncharacterized protein OS=Glycine max PE=4 SV=1	3e-07	ref|XP_003523776.1| PREDICTED: LOW QUALITY PROTEIN: pentatricopeptide repeat-containing protein At5g18475-like [Glycine max]	3e-07	-	-	-	GO:0005488.binding;	-	-	-
comp2595_c0	0	0	0.04	0	0	-	-	470	-	-	-	-	-	-	-	-	-	-	-	-	-	-	-
comp115188_c0	0.2	0	0	0.06	0	-	-	291	-	-	-	-	-	-	-	-	-	-	-	-	-	-	-
comp122892_c0	0.12	0.22	0	0	0.06	-	-	319	-	-	-	-	-	-	-	-	-	-	-	-	-	-	-
comp99592_c0	0.16	0.07	0	0.16	0.17	-	-	242	-	-	-	-	-	-	-	-	-	-	-	-	-	-	-
comp80926_c0	1.96	0.74	0	0	0	-	-	240	-	-	-	-	-	-	-	-	-	-	-	-	-	-	-
comp115410_c0	0.08	0.45	0.15	0	0	-	-	238	-	-	-	-	-	-	-	-	-	-	-	-	-	-	-
comp124379_c0	0.15	0.4	0	0	0	-	-	268	-	-	gnl|CDD|203136 pfam04970. LRAT. Lecithin retinol acyltransferase. The full-length members of this family are representatives of a novel class II tumour-suppressor family. designated as H-REV107-like. This domain is the catalytic N-terminal proline-rich region of the protein. The downstream region is a putative C-terminal transmembrane domain which is found to be crucial for cellular localisation.…	8e-18	tr|B9SX41|B9SX41_RICCO Putative uncharacterized protein OS=Ricinus communis GN=RCOM_0304170 PE=4 SV=1	2e-37	ref|XP_002530560.1| conserved hypothetical protein [Ricinus communis] gb|EEF31828.1| conserved hypothetical protein [Ricinus communis]	2e-37	B9SX41_RICCO/7-167 PF04970.8;LRAT;	3e-39	-	-	-	-	-
comp77550_c1	0.09	0.02	0.04	0.08	0.04	-	-	917	-	-	-	-	-	-	-	-	-	-	-	-	-	-	-
comp92394_c0	0.14	0.13	0	0.09	0.05	-	-	422	-	-	-	-	-	-	-	-	-	-	-	-	-	-	-
comp80726_c0	1.82	0.81	0.34	0.11	0.42	-	-	529	-	-	-	-	-	-	-	-	-	-	-	-	-	-	-
comp124437_c0	0	0	0	0.16	0.18	-	-	231	-	-	-	-	-	-	-	-	-	-	-	-	-	-	-
comp105357_c0	0.09	0.16	0.17	0.26	0	-	-	219	-	-	-	-	-	-	-	-	-	-	-	-	-	-	-
comp10548_c0	0.1	0.03	0	0.1	0.03	MLO	mlo protein	585	-	-	-	-	tr|D7TQI8|D7TQI8_VITVI Putative uncharacterized protein OS=Vitis vinifera GN=VIT_08s0040g02180 PE=4 SV=1	1e-31	emb|CBI32708.3| unnamed protein product [Vitis vinifera]	1e-31	D7TQI8_VITVI/6-467 PF03094.10;Mlo;	3e-32	-	GO:0016021.integral to membrane;GO:0008219.cell death;	-	K08472	-
comp7460_c0	0.18	0.17	0	0	0	-	-	214	-	-	-	-	-	-	-	-	-	-	-	-	-	-	-
comp95648_c0	0	0	0	0	0.09	-	-	227	-	-	-	-	-	-	-	-	-	-	-	-	-	-	-
comp26169_c0	0.71	0	0.52	2.64	1.97	-	-	278	-	-	-	-	-	-	-	-	-	-	-	-	-	-	-
comp76304_c2	33.59	37.88	17.6	29.89	35.65	-	-	1980	sp|Q9FFE6|AAE5_ARATH Probable acyl-activating enzyme 5. peroxisomal OS=Arabidopsis thaliana GN=AAE5 PE=2 SV=1	0	gnl|CDD|181261 PRK08162. PRK08162. acyl-CoA synthetase; Validated.	0	tr|B9N1N7|B9N1N7_POPTR Acyl:coa ligase acetate-coa synthetase-like protein OS=Populus trichocarpa GN=ACLL4 PE=4 SV=1	0	ref|XP_002263877.2| PREDICTED: medium-chain-fatty-acid--CoA ligase [Vitis vinifera]	0	B9S6X4_RICCO/41-474 PF00501.23;AMP-binding;	0	I	GO:0008152.metabolic process;GO:0008756.o-succinylbenzoate-CoA ligase activity;GO:0003824.catalytic activity;GO:0016874.ligase activity;	-	-	-
comp41884_c0	16.38	9.45	2.36	1.56	1.5	-	-	1026	-	-	gnl|CDD|204041 pfam08718. GLTP. Glycolipid transfer protein (GLTP). GLTP is a cytosolic protein that catalyzes the intermembrane transfer of glycolipids.	5e-46	tr|B9H9V3|B9H9V3_POPTR Predicted protein OS=Populus trichocarpa GN=POPTRDRAFT_831834 PE=4 SV=1	4e-109	ref|XP_002308949.1| predicted protein [Populus trichocarpa] gb|EEE92472.1| predicted protein [Populus trichocarpa]	3e-109	B9H9V3_POPTR/29-171 PF08718.6;GLTP;	2e-78	S	GO:0017089.glycolipid transporter activity;GO:0051861.glycolipid binding;GO:0046836.glycolipid transport;GO:0005737.cytoplasm;	-	-	-
comp50434_c0	0	0	0	0	0	-	-	424	-	-	-	-	-	-	-	-	-	-	-	-	-	-	-
comp82988_c0	0.47	0.42	0.16	0	0.36	-	-	336	-	-	-	-	-	-	-	-	-	-	-	-	-	-	-
comp56433_c0	0.37	0.25	0.39	0.36	0.17	-	-	1580	-	-	-	-	-	-	-	-	-	-	-	-	-	-	-
comp99435_c0	0	0	0	0.87	0	H2A	histone H2A	301	sp|Q6YNC8|H2AZ_SHEEP Histone H2A.Z OS=Ovis aries GN=H2AFZ PE=2 SV=3	3e-19	gnl|CDD|177756 PLN00154. PLN00154. histone H2A; Provisional.	2e-21	tr|G3UWL7|G3UWL7_MOUSE Histone H2A OS=Mus musculus GN=H2afz PE=3 SV=1	4e-18	gb|EDL12119.1| mCG4120 [Mus musculus]	3e-18	A2BFY8_DANRE/20-68 PF00125.19;Histone;	2e-17	B	GO:0005634.nucleus;GO:0003677.DNA binding;GO:0006334.nucleosome assembly;GO:0005694.chromosome;GO:0000786.nucleosome;	-	K11251	ko05034. Alcoholism;ko05322. Systemic lupus erythematosus;
comp5219_c0	0.12	0.04	0	0.15	0.24	-	-	508	-	-	-	-	-	-	-	-	-	-	-	-	-	-	-
comp54837_c0	0.87	0.2	0.2	0.05	0.12	-	-	816	-	-	-	-	-	-	-	-	-	-	-	-	-	-	-
comp95206_c0	0	0.08	0.08	0.39	0.56	-	-	433	-	-	-	-	-	-	-	-	-	-	-	-	-	-	-
comp78967_c2	11.7	9.01	9.04	14.35	20.27	-	-	2494	sp|Q9SVM0|Y3078_ARATH BTB/POZ domain-containing protein At3g50780 OS=Arabidopsis thaliana GN=At3g50780 PE=2 SV=1	0	-	-	tr|B9HEL6|B9HEL6_POPTR Predicted protein OS=Populus trichocarpa GN=POPTRDRAFT_1083368 PE=4 SV=1	0	ref|XP_002310195.1| predicted protein [Populus trichocarpa] gb|EEE90645.1| predicted protein [Populus trichocarpa]	0	A2XMC4_ORYSI/1-511 PB001035; Pfam-B_1035;	0	-	-	-	-	-
comp127281_c0	0	0	0.17	0	0	-	-	210	sp|Q5G1T1|PP272_ARATH Pentatricopeptide repeat-containing protein At3g49170. chloroplastic OS=Arabidopsis thaliana GN=EMB2261 PE=2 SV=1	5e-13	gnl|CDD|178626 PLN03077. PLN03077. Protein ECB2; Provisional.	2e-16	tr|F6HL06|F6HL06_VITVI Putative uncharacterized protein OS=Vitis vinifera GN=VIT_08s0007g08270 PE=4 SV=1	1e-20	ref|XP_002277828.1| PREDICTED: pentatricopeptide repeat-containing protein At2g33680-like [Vitis vinifera]	9e-21	-	-	-	GO:0005488.binding;	-	-	-
comp100001_c0	0	0	0.15	0.39	0.59	-	-	239	-	-	-	-	-	-	-	-	-	-	-	-	-	-	-
comp115644_c0	0.75	0	0	0	0	-	-	210	-	-	-	-	-	-	-	-	-	-	-	-	-	-	-
comp60409_c0	0.33	0.05	0.51	0.32	0.46	-	-	354	sp|Q9ZR08|Y4230_ARATH G-type lectin S-receptor-like serine/threonine-protein kinase At4g03230 OS=Arabidopsis thaliana GN=At4g03230 PE=2 SV=3	1e-20	-	-	tr|A5BXA3|A5BXA3_VITVI Putative uncharacterized protein OS=Vitis vinifera GN=VITISV_005348 PE=4 SV=1	5e-22	emb|CAN77364.1| hypothetical protein VITISV_005348 [Vitis vinifera]	5e-22	A5BXA3_VITVI/1-97 PF07714.12;Pkinase_Tyr;	7e-18	-	GO:0005524.ATP binding;GO:0004674.protein serine/threonine kinase activity;GO:0005529.carbohydrate binding;GO:0004672.protein kinase activity;GO:0048544.recognition of pollen;GO:0006468.protein phosphorylation;GO:0016772.transferase activity. transferring phosphorus-containing groups;	-	-	-
comp110210_c0	0.27	0.12	0	0	0	-	-	286	-	-	-	-	-	-	-	-	-	-	-	-	-	-	-
comp105122_c0	0.18	0	0	0	0	-	-	219	-	-	-	-	-	-	-	-	-	-	-	-	-	-	-
comp51280_c0	0.15	0.18	0.51	0.77	0.62	-	-	392	-	-	-	-	-	-	-	-	-	-	-	-	-	-	-
comp103565_c0	0	0	0	0	0	-	-	201	-	-	-	-	-	-	-	-	-	-	-	-	-	-	-
comp10169_c0	0.21	0.08	0.08	0	0.09	-	-	470	-	-	-	-	-	-	-	-	-	-	-	-	-	-	-
comp100463_c0	0	0	0	0	0	-	-	232	-	-	-	-	-	-	-	-	-	-	-	-	-	-	-
comp95233_c0	0	0.12	0	0	0.14	-	-	289	-	-	-	-	-	-	-	-	-	-	-	-	-	-	-
comp59593_c0	4.34	5.25	5.17	12.2	16.43	-	-	2296	sp|Q93ZL5|DOF52_ARATH Dof zinc finger protein DOF5.2 OS=Arabidopsis thaliana GN=DOF5.2 PE=1 SV=2	5e-96	gnl|CDD|111583 pfam02701. zf-Dof. Dof domain. zinc finger. The Dof domain is a zinc finger DNA-binding domain. that shows resemblance to the Cys2 zinc finger.	2e-38	tr|F6H5U5|F6H5U5_VITVI Putative uncharacterized protein OS=Vitis vinifera GN=VIT_14s0108g00980 PE=4 SV=1	0	ref|XP_002283706.1| PREDICTED: dof zinc finger protein DOF5.2-like [Vitis vinifera]	0	B9IJZ2_POPTR/210-504 PB001521; Pfam-B_1521;	1e-120	-	GO:0003677.DNA binding;GO:0006355.regulation of transcription. DNA-dependent;GO:0008270.zinc ion binding;	-	-	-
comp43222_c0	13.47	9.5	5.48	0.69	1.18	DCP1B	mRNA-decapping enzyme 1B	1638	sp|Q9SJF3|DCP1_ARATH mRNA-decapping enzyme-like protein OS=Arabidopsis thaliana GN=At1g08370 PE=1 SV=2	9e-101	gnl|CDD|197362 cd09804. Dcp1. mRNA decapping enzyme 1 (Dcp1). mRNA decapping enzyme 1 (Dcp1). together with Dcp2. is part of the decapping complex which catalyzes the removal of the 5' cap structure of mRNA. This decapping reaction is an essential step in mRNA degradation. by exposing the 5' end for exonucleolytic digestion. Dcp1 binds to the N-terminal helical domain of catalytic subunit Dcp2 an…	2e-54	tr|D7TCR4|D7TCR4_VITVI Putative uncharacterized protein OS=Vitis vinifera GN=VIT_06s0080g00860 PE=4 SV=1	4e-139	ref|XP_002273425.1| PREDICTED: mRNA-decapping enzyme-like protein [Vitis vinifera] emb|CBI28287.3| unnamed protein product [Vitis vinifera]	3e-139	B7FJD0_MEDTR/12-134 PF06058.8;DCP1;	5e-68	-	-	EC:3.-.-.-	K12611	ko03018. RNA degradation;
comp59575_c0	0.23	0.22	0.07	0.12	0.18	-	-	1379	-	-	-	-	-	-	-	-	-	-	-	-	-	-	-
comp69524_c0	0.94	0.32	0.08	0.04	0.02	-	-	1683	-	-	-	-	tr|G7IID2|G7IID2_MEDTR Disease resistance RPP8-like protein OS=Medicago truncatula GN=MTR_2g038510 PE=4 SV=1	2e-89	ref|XP_003595124.1| Disease resistance RPP8-like protein [Medicago truncatula] gb|AES65375.1| Disease resistance RPP8-like protein [Medicago truncatula]	2e-89	A5BY94_VITVI/891-1190 PB347267; Pfam-B_347267;	2e-30	-	GO:0016787.hydrolase activity;GO:0005524.ATP binding;GO:0006952.defense response;GO:0004721.phosphoprotein phosphatase activity;GO:0006915.apoptotic process;	-	-	-
comp121599_c0	0.32	0	0	0	0	-	-	309	sp|Q5MAU8|PPA27_ARATH Probable inactive purple acid phosphatase 27 OS=Arabidopsis thaliana GN=PAP27 PE=2 SV=1	1e-51	-	-	tr|I1KC33|I1KC33_SOYBN Uncharacterized protein OS=Glycine max GN=Gma.27953 PE=4 SV=1	1e-56	ref|XP_003526959.1| PREDICTED: probable inactive purple acid phosphatase 27-like [Glycine max]	1e-56	B9I3R0_POPTR/267-483 PF00149.23;Metallophos;	7e-38	G	GO:0046872.metal ion binding;GO:0016787.hydrolase activity;GO:0003993.acid phosphatase activity;GO:0009536.plastid;GO:0009507.chloroplast;	-	-	-
comp76662_c1	5.51	4.53	6.31	5.39	8.4	-	-	338	-	-	-	-	-	-	-	-	-	-	-	-	-	-	-
comp126768_c0	0	0.16	0	0	0	-	-	216	-	-	-	-	-	-	-	-	-	-	-	-	-	-	-
comp52548_c0	6.97	4.52	1.28	2.12	3.67	-	-	425	-	-	-	-	tr|B9GJZ1|B9GJZ1_POPTR Predicted protein (Fragment) OS=Populus trichocarpa GN=POPTRDRAFT_642579 PE=4 SV=1	4e-08	-	-	-	-	-	-	-	-	-
comp55849_c1	13.13	1.52	1.96	2.73	4.49	RCHY1. PIRH2	RING finger and CHY zinc finger domain-containing protein 1	1220	sp|Q96PM5|ZN363_HUMAN RING finger and CHY zinc finger domain-containing protein 1 OS=Homo sapiens GN=RCHY1 PE=1 SV=1	1e-79	gnl|CDD|203259 pfam05495. zf-CHY. CHY zinc finger. This family of domains are likely to bind to zinc ions. They contain many conserved cysteine and histidine residues. We have named this domain after the N-terminal motif CXHY. This domain can be found in isolation in some proteins. but is also often associated with pfam00097. One of the proteins in this family is a mitochondrial intermembrane spa…	8e-33	tr|D7T6I4|D7T6I4_VITVI Putative uncharacterized protein OS=Vitis vinifera GN=VIT_05s0020g01800 PE=4 SV=1	0	ref|XP_002276039.1| PREDICTED: RING finger and CHY zinc finger domain-containing protein 1 [Vitis vinifera] emb|CBI26105.3| unnamed protein product [Vitis vinifera]	0	E7EMC8_HUMAN/1-210 PB001567; Pfam-B_1567;	3e-54	RO	GO:0009055.electron carrier activity;GO:0046872.metal ion binding;GO:0008270.zinc ion binding;	EC:6.3.2.19	K10144	ko04115. p53 signaling pathway;ko04120. Ubiquitin mediated proteolysis;ko05162. Measles;
comp118284_c0	0.27	0	0	0.13	0	-	-	291	-	-	-	-	-	-	-	-	-	-	-	-	-	-	-
comp59625_c2	0.12	0.11	0	0.23	0	-	-	323	-	-	-	-	-	-	-	-	-	-	-	-	-	-	-
comp83090_c0	0.28	0.13	0	0	0	-	-	281	-	-	-	-	-	-	-	-	-	-	-	-	-	-	-
comp96413_c0	0	0	0.34	0	0.46	PPD. MES16	pheophorbidase	265	sp|Q2V0W1|PPD_RAPSA Pheophorbidase OS=Raphanus sativus GN=PPD PE=1 SV=1	6e-45	gnl|CDD|178549 PLN02965. PLN02965. Probable pheophorbidase.	3e-47	tr|D7MCD0|D7MCD0_ARALL Esterase/lipase/thioesterase family protein OS=Arabidopsis lyrata subsp. lyrata GN=ARALYDRAFT_493208 PE=4 SV=1	2e-37	sp|Q2V0W1.1|PPD_RAPSA RecName: Full=Pheophorbidase; Short=RsPPD dbj|BAE54383.1| pheophorbidase [Raphanus sativus]	2e-43	PPD_RAPSA/14-253 PF12697.2;Abhydrolase_6;	7e-41	-	GO:0010150.leaf senescence;GO:0042803.protein homodimerization activity;GO:0005737.cytoplasm;GO:0070988.demethylation;GO:0035560.pheophoridase activity;GO:0033310.chlorophyll a catabolic process;GO:0004091.carboxylesterase activity;GO:0016787.hydrolase activity;GO:0015996.chlorophyll catabolic process;	EC:3.1.1.82	K13544	ko00860. Porphyrin and chlorophyll metabolism;
comp109435_c0	0.07	0.07	0.1	0	0.26	-	-	547	sp|O04659|PP398_ARATH Pentatricopeptide repeat-containing protein At5g27110 OS=Arabidopsis thaliana GN=PCMP-E14 PE=2 SV=2	4e-36	-	-	tr|F6HA18|F6HA18_VITVI Putative uncharacterized protein OS=Vitis vinifera GN=VIT_06s0009g03560 PE=4 SV=1	3e-56	ref|XP_003530713.1| PREDICTED: pentatricopeptide repeat-containing protein At5g27110-like [Glycine max]	2e-57	PP210_ARATH/69-118 PF13041.1;PPR_2;	5e-08	-	GO:0005488.binding;	-	-	-
comp54777_c0	0	0.07	0.23	0.23	0.17	-	-	240	-	-	-	-	-	-	-	-	-	-	-	-	-	-	-
comp74157_c1	6.06	1.67	0.24	0	0.14	-	-	595	-	-	-	-	-	-	-	-	D7LL22_ARALL/302-349 PF08338.6;DUF1731;	2e-07	-	-	-	-	-
comp63915_c0	1.53	0.02	0.01	0	0.03	-	-	2128	-	-	-	-	tr|B9RGG5|B9RGG5_RICCO Putative uncharacterized protein OS=Ricinus communis GN=RCOM_1453980 PE=4 SV=1	7e-154	ref|XP_002513117.1| conserved hypothetical protein [Ricinus communis] gb|EEF49620.1| conserved hypothetical protein [Ricinus communis]	6e-154	B9RGG5_RICCO/353-475 PF13178.1;DUF4005;	3e-31	-	-	-	-	-
comp106803_c0	0	0.13	0	0	0.14	FAD2	omega-6 fatty acid desaturase (delta-12 desaturase)	282	sp|P59668|FAD12_MORIS Delta(12) fatty acid desaturase OS=Mortierella isabellina PE=2 SV=1	3e-28	gnl|CDD|178121 PLN02505. PLN02505. omega-6 fatty acid desaturase.	2e-40	tr|Q0V3E3|Q0V3E3_PHANO Putative uncharacterized protein OS=Phaeosphaeria nodorum (strain SN15 / ATCC MYA-4574 / FGSC 10173) GN=SNOG_01471 PE=4 SV=1	3e-57	ref|XP_001792109.1| hypothetical protein SNOG_01471 [Phaeosphaeria nodorum SN15] gb|EAT91120.1| hypothetical protein SNOG_01471 [Phaeosphaeria nodorum SN15]	3e-57	Q0V3E3_PHANO/127-422 PF00487.19;FA_desaturase;	7e-60	-	GO:0016020.membrane;GO:0005783.endoplasmic reticulum;GO:0055114.oxidation-reduction process;GO:0016717.oxidoreductase activity. acting on paired donors. with oxidation of a pair of donors resulting in the reduction of molecular oxygen to two molecules of water;GO:0016021.integral to membrane;GO:0005789.endoplasmic reticulum membrane;GO:0006633.fatty acid biosynthetic process;GO:0006629.lipid meta…	EC:1.14.19.-	K10256	ko01040. Biosynthesis of unsaturated fatty acids;
comp56408_c0	2.82	1.39	0.83	0.07	0.24	-	-	2154	sp|Q94CD8|E134_ARATH Glucan endo-1.3-beta-glucosidase 4 OS=Arabidopsis thaliana GN=At3g13560 PE=1 SV=1	0	gnl|CDD|201161 pfam00332. Glyco_hydro_17. Glycosyl hydrolases family 17.	2e-81	tr|G7LIL6|G7LIL6_MEDTR Glucan endo-1.3-beta-glucosidase OS=Medicago truncatula GN=MTR_8g085720 PE=3 SV=1	0	ref|XP_003629715.1| Glucan endo-1.3-beta-glucosidase [Medicago truncatula] gb|AET04191.1| Glucan endo-1.3-beta-glucosidase [Medicago truncatula]	0	A5B7F8_VITVI/26-347 PF00332.13;Glyco_hydro_17;	0	-	GO:0043169.cation binding;GO:0004553.hydrolase activity. hydrolyzing O-glycosyl compounds;GO:0016787.hydrolase activity;GO:0005975.carbohydrate metabolic process;GO:0003824.catalytic activity;	-	-	-
comp53241_c1	0.38	0.23	0.19	0.16	0.26	-	-	467	-	-	-	-	-	-	-	-	-	-	-	-	-	-	-
comp32081_c0	0.15	0.04	0.01	0.03	0.04	-	-	1818	-	-	-	-	-	-	-	-	-	-	-	-	-	-	-
comp52529_c0	0.64	0	0	0	0	-	-	214	-	-	-	-	-	-	-	-	-	-	-	-	-	-	-
comp55685_c0	5.52	2.97	6.76	18.56	29.91	NARS. asnS	asparaginyl-tRNA synthetase	725	sp|Q9SSK1|SYNC3_ARATH Asparagine--tRNA ligase. cytoplasmic 3 OS=Arabidopsis thaliana GN=SYNC3 PE=2 SV=1	4e-63	gnl|CDD|177867 PLN02221. PLN02221. asparaginyl-tRNA synthetase.	8e-86	tr|I1KPU2|I1KPU2_SOYBN Uncharacterized protein OS=Glycine max GN=Gma.57535 PE=4 SV=1	2e-74	ref|XP_003530489.1| PREDICTED: asparaginyl-tRNA synthetase. cytoplasmic 1-like [Glycine max]	2e-74	B9RKD2_RICCO/38-117 PF01336.20;tRNA_anti;	7e-24	J	GO:0005524.ATP binding;GO:0005737.cytoplasm;GO:0016874.ligase activity;GO:0003676.nucleic acid binding;GO:0006421.asparaginyl-tRNA aminoacylation;GO:0000166.nucleotide binding;GO:0006418.tRNA aminoacylation for protein translation;GO:0004816.asparagine-tRNA ligase activity;GO:0006412.translation;GO:0004812.aminoacyl-tRNA ligase activity;	EC:6.1.1.22	K01893	ko00970. Aminoacyl-tRNA biosynthesis;
comp45730_c0	0	1.28	3.44	2.4	2.59	-	-	305	-	-	-	-	-	-	-	-	-	-	-	-	-	-	-
comp111417_c0	0.19	0	0	0	0	-	-	312	-	-	-	-	-	-	-	-	-	-	-	-	-	-	-
comp31896_c0	0.54	0.15	0.04	0.13	0.41	-	-	836	-	-	-	-	tr|G7IPB3|G7IPB3_MEDTR Putative uncharacterized protein OS=Medicago truncatula GN=MTR_2g026420 PE=4 SV=1	5e-36	ref|XP_003594272.1| hypothetical protein MTR_2g026420 [Medicago truncatula] gb|AES64523.1| hypothetical protein MTR_2g026420 [Medicago truncatula]	4e-36	B9HD46_POPTR/6-59 PB004802; Pfam-B_4802;	4e-26	-	-	-	-	-
comp97751_c0	0.92	0.15	0.11	0	0	-	-	488	-	-	-	-	tr|A5AGD4|A5AGD4_VITVI Putative uncharacterized protein OS=Vitis vinifera GN=VITISV_031269 PE=4 SV=1	4e-17	emb|CAN75646.1| hypothetical protein VITISV_031269 [Vitis vinifera]	4e-17	A5AGD4_VITVI/109-403 PF07899.6;Frigida;	1e-17	-	GO:0003964.RNA-directed DNA polymerase activity;GO:0003723.RNA binding;GO:0006278.RNA-dependent DNA replication;	-	-	-
comp100988_c0	0.09	0	0	0	0	-	-	215	-	-	-	-	-	-	-	-	-	-	-	-	-	-	-
comp56289_c0	12.46	38.94	10.16	7.65	8.29	AOC2. AOC3. tynA	primary-amine oxidase	1965	sp|Q07123|AMO2_ARTS1 Copper methylamine oxidase OS=Arthrobacter sp. (strain P1) GN=maoII PE=1 SV=1	2e-157	gnl|CDD|183164 PRK11504. tynA. tyramine oxidase; Provisional.	0	tr|B9RAV9|B9RAV9_RICCO Copper amine oxidase. putative OS=Ricinus communis GN=RCOM_1509320 PE=3 SV=1	0	ref|XP_002511334.1| copper amine oxidase. putative [Ricinus communis] gb|EEF51936.1| copper amine oxidase. putative [Ricinus communis]	0	B9HTU0_POPTR/261-678 PF01179.15;Cu_amine_oxid;	0	Q	GO:0052599.methylputrescine oxidase activity;GO:0052600.propane-1.3-diamine oxidase activity;GO:0052595.aliphatic-amine oxidase activity;GO:0005737.cytoplasm;GO:0052593.tryptamine:oxygen oxidoreductase (deaminating) activity;GO:0055114.oxidation-reduction process;GO:0052598.histamine oxidase activity;GO:0052597.diamine oxidase activity;GO:0052594.aminoacetone:oxygen oxidoreductase(deaminating) ac…	EC:1.4.3.21	K00276	ko00260. Glycine. serine and threonine metabolism;ko00350. Tyrosine metabolism;ko00360. Phenylalanine metabolism;ko00410. beta-Alanine metabolism;ko00950. Isoquinoline alkaloid biosynthesis;ko00960. Tropane. piperidine and pyridine alkaloid biosynthesis;
comp78935_c0	11.59	5.44	6.75	16.62	26.83	UTP30. RSL1D1	ribosome biogenesis protein UTP30	3199	-	-	gnl|CDD|201394 pfam00687. Ribosomal_L1. Ribosomal protein L1p/L10e family. This family includes prokaryotic L1 and eukaryotic L10.	2e-39	tr|F6HNZ4|F6HNZ4_VITVI Putative uncharacterized protein OS=Vitis vinifera GN=VIT_12s0142g00200 PE=4 SV=1	3e-89	ref|XP_002283850.1| PREDICTED: ribosomal L1 domain-containing protein 1-like [Vitis vinifera]	1e-89	B9IDC0_POPTR/21-245 PF00687.16;Ribosomal_L1;	4e-79	-	GO:0005840.ribosome;GO:0003723.RNA binding;GO:0015934.large ribosomal subunit;GO:0006412.translation;GO:0005622.intracellular;GO:0003735.structural constituent of ribosome;	-	K14775	-
comp117894_c0	0	0	0	0	0	-	-	341	-	-	-	-	-	-	-	-	-	-	-	-	-	-	-
comp119152_c0	0.45	0.27	0.07	0.14	0	-	-	260	-	-	-	-	-	-	-	-	-	-	-	-	-	-	-
comp105673_c0	0.5	0	0	0	0	-	-	274	-	-	-	-	-	-	-	-	-	-	-	-	-	-	-
comp113153_c0	0.18	0.33	0	0	0.1	-	-	213	-	-	-	-	-	-	-	-	-	-	-	-	-	-	-
comp69934_c0	1.07	0.34	6.46	82.07	90.32	-	-	1653	sp|Q67ZU1|LIP2_ARATH Triacylglycerol lipase 2 OS=Arabidopsis thaliana GN=LIP2 PE=2 SV=1	2e-175	gnl|CDD|166513 PLN02872. PLN02872. triacylglycerol lipase.	4e-107	tr|Q1XBG1|Q1XBG1_RICCO Lipase OS=Ricinus communis GN=RCOM_1677770 PE=2 SV=1	0	ref|XP_002509537.1| Triacylglycerol lipase 2 precursor. putative [Ricinus communis] gb|AAY17358.1| lipase [Ricinus communis] gb|EEF50924.1| Triacylglycerol lipase 2 precursor. putative [Ricinus communis]	0	Q1XBG1_RICCO/94-393 PF12697.2;Abhydrolase_6;	1e-178	I	GO:0016787.hydrolase activity;GO:0004806.triglyceride lipase activity;GO:0006629.lipid metabolic process;	-	-	-
comp37511_c0	0.27	0.1	0.1	0.31	0.22	-	-	361	-	-	-	-	-	-	-	-	-	-	-	-	-	-	-
comp127285_c0	0	0.07	0	0.16	0.17	-	-	240	-	-	-	-	-	-	-	-	-	-	-	-	-	-	-
comp98240_c0	0.09	0.39	0	0	0	-	-	230	-	-	-	-	-	-	-	-	-	-	-	-	-	-	-
comp128390_c0	0	0	0	0	0	-	-	209	-	-	-	-	-	-	-	-	-	-	-	-	-	-	-
comp109088_c0	0	0	0	0	0.19	EXOC7. EXO70	exocyst complex component 7	211	sp|O35250|EXOC7_MOUSE Exocyst complex component 7 OS=Mus musculus GN=Exoc7 PE=1 SV=2	2e-09	gnl|CDD|190519 pfam03081. Exo70. Exo70 exocyst complex subunit. The Exo70 protein forms one subunit of the exocyst complex. First discovered in S. cerevisiae. Exo70 and other exocyst proteins have been observed in several other eukaryotes. including humans. In S. cerevisiae. the exocyst complex is involved in the late stages of exocytosis. and is localised at the tip of the bud. the major site of…	1e-29	tr|B3H609|B3H609_ARATH Exocyst subunit exo70 family protein A1 OS=Arabidopsis thaliana GN=EXO70A1 PE=4 SV=1	7e-39	ref|NP_001119162.1| exocyst subunit exo70 family protein A1 [Arabidopsis thaliana] gb|AED90621.1| exocyst subunit exo70 family protein A1 [Arabidopsis thaliana]	6e-39	C9EHS4_BRANA/267-627 PF03081.10;Exo70;	9e-39	U	GO:0006810.transport;GO:0000145.exocyst;GO:0015031.protein transport;GO:0005935.cellular bud neck;GO:0005933.cellular bud;GO:0006887.exocytosis;	-	K07195	ko04910. Insulin signaling pathway;
comp22503_c0	0	0	0	0	0	-	-	361	-	-	-	-	-	-	-	-	-	-	-	-	-	-	-
comp20759_c0	0	0.37	0.07	0.62	0.42	-	-	243	-	-	-	-	-	-	-	-	-	-	-	-	-	-	-
comp55859_c0	3.33	1.03	0.78	0.53	1.47	-	-	812	sp|Q9FL12|DEGP9_ARATH Protease Do-like 9 OS=Arabidopsis thaliana GN=DEGP9 PE=2 SV=1	4e-49	-	-	tr|D7TWT1|D7TWT1_VITVI Putative uncharacterized protein OS=Vitis vinifera GN=VIT_14s0066g01660 PE=4 SV=1	2e-53	emb|CBI34956.3| unnamed protein product [Vitis vinifera]	2e-53	A5ARA8_VITVI/301-403 PF13180.1;PDZ_2;	2e-32	-	GO:0004252.serine-type endopeptidase activity;GO:0006508.proteolysis;GO:0003824.catalytic activity;	-	-	-
comp68755_c0	2.29	0.85	0.52	0.69	1.45	-	-	1174	-	-	-	-	-	-	-	-	-	-	-	-	-	-	-
comp76768_c0	0.28	0.13	0.38	0.27	0.86	-	-	283	-	-	-	-	-	-	-	-	-	-	-	-	-	-	-
comp98331_c0	0	0	0	0	0.91	CYP3A	cytochrome P450. family 3. subfamily A	290	sp|P20815|CP3A5_HUMAN Cytochrome P450 3A5 OS=Homo sapiens GN=CYP3A5 PE=1 SV=1	4e-21	-	-	tr|Q14V85|Q14V85_HUMAN Truncated cytochrome P450. family 3. subfamily A. polypeptide 5 OS=Homo sapiens GN=CYP3A5 PE=2 SV=1	4e-20	gb|AAG32288.1|AF280107_1 cytochrome P450 polypeptide 5 [Homo sapiens]	1e-21	E7EPF9_HUMAN/1-117 PB158198; Pfam-B_158198;	9e-10	-	GO:0016020.membrane;GO:0005783.endoplasmic reticulum;GO:0070989.oxidative demethylation;GO:0005506.iron ion binding;GO:0055114.oxidation-reduction process;GO:0019825.oxygen binding;GO:0016705.oxidoreductase activity. acting on paired donors. with incorporation or reduction of molecular oxygen;GO:0042737.drug catabolic process;GO:0016491.oxidoreductase activity;GO:0009055.electron carrier activity…	EC:1.14.14.1	K07424	ko00140. Steroid hormone biosynthesis;ko00591. Linoleic acid metabolism;ko00627. Aminobenzoate degradation;ko00830. Retinol metabolism;ko00980. Metabolism of xenobiotics by cytochrome P450;ko00982. Drug metabolism - cytochrome P450;ko00983. Drug metabolism - other enzymes;ko05204. Chemical carcinogenesis;
comp46545_c0	0.16	0.13	0.23	0.63	0.46	-	-	1337	-	-	-	-	-	-	-	-	-	-	-	-	-	-	-
comp116296_c0	0	0.06	0.12	0.06	0	-	-	301	-	-	-	-	-	-	-	-	-	-	-	-	-	-	-
comp55190_c0	1.37	4.14	4.4	5.94	7.72	-	-	2980	-	-	-	-	tr|B9SHD2|B9SHD2_RICCO Putative uncharacterized protein OS=Ricinus communis GN=RCOM_0529480 PE=4 SV=1	7e-169	ref|XP_002525401.1| conserved hypothetical protein [Ricinus communis] gb|EEF37039.1| conserved hypothetical protein [Ricinus communis]	6e-169	B9SHD2_RICCO/285-573 PF13839.1;PC-Esterase;	9e-105	-	-	-	-	-
comp106305_c0	0	0.13	0.13	0.14	0.22	-	-	272	-	-	-	-	-	-	-	-	-	-	-	-	-	-	-
comp87470_c0	0.03	0	0	0	0	-	-	644	-	-	-	-	-	-	-	-	-	-	-	-	-	-	-
comp76649_c0	4.03	3.14	1.51	1.46	2.08	-	-	7594	-	-	gnl|CDD|28925 cd00044. CysPc. Calpains. domains IIa. IIb; calcium-dependent cytoplasmic cysteine proteinases. papain-like. Functions in cytoskeletal remodeling processes. cell differentiation. apoptosis and signal transduction..	8e-92	tr|D7SLL2|D7SLL2_VITVI Putative uncharacterized protein OS=Vitis vinifera GN=VIT_06s0004g00420 PE=4 SV=1	0	ref|XP_002285732.1| PREDICTED: uncharacterized protein LOC100244915 [Vitis vinifera] emb|CBI16540.3| unnamed protein product [Vitis vinifera]	0	Q9C8A6_ARATH/181-1409 PB029133; Pfam-B_29133;	0	OT	GO:0004198.calcium-dependent cysteine-type endopeptidase activity;GO:0016787.hydrolase activity;GO:0006508.proteolysis;GO:0004197.cysteine-type endopeptidase activity;GO:0005622.intracellular;	-	-	-
comp16663_c0	0	0	0	0	0.13	-	-	306	-	-	-	-	-	-	-	-	-	-	-	-	-	-	-
comp22292_c0	1.14	0.05	0	0.05	0.11	-	-	379	-	-	-	-	-	-	-	-	-	-	-	-	-	-	-
comp80012_c0	10.03	6.93	2.65	4.04	6.84	SRP19	signal recognition particle subunit SRP19	819	sp|Q943Z6|SRP19_ARATH Signal recognition particle 19 kDa protein OS=Arabidopsis thaliana GN=SRP19 PE=2 SV=1	1e-59	gnl|CDD|202047 pfam01922. SRP19. SRP19 protein. The signal recognition particle (SRP) binds to the signal peptide of proteins as they are being translated. The binding of the SRP halts translation and the complex is then transported to the endoplasmic reticulum's cytoplasmic surface. The SRP then aids translocation of the protein through the ER membrane. The SRP is a ribonucleoprotein that is com…	2e-35	tr|B9IEE2|B9IEE2_POPTR Predicted protein OS=Populus trichocarpa GN=POPTRDRAFT_733122 PE=4 SV=1	7e-68	ref|XP_002321521.1| predicted protein [Populus trichocarpa] gb|EEF05648.1| predicted protein [Populus trichocarpa]	7e-68	B9RZY5_RICCO/13-109 PF01922.12;SRP19;	1e-53	U	GO:0042493.response to drug;GO:0005634.nucleus;GO:0003723.RNA binding;GO:0005786.signal recognition particle. endoplasmic reticulum targeting;GO:0005737.cytoplasm;GO:0048500.signal recognition particle;GO:0006614.SRP-dependent cotranslational protein targeting to membrane;GO:0005730.nucleolus;GO:0030529.ribonucleoprotein complex;GO:0005739.mitochondrion;GO:0008312.7S RNA binding;	-	K03105	ko03060. Protein export;
comp78134_c1	1.89	0.82	0.66	0.74	1.04	-	-	3776	-	-	-	-	tr|B9GLC9|B9GLC9_POPTR Predicted protein OS=Populus trichocarpa GN=POPTRDRAFT_547586 PE=4 SV=1	3e-18	ref|XP_002297620.1| predicted protein [Populus trichocarpa] gb|EEE82425.1| predicted protein [Populus trichocarpa]	3e-18	D7KM90_ARALL/1-69 PB045905; Pfam-B_45905;	4e-12	-	-	-	-	-
comp112082_c0	0	0	0	0.34	0.25	-	-	329	-	-	-	-	-	-	-	-	-	-	-	-	-	-	-
comp25250_c0	1.61	0.38	0.08	0.08	0.7	-	-	232	-	-	-	-	tr|F6GXS6|F6GXS6_VITVI Putative uncharacterized protein OS=Vitis vinifera GN=VIT_08s0058g00670 PE=4 SV=1	7e-09	ref|XP_002264939.1| PREDICTED: uncharacterized protein LOC100263765 [Vitis vinifera]	6e-09	-	-	-	GO:0008152.metabolic process;GO:0008168.methyltransferase activity;GO:0032259.methylation;	-	-	-
comp77829_c0	3.24	0.81	0.29	0.24	0.2	-	-	309	-	-	-	-	-	-	-	-	-	-	-	-	-	-	-
comp37918_c0	0	0	0	0	0	-	-	295	sp|Q9FMR3|NAC90_ARATH NAC domain-containing protein 90 OS=Arabidopsis thaliana GN=NAC090 PE=2 SV=1	7e-13	-	-	tr|B9SWH9|B9SWH9_RICCO NAC domain-containing protein. putative OS=Ricinus communis GN=RCOM_0293580 PE=4 SV=1	3e-28	ref|XP_002530348.1| NAC domain-containing protein. putative [Ricinus communis] gb|EEF32064.1| NAC domain-containing protein. putative [Ricinus communis]	3e-28	B9SWH9_RICCO/4-139 PF02365.10;NAM;	8e-28	-	GO:0003677.DNA binding;GO:0006355.regulation of transcription. DNA-dependent;	-	-	-
comp24204_c0	0.48	0	0.06	0.35	0.37	-	-	325	-	-	-	-	-	-	-	-	-	-	-	-	-	-	-
comp47216_c0	0.35	0.25	0.16	0.06	0.11	-	-	1866	sp|Q9FK93|PP406_ARATH Pentatricopeptide repeat-containing protein At5g39680 OS=Arabidopsis thaliana GN=EMB2744 PE=2 SV=1	0	-	-	tr|I1L5W3|I1L5W3_SOYBN Uncharacterized protein OS=Glycine max PE=4 SV=1	0	ref|XP_002265258.1| PREDICTED: pentatricopeptide repeat-containing protein At5g39680-like [Vitis vinifera]	0	B9IJZ5_POPTR/573-697 PF14432.1;DYW_deaminase;	8e-57	-	GO:0005488.binding;	-	-	-
comp100150_c0	0.12	0.21	0	0	0.12	dnaK	molecular chaperone DnaK	331	sp|O65719|HSP7C_ARATH Heat shock 70 kDa protein 3 OS=Arabidopsis thaliana GN=HSP70-3 PE=1 SV=1	1e-67	gnl|CDD|185395 PTZ00009. PTZ00009. heat shock 70 kDa protein; Provisional.	1e-80	tr|H2CLX1|H2CLX1_ALLSA Heat shock protein 70 OS=Allium sativum PE=2 SV=1	5e-68	gb|AEX55235.1| heat shock protein 70 [Allium sativum]	4e-68	HSP70_LUPPO/1-226 PF00012.15;HSP70;	3e-64	O	GO:0005524.ATP binding;GO:0000166.nucleotide binding;GO:0006950.response to stress;	-	K04043	ko03018. RNA degradation;ko05152. Tuberculosis;
comp55766_c0	0.79	0.02	0	0.02	0.07	-	-	1167	-	-	-	-	tr|B7FKX3|B7FKX3_MEDTR Putative uncharacterized protein OS=Medicago truncatula PE=2 SV=1	8e-101	ref|XP_002275188.2| PREDICTED: uncharacterized protein LOC100263114 [Vitis vinifera] emb|CBI26567.3| unnamed protein product [Vitis vinifera]	9e-102	D7T7U6_VITVI/73-272 PB014128; Pfam-B_14128;	5e-89	-	GO:0009055.electron carrier activity;GO:0046872.metal ion binding;	-	-	-
comp25980_c0	7.98	10.86	1.74	5.12	7.52	K14486. ARF	auxin response factor	3682	sp|P93024|ARFE_ARATH Auxin response factor 5 OS=Arabidopsis thaliana GN=ARF5 PE=1 SV=3	0	gnl|CDD|191545 pfam06507. Auxin_resp. Auxin response factor. A conserved region of auxin-responsive transcription factors.	3e-34	tr|Q8GT89|Q8GT89_PRUPE Hypothetical transcription factor OS=Prunus persica PE=4 SV=1	0	gb|AAO14628.1|AF467900_5 hypothetical transcription factor [Prunus persica]	0	Q8GT89_PRUPE/781-932 PF02309.11;AUX_IAA;	1e-93	-	GO:0005634.nucleus;GO:0003677.DNA binding;GO:0006355.regulation of transcription. DNA-dependent;GO:0009734.auxin mediated signaling pathway;GO:0009725.response to hormone stimulus;GO:0006351.transcription. DNA-dependent;GO:0046983.protein dimerization activity;	-	K14486	ko04075. Plant hormone signal transduction;
comp101407_c0	0.16	0.29	0	0	0.17	-	-	242	-	-	-	-	-	-	-	-	-	-	-	-	-	-	-
comp90507_c0	0.07	0.38	0.06	0.07	0.14	-	-	281	-	-	-	-	-	-	-	-	-	-	-	-	-	-	-
comp36470_c0	0.31	0	0	0	0	-	-	694	-	-	-	-	-	-	-	-	-	-	-	-	-	-	-
comp64539_c0	0.37	0.38	0.37	0.61	0.62	SAUR	SAUR family protein	1073	sp|P33080|AX10A_SOYBN Auxin-induced protein X10A OS=Glycine max PE=2 SV=1	8e-14	gnl|CDD|190335 pfam02519. Auxin_inducible. Auxin responsive protein. This family consists of the protein products of the ARG7 auxin responsive genes family none of which have any identified functional role.	1e-29	tr|D7TN05|D7TN05_VITVI Putative uncharacterized protein OS=Vitis vinifera GN=VIT_02s0154g00010 PE=4 SV=1	2e-49	ref|XP_002265485.1| PREDICTED: uncharacterized protein LOC100255700 [Vitis vinifera] emb|CBI31878.3| unnamed protein product [Vitis vinifera]	2e-49	B9N3P5_POPTR/12-149 PF02519.9;Auxin_inducible;	3e-42	-	GO:0009734.auxin mediated signaling pathway;	-	K14488	ko04075. Plant hormone signal transduction;
comp69314_c1	0.47	0.73	0.29	0.36	0.69	-	-	1000	-	-	-	-	-	-	-	-	-	-	-	-	-	-	-
comp21756_c0	2.65	2.37	1.36	1.17	0.8	SEC23	protein transport protein SEC23	532	sp|Q4PE39|SEC23_USTMA Protein transport protein SEC23 OS=Ustilago maydis (strain 521 / FGSC 9021) GN=SEC23 PE=3 SV=1	1e-44	gnl|CDD|177761 PLN00162. PLN00162. transport protein sec23; Provisional.	3e-96	tr|B9SKJ9|B9SKJ9_RICCO Protein transport protein sec23. putative OS=Ricinus communis GN=RCOM_0659690 PE=4 SV=1	9e-74	ref|XP_002526529.1| protein transport protein sec23. putative [Ricinus communis] gb|EEF35920.1| protein transport protein sec23. putative [Ricinus communis]	8e-74	B9SKJ9_RICCO/53-92 PF04810.10;zf-Sec23_Sec24;	2e-21	U	GO:0016020.membrane;GO:0006810.transport;GO:0005783.endoplasmic reticulum;GO:0031410.cytoplasmic vesicle;GO:0005737.cytoplasm;GO:0016192.vesicle-mediated transport;GO:0000139.Golgi membrane;GO:0006886.intracellular protein transport;GO:0046872.metal ion binding;GO:0030127.COPII vesicle coat;GO:0005794.Golgi apparatus;GO:0008270.zinc ion binding;GO:0005789.endoplasmic reticulum membrane;GO:0006888…	-	K14006	ko04141. Protein processing in endoplasmic reticulum;
comp83425_c0	0.3	0.68	0	0.07	0	-	-	262	-	-	-	-	-	-	-	-	-	-	-	-	-	-	-
comp75100_c0	3.71	0.93	1.65	1.71	2.23	-	-	1999	-	-	gnl|CDD|199889 cd02859. E_set_AMPKbeta_like_N. N-terminal Early set domain. a glycogen binding domain. associated with the catalytic domain of AMP-activated protein kinase beta subunit. E or "early" set domains are associated with the catalytic domain of AMP-activated protein kinase beta subunit glycogen binding domain at the N-terminal end. AMPK is a metabolic stress sensing protein that senses …	2e-22	tr|F6HPF9|F6HPF9_VITVI Putative uncharacterized protein OS=Vitis vinifera GN=VIT_01s0026g01510 PE=4 SV=1	6e-110	ref|XP_002269528.1| PREDICTED: uncharacterized protein LOC100251843 [Vitis vinifera]	5e-110	B9S2D5_RICCO/458-539 PF02922.13;CBM_48;	1e-36	-	GO:0004553.hydrolase activity. hydrolyzing O-glycosyl compounds;GO:0005975.carbohydrate metabolic process;	-	-	-
comp35020_c0	1.72	0.95	0.66	1.19	1.09	-	-	411	-	-	-	-	-	-	-	-	-	-	-	-	-	-	-
comp125929_c0	0.35	0.16	0	0	0	-	-	225	-	-	-	-	-	-	-	-	-	-	-	-	-	-	-
comp6242_c0	0.25	0.21	0.29	0.42	0.3	-	-	945	-	-	-	-	-	-	-	-	-	-	-	-	-	-	-
comp25335_c0	2.04	1.19	0.16	0	0	-	-	462	-	-	-	-	tr|B9P930|B9P930_POPTR Predicted protein (Fragment) OS=Populus trichocarpa GN=POPTRDRAFT_793905 PE=4 SV=1	6e-38	ref|XP_002337504.1| predicted protein [Populus trichocarpa] gb|EEE77821.1| predicted protein [Populus trichocarpa]	6e-38	A5BHB7_VITVI/1901-2675 PB059340; Pfam-B_59340;	5e-27	-	GO:0003677.DNA binding;GO:0016787.hydrolase activity;GO:0006281.DNA repair;GO:0005524.ATP binding;GO:0005488.binding;GO:0004003.ATP-dependent DNA helicase activity;	-	-	-
comp53889_c0	0.19	0	0	0	0	PSMA6	20S proteasome subunit alpha 1	208	sp|O48551|PSA6_SOYBN Proteasome subunit alpha type-6 OS=Glycine max GN=PAA1 PE=2 SV=2	9e-39	gnl|CDD|48452 cd03754. proteasome_alpha_type_6. proteasome_alpha_type_6. The 20S proteasome. multisubunit proteolytic complex. is the central enzyme of nonlysosomal protein degradation in both the cytosol and nucleus. It is composed of 28 subunits arranged as four homoheptameric rings that stack on top of one another forming an elongated alpha-beta-beta-alpha cylinder with a central cavity. The p…	7e-20	tr|I1LSZ7|I1LSZ7_SOYBN Uncharacterized protein OS=Glycine max GN=Gma.17539 PE=4 SV=1	5e-38	gb|ACU24622.1| unknown [Glycine max]	4e-38	B7FMC9_MEDTR/32-220 PF00227.21;Proteasome;	2e-22	O	GO:0004175.endopeptidase activity;GO:0019773.proteasome core complex. alpha-subunit complex;GO:0005634.nucleus;GO:0051603.proteolysis involved in cellular protein catabolic process;GO:0008233.peptidase activity;GO:0004298.threonine-type endopeptidase activity;GO:0000502.proteasome complex;GO:0005737.cytoplasm;GO:0005839.proteasome core complex;GO:0016787.hydrolase activity;GO:0006511.ubiquitin-de…	EC:3.4.25.1	K02730	ko03050. Proteasome;
comp24053_c0	0.43	0.39	0.06	0.12	0	-	-	322	-	-	-	-	-	-	-	-	-	-	-	-	-	-	-
comp64135_c0	1.6	0.16	0.2	0.05	0	-	-	1198	sp|O81825|DRL28_ARATH Probable disease resistance protein At4g27220 OS=Arabidopsis thaliana GN=At4g27220 PE=2 SV=1	4e-50	-	-	tr|B9P4U9|B9P4U9_POPTR Cc-nbs-lrr resistance protein OS=Populus trichocarpa GN=POPTRDRAFT_596536 PE=4 SV=1	3e-94	ref|XP_002336027.1| cc-nbs-lrr resistance protein [Populus trichocarpa] gb|EEE77235.1| cc-nbs-lrr resistance protein [Populus trichocarpa]	2e-94	B9H475_POPTR/160-458 PF00931.17;NB-ARC;	1e-60	T	GO:0005524.ATP binding;GO:0006952.defense response;GO:0000166.nucleotide binding;GO:0017111.nucleoside-triphosphatase activity;GO:0006915.apoptotic process;	-	-	-
comp94493_c0	0.55	0.13	0	0.13	0.14	-	-	283	-	-	-	-	-	-	-	-	-	-	-	-	-	-	-
comp41812_c0	0.73	0.79	0.83	1.37	1.84	-	-	673	-	-	-	-	-	-	-	-	-	-	-	-	-	-	-
comp104201_c0	0.17	0.15	0	0.24	0.52	-	-	233	-	-	-	-	-	-	-	-	-	-	-	-	-	-	-
comp9450_c0	0.57	0.32	0	0.27	0	-	-	276	-	-	-	-	-	-	-	-	-	-	-	-	-	-	-
comp83862_c0	0	0	0	0	0	-	-	223	-	-	-	-	-	-	-	-	-	-	-	-	-	-	-
comp76771_c0	1.15	0.44	0.3	0.04	0	argD	acetylornithine aminotransferase	1880	sp|O04866|ARGD_ALNGL Acetylornithine aminotransferase. mitochondrial OS=Alnus glutinosa GN=AG118 PE=2 SV=1	0	gnl|CDD|177748 PLN00144. PLN00144. acetylornithine transaminase.	0	tr|A9PF72|A9PF72_POPTR Putative uncharacterized protein OS=Populus trichocarpa PE=2 SV=1	0	gb|ABK95025.1| unknown [Populus trichocarpa] gb|ABK95379.1| unknown [Populus trichocarpa]	0	B9IJG0_POPTR/18-342 PF00202.16;Aminotran_3;	0	E	GO:0008652.cellular amino acid biosynthetic process;GO:0003992.N2-acetyl-L-ornithine:2-oxoglutarate 5-aminotransferase activity;GO:0006526.arginine biosynthetic process;GO:0003824.catalytic activity;GO:0005737.cytoplasm;GO:0006525.arginine metabolic process;GO:0008483.transaminase activity;GO:0005739.mitochondrion;GO:0016740.transferase activity;GO:0030170.pyridoxal phosphate binding;	EC:2.6.1.11	K00818	ko00330. Arginine and proline metabolism;
comp72053_c0	20.46	11.46	5.27	7.48	12.96	E3.1.2.2	palmitoyl-CoA hydrolase	1706	sp|P0AGG2|TESB_ECOLI Acyl-CoA thioesterase 2 OS=Escherichia coli (strain K12) GN=tesB PE=1 SV=2	5e-37	gnl|CDD|178459 PLN02868. PLN02868. acyl-CoA thioesterase family protein.	0	tr|D7UC96|D7UC96_VITVI Putative uncharacterized protein OS=Vitis vinifera GN=VIT_15s0046g02700 PE=4 SV=1	0	ref|XP_002273474.1| PREDICTED: acyl-coenzyme A thioesterase 8 [Vitis vinifera] emb|CBI40361.3| unnamed protein product [Vitis vinifera]	0	D7UC96_VITVI/151-415 PF13622.1;4HBT_3;	2e-118	I	GO:0016787.hydrolase activity;GO:0016290.palmitoyl-CoA hydrolase activity;GO:0006637.acyl-CoA metabolic process;GO:0016291.acyl-CoA hydrolase activity;	EC:3.1.2.2	K01068	ko00062. Fatty acid elongation;ko01040. Biosynthesis of unsaturated fatty acids;
comp21171_c0	0.8	0.36	0.74	0.57	0.93	-	-	393	-	-	-	-	-	-	-	-	-	-	-	-	-	-	-
comp101332_c0	0.15	0.21	0	0	0.16	-	-	258	-	-	-	-	-	-	-	-	-	-	-	-	-	-	-
comp82680_c0	0.19	0.24	0.27	0.25	0.35	-	-	528	-	-	-	-	-	-	-	-	-	-	-	-	-	-	-
comp114712_c0	0.12	0.06	0	0	0	-	-	314	-	-	gnl|CDD|111162 pfam02238. COX7a. Cytochrome c oxidase subunit VIIa. Cytochrome c oxidase. a 13 sub-unit complex. is the terminal oxidase in the mitochondrial electron transport chain. This family is composed of the heart and liver isoforms of cytochrome c oxidase subunit VIIa.	1e-23	tr|Q944S8|Q944S8_ARATH Acytochrome-c oxidase/ electron carrier OS=Arabidopsis thaliana GN=At4g21105/F7J7.1 PE=4 SV=1	1e-29	ref|XP_002869908.1| hypothetical protein ARALYDRAFT_329492 [Arabidopsis lyrata subsp. lyrata] gb|EFH46167.1| hypothetical protein ARALYDRAFT_329492 [Arabidopsis lyrata subsp. lyrata]	9e-30	Q8LCZ9_ARATH/10-63 PF02238.10;COX7a;	4e-26	-	GO:0009055.electron carrier activity;GO:0004129.cytochrome-c oxidase activity;GO:0005746.mitochondrial respiratory chain;	-	-	-
comp47764_c0	0.13	0.39	0.17	0.32	1.09	-	-	766	-	-	-	-	-	-	-	-	-	-	-	-	-	-	-
comp61993_c0	0.58	0.19	0.02	0.02	0.04	-	-	1049	-	-	gnl|CDD|203407 pfam06203. CCT. CCT motif. This short motif is found in a number of plant proteins. It is rich in basic amino acids and has been called a CCT motif after Co. Col and Toc1. The CCT motif is about 45 amino acids long and contains a putative nuclear localisation signal within the second half of the CCT motif. Toc1 mutants have been identified in this region.	2e-17	tr|D7SKN8|D7SKN8_VITVI Putative uncharacterized protein OS=Vitis vinifera GN=VIT_06s0004g03870 PE=4 SV=1	2e-43	emb|CBI16216.3| unnamed protein product [Vitis vinifera]	2e-43	Q9FJD8_ARATH/163-207 PF06203.9;CCT;	2e-19	-	-	-	-	-
comp42850_c0	1.6	0.56	0.83	0.35	0.21	-	-	479	sp|Q9FE20|PBS1_ARATH Serine/threonine-protein kinase PBS1 OS=Arabidopsis thaliana GN=PBS1 PE=1 SV=1	2e-25	-	-	tr|B9SGD4|B9SGD4_RICCO Receptor serine-threonine protein kinase. putative OS=Ricinus communis GN=RCOM_0744030 PE=3 SV=1	2e-42	ref|XP_002525053.1| receptor serine-threonine protein kinase. putative [Ricinus communis] gb|EEF37300.1| receptor serine-threonine protein kinase. putative [Ricinus communis]	2e-42	-	-	-	GO:0016310.phosphorylation;GO:0004715.non-membrane spanning protein tyrosine kinase activity;GO:0005524.ATP binding;GO:0016301.kinase activity;GO:0004872.receptor activity;GO:0006468.protein phosphorylation;GO:0004674.protein serine/threonine kinase activity;GO:0000166.nucleotide binding;GO:0004672.protein kinase activity;GO:0016740.transferase activity;GO:0016772.transferase activity. transferri…	-	-	-
comp46398_c0	17.7	10.61	7.78	11.76	15.44	E2.7.12.1	dual-specificity kinase	679	-	-	-	-	-	-	-	-	-	-	-	-	EC:2.7.12.1	K08287	-
comp69867_c0	4.1	1.23	0.51	0.01	0.04	-	-	3867	sp|P25386|USO1_YEAST Intracellular protein transport protein USO1 OS=Saccharomyces cerevisiae (strain ATCC 204508 / S288c) GN=USO1 PE=1 SV=2	7e-25	-	-	tr|F6HUE1|F6HUE1_VITVI Putative uncharacterized protein OS=Vitis vinifera GN=VIT_02s0025g03760 PE=4 SV=1	0	ref|XP_002269404.2| PREDICTED: uncharacterized protein LOC100261513 [Vitis vinifera]	0	B9RC89_RICCO/193-544 PB054034; Pfam-B_54034;	1e-115	ZSL	GO:0030241.skeletal muscle myosin thick filament assembly;GO:0005524.ATP binding;GO:0048739.cardiac muscle fiber development;GO:0003774.motor activity;GO:0042470.melanosome;GO:0030016.myofibril;GO:0048251.elastic fiber assembly;GO:0005737.cytoplasm;GO:0005859.muscle myosin complex;GO:0000166.nucleotide binding;GO:0008307.structural constituent of muscle;GO:0005516.calmodulin binding;GO:0006939.sm…	-	-	-
comp27179_c0	0.12	0	0.16	0.11	0.12	-	-	339	-	-	-	-	-	-	-	-	-	-	-	-	-	-	-
comp118916_c0	0	0	0	0	0	-	-	240	-	-	-	-	-	-	-	-	-	-	-	-	-	-	-
comp96794_c0	0	0	0	0.79	0.47	-	-	215	-	-	-	-	-	-	-	-	-	-	-	-	-	-	-
comp93700_c0	0.22	0.85	0	0	0	-	-	273	-	-	-	-	-	-	-	-	-	-	-	-	-	-	-
comp113006_c0	0	0	0	0.15	0.16	-	-	258	-	-	-	-	-	-	-	-	-	-	-	-	-	-	-
comp43031_c0	0.89	0.55	0.22	0.31	0.67	-	-	486	-	-	-	-	-	-	-	-	-	-	-	-	-	-	-
comp110004_c0	0.17	0.15	0	0	0.09	-	-	234	-	-	-	-	-	-	-	-	-	-	-	-	-	-	-
comp92337_c0	0	0	0	0	0.07	-	-	277	-	-	-	-	-	-	-	-	-	-	-	-	-	-	-
comp104688_c0	0	0	0	0	0	-	-	374	-	-	-	-	tr|I1N1F6|I1N1F6_SOYBN Uncharacterized protein OS=Glycine max PE=4 SV=1	8e-24	ref|XP_003551195.1| PREDICTED: uncharacterized protein LOC100786983 [Glycine max]	2e-24	-	-	-	-	-	-	-
comp75234_c3	21.03	0.93	0.36	0	0	-	-	248	-	-	-	-	-	-	-	-	-	-	-	-	-	-	-
comp123362_c0	0.07	0	0	0	0	-	-	278	-	-	-	-	-	-	-	-	-	-	-	-	-	-	-
comp68138_c0	1.52	7.25	5.83	1.27	3.48	-	-	1068	-	-	-	-	tr|B9R718|B9R718_RICCO Putative uncharacterized protein OS=Ricinus communis GN=RCOM_1587650 PE=4 SV=1	1e-18	ref|XP_002510111.1| conserved hypothetical protein [Ricinus communis] gb|EEF52298.1| conserved hypothetical protein [Ricinus communis]	1e-18	-	-	-	-	-	-	-
comp21031_c0	0.36	0.12	0	0.03	0	-	-	712	-	-	-	-	-	-	-	-	-	-	-	-	-	-	-
comp57016_c1	15.76	6.59	6.24	9.96	10.46	E2.7.12.1	dual-specificity kinase	351	sp|P51567|AFC2_ARATH Serine/threonine-protein kinase AFC2 OS=Arabidopsis thaliana GN=AFC2 PE=1 SV=1	4e-35	-	-	tr|B9HTQ9|B9HTQ9_POPTR Predicted protein OS=Populus trichocarpa GN=POPTRDRAFT_821865 PE=4 SV=1	8e-43	ref|XP_002314585.1| predicted protein [Populus trichocarpa] gb|EEF00756.1| predicted protein [Populus trichocarpa]	7e-43	B9HTQ9_POPTR/105-428 PF00069.20;Pkinase;	1e-31	T	GO:0005524.ATP binding;GO:0004674.protein serine/threonine kinase activity;GO:0004672.protein kinase activity;GO:0000166.nucleotide binding;GO:0006468.protein phosphorylation;GO:0016740.transferase activity;GO:0016772.transferase activity. transferring phosphorus-containing groups;	EC:2.7.12.1	K08287	-
comp56679_c0	0.11	0.72	0.13	0.42	1	-	-	713	-	-	-	-	-	-	-	-	-	-	-	-	-	-	-
comp107384_c0	0.16	0.29	0	0.15	0	-	-	496	-	-	-	-	-	-	-	-	-	-	-	-	-	-	-
comp17275_c0	0.08	0	0	0	0	-	-	463	sp|Q39202|RLK1_ARATH G-type lectin S-receptor-like serine/threonine-protein kinase RLK1 OS=Arabidopsis thaliana GN=RLK1 PE=2 SV=2	6e-32	-	-	tr|F6I0H2|F6I0H2_VITVI Putative uncharacterized protein OS=Vitis vinifera GN=VIT_04s0044g00810 PE=4 SV=1	2e-56	emb|CBI37581.3| unnamed protein product [Vitis vinifera]	7e-54	D7TYC7_VITVI/391-572 PF00069.20;Pkinase;	1e-47	-	GO:0005524.ATP binding;GO:0005529.carbohydrate binding;GO:0006468.protein phosphorylation;GO:0003676.nucleic acid binding;GO:0004674.protein serine/threonine kinase activity;GO:0000166.nucleotide binding;GO:0004672.protein kinase activity;GO:0048544.recognition of pollen;GO:0016772.transferase activity. transferring phosphorus-containing groups;	-	-	-
comp10067_c0	0.29	0	0.13	0	0	-	-	268	-	-	-	-	-	-	-	-	-	-	-	-	-	-	-
comp67426_c1	4.53	2.13	0.98	1.42	2.12	E3.1.3.48	protein-tyrosine phosphatase	2466	sp|Q55535|Y328_SYNY3 Putative low molecular weight protein-tyrosine-phosphatase slr0328 OS=Synechocystis sp. (strain PCC 6803 / Kazusa) GN=slr0328 PE=3 SV=1	2e-38	gnl|CDD|29014 cd00115. LMWPc. Low molecular weight phosphatase family;.	7e-41	tr|D7SN33|D7SN33_VITVI Putative uncharacterized protein OS=Vitis vinifera GN=VIT_06s0061g01530 PE=4 SV=1	1e-103	ref|XP_002266468.1| PREDICTED: putative low molecular weight protein-tyrosine-phosphatase slr0328-like [Vitis vinifera]	2e-106	D7SN33_VITVI/16-169 PF01451.16;LMWPc;	9e-90	T	GO:0035335.peptidyl-tyrosine dephosphorylation;GO:0003993.acid phosphatase activity;GO:0004725.protein tyrosine phosphatase activity;GO:0016791.phosphatase activity;GO:0005737.cytoplasm;GO:0004726.non-membrane spanning protein tyrosine phosphatase activity;GO:0016787.hydrolase activity;GO:0004721.phosphoprotein phosphatase activity;GO:0006470.protein dephosphorylation;GO:0016311.dephosphorylation;	EC:3.1.3.48	K01104	-
comp58024_c0	1.65	0.73	0.23	0.1	0.06	-	-	2193	-	-	gnl|CDD|204506 pfam10536. PMD. Plant mobile domain. This domain was identified by Babu and colleagues in a variety of transposases.	1e-99	tr|D7T894|D7T894_VITVI Putative uncharacterized protein OS=Vitis vinifera GN=VIT_19s0090g00040 PE=4 SV=1	3e-164	ref|XP_003634722.1| PREDICTED: uncharacterized protein LOC100852441 [Vitis vinifera] emb|CBI26606.3| unnamed protein product [Vitis vinifera]	3e-164	D7T894_VITVI/97-461 PF10536.4;PMD;	9e-133	-	-	-	-	-
comp73327_c1	36.89	48.6	53.64	52.08	92.86	RP-L2. rplB	large subunit ribosomal protein L2	1070	-	-	gnl|CDD|202823 pfam03947. Ribosomal_L2_C. Ribosomal Proteins L2. C-terminal domain.	1e-36	tr|Q8VZZ6|Q8VZZ6_GOSAR Ribosomal protein L2 (Fragment) OS=Gossypium arboreum PE=4 SV=1	7e-35	-	-	B9T6J5_RICCO/70-203 PF03947.13;Ribosomal_L2_C;	4e-37	-	GO:0005840.ribosome;GO:0003723.RNA binding;GO:0015934.large ribosomal subunit;GO:0005622.intracellular;GO:0006412.translation;GO:0003735.structural constituent of ribosome;GO:0005739.mitochondrion;GO:0016740.transferase activity;	-	K02886	ko03010. Ribosome;
comp115193_c0	0.15	0	0	0	0.08	-	-	259	-	-	-	-	-	-	-	-	-	-	-	-	-	-	-
comp94363_c0	0.2	0.06	0	0.19	0.07	-	-	301	-	-	-	-	-	-	-	-	-	-	-	-	-	-	-
comp93404_c0	0	0	0.09	0.28	0.7	-	-	204	-	-	-	-	-	-	-	-	-	-	-	-	-	-	-
comp94451_c0	0.07	0	0.25	0.33	0.14	-	-	287	sp|O80436|PTR29_ARATH Putative peptide/nitrate transporter At2g38100 OS=Arabidopsis thaliana GN=At2g38100 PE=2 SV=1	4e-28	-	-	tr|D7LKT1|D7LKT1_ARALL Proton-dependent oligopeptide transport family protein OS=Arabidopsis lyrata subsp. lyrata GN=ARALYDRAFT_321514 PE=4 SV=1	3e-31	ref|XP_002881563.1| proton-dependent oligopeptide transport family protein [Arabidopsis lyrata subsp. lyrata] gb|EFH57822.1| proton-dependent oligopeptide transport family protein [Arabidopsis lyrata subsp. lyrata]	2e-31	D7LKT1_ARALL/62-441 PF00854.16;PTR2;	2e-32	E	GO:0016020.membrane;GO:0006857.oligopeptide transport;GO:0005215.transporter activity;	-	-	-
comp42470_c0	6.91	1.8	0.04	0.04	0.08	-	-	970	-	-	-	-	tr|B9SMN9|B9SMN9_RICCO Transcription factor. putative OS=Ricinus communis GN=RCOM_1626870 PE=4 SV=1	2e-37	ref|XP_002527258.1| transcription factor. putative [Ricinus communis] gb|EEF35102.1| transcription factor. putative [Ricinus communis]	1e-37	A5AK99_VITVI/1-147 PB033400; Pfam-B_33400;	5e-26	-	GO:0005634.nucleus;GO:0006355.regulation of transcription. DNA-dependent;	-	-	-
comp33924_c0	0	0	0	0	0.37	-	-	221	-	-	-	-	-	-	-	-	-	-	-	-	-	-	-
comp3421_c0	0.29	0.04	0.02	0	0	-	-	805	-	-	-	-	tr|B9SQQ9|B9SQQ9_RICCO Putative uncharacterized protein OS=Ricinus communis GN=RCOM_0839760 PE=4 SV=1	1e-100	ref|XP_002528328.1| conserved hypothetical protein [Ricinus communis] gb|EEF34086.1| conserved hypothetical protein [Ricinus communis]	1e-100	B9SQQ9_RICCO/9-132 PF08311.7;Mad3_BUB1_I;	4e-40	-	-	-	-	-
comp106584_c0	0.18	0	0	0.17	0	-	-	222	-	-	-	-	-	-	-	-	-	-	-	-	-	-	-
comp68547_c0	37.73	20.47	6.85	1.69	6.66	-	-	1483	-	-	gnl|CDD|202528 pfam03080. DUF239. Domain of unknown function (DUF239). This is a family of plant and bacterial proteins. a small number of which are putative carboxy-terminal peptidases.	2e-62	tr|B9GLD1|B9GLD1_POPTR Predicted protein (Fragment) OS=Populus trichocarpa GN=POPTRDRAFT_177802 PE=4 SV=1	2e-165	ref|XP_002297622.1| predicted protein [Populus trichocarpa] gb|EEE82427.1| predicted protein [Populus trichocarpa]	2e-165	B9GY58_POPTR/188-417 PF03080.10;DUF239;	1e-70	-	-	-	-	-
comp121589_c0	0	0.17	0	0	0.38	-	-	212	-	-	-	-	tr|Q9SSL2|Q9SSL2_ARATH F15H11.1 protein OS=Arabidopsis thaliana GN=F15H11.1 PE=4 SV=1	5e-33	gb|AAD55491.1|AC008148_1 Unknown protein [Arabidopsis thaliana]	4e-33	Q9SSL2_ARATH/52-141 PF10716.4;NdhL;	3e-32	-	GO:0055114.oxidation-reduction process;GO:0016655.oxidoreductase activity. acting on NADH or NADPH. quinone or similar compound as acceptor;	-	-	-
comp51731_c0	11.13	11.41	0.31	0.05	0.05	-	-	407	-	-	-	-	-	-	-	-	-	-	-	-	-	-	-
comp82045_c0	2.15	0.47	0	0.08	0	-	-	228	-	-	-	-	-	-	-	-	-	-	-	-	-	-	-
comp77406_c0	2.99	2.47	0.75	0.94	1.94	-	-	2386	sp|Q9M8W9|PP211_ARATH Pentatricopeptide repeat-containing protein At3g04130. mitochondrial OS=Arabidopsis thaliana GN=At3g04130 PE=2 SV=2	0	-	-	tr|F6HG45|F6HG45_VITVI Putative uncharacterized protein OS=Vitis vinifera GN=VIT_01s0010g02470 PE=4 SV=1	0	ref|XP_002266563.1| PREDICTED: pentatricopeptide repeat-containing protein At3g04130. mitochondrial [Vitis vinifera]	0	A5BD18_VITVI/8-58 PF13041.1;PPR_2;	4e-23	-	GO:0005488.binding;	-	-	-
comp51064_c0	0.86	0.25	0.08	0.05	0.12	-	-	705	-	-	-	-	-	-	-	-	-	-	-	-	-	-	-
comp87365_c0	0.64	0.13	0.13	0.41	0	-	-	276	-	-	-	-	-	-	-	-	-	-	-	-	-	-	-
comp32955_c0	0.22	0.2	0.07	0	0.08	-	-	524	-	-	-	-	-	-	-	-	-	-	-	-	-	-	-
comp13199_c0	0	0.05	0.05	0.17	0.18	-	-	334	-	-	-	-	-	-	-	-	-	-	-	-	-	-	-
comp4963_c0	0	0	0	0	0	-	-	314	-	-	-	-	-	-	-	-	-	-	-	-	-	-	-
comp20080_c0	22.61	20.59	19.26	66.03	40.59	EIF1. SUI1	translation initiation factor 1	961	sp|O48650|SUI1_SALBA Protein translation factor SUI1 homolog OS=Salix bakko PE=3 SV=1	2e-52	gnl|CDD|130228 TIGR01160. SUI1_MOF2. translation initiation factor SUI1. eukaryotic. Alternate name: MOF2. A similar protein family (see TIGRFAMs model TIGR01158) is found in prokaryotes. The human proteins complements a yeast SUI1 mutatation.	4e-51	tr|A9PGM8|A9PGM8_POPTR Predicted protein OS=Populus trichocarpa GN=POPTRDRAFT_832217 PE=4 SV=1	6e-51	ref|XP_002310460.1| predicted protein [Populus trichocarpa] gb|ABK95531.1| unknown [Populus trichocarpa] gb|EEE90910.1| predicted protein [Populus trichocarpa]	6e-51	D7T0A7_VITVI/25-106 PF01253.17;SUI1;	2e-45	J	GO:0006413.translational initiation;GO:0003743.translation initiation factor activity;GO:0006412.translation;GO:0006417.regulation of translation;	-	K03113	ko03013. RNA transport;
comp97151_c0	0	0	0	0.14	0.22	-	-	274	-	-	-	-	-	-	-	-	-	-	-	-	-	-	-
comp66410_c0	2.63	2.06	1.89	4.96	7.78	-	-	977	-	-	-	-	tr|D7TVM0|D7TVM0_VITVI Putative uncharacterized protein OS=Vitis vinifera GN=VIT_02s0025g02130 PE=4 SV=1	5e-39	emb|CBI34545.3| unnamed protein product [Vitis vinifera]	4e-39	-	-	-	GO:0005815.microtubule organizing center;GO:0000922.spindle pole;GO:0000226.microtubule cytoskeleton organization;	-	-	-
comp121300_c0	0.09	0	0	0	0	-	-	213	-	-	-	-	-	-	-	-	-	-	-	-	-	-	-
comp9087_c0	0.23	0.51	0.39	0.45	0.58	-	-	422	-	-	-	-	-	-	-	-	-	-	-	-	-	-	-
comp101945_c0	0	0.06	0.12	0.31	0	-	-	299	-	-	-	-	-	-	-	-	-	-	-	-	-	-	-
comp73904_c1	0.14	0.12	1.18	2.68	3.6	-	-	581	-	-	-	-	-	-	-	-	-	-	-	-	-	-	-
comp52513_c0	0.47	0.05	0.07	3.62	4.53	-	-	747	-	-	-	-	tr|B9T4M8|B9T4M8_RICCO Putative uncharacterized protein OS=Ricinus communis GN=RCOM_0053580 PE=4 SV=1	1e-40	ref|XP_002533197.1| conserved hypothetical protein [Ricinus communis] gb|EEF29189.1| conserved hypothetical protein [Ricinus communis]	1e-40	B9T4M8_RICCO/38-150 PB007694; Pfam-B_7694;	3e-41	-	-	-	-	-
comp12689_c0	0	0	0	0	0	-	-	322	-	-	-	-	-	-	-	-	-	-	-	-	-	-	-
comp116389_c0	0	0	0	0	0.77	UGT	glucuronosyltransferase	265	sp|P06133|UD2B4_HUMAN UDP-glucuronosyltransferase 2B4 OS=Homo sapiens GN=UGT2B4 PE=1 SV=2	1e-57	gnl|CDD|201077 pfam00201. UDPGT. UDP-glucoronosyl and UDP-glucosyl transferase.	2e-56	tr|Q6QQX7|Q6QQX7_HUMAN UDP glycosyltransferase 2 family polypeptide B4 OS=Homo sapiens GN=UGT2B4 PE=2 SV=1	2e-57	gb|EAX05591.1| UDP glucuronosyltransferase 2 family. polypeptide B4. isoform CRA_a [Homo sapiens]	2e-57	Q6QQX7_HUMAN/24-367 PF00201.13;UDPGT;	2e-58	GC	GO:0016020.membrane;GO:0005792.microsome;GO:0005783.endoplasmic reticulum;GO:0008152.metabolic process;GO:0016758.transferase activity. transferring hexosyl groups;GO:0015020.glucuronosyltransferase activity;GO:0008202.steroid metabolic process;GO:0030573.bile acid catabolic process;GO:0016757.transferase activity. transferring glycosyl groups;GO:0016021.integral to membrane;GO:0016740.transferas…	EC:2.4.1.17	K00699	ko00040. Pentose and glucuronate interconversions;ko00053. Ascorbate and aldarate metabolism;ko00140. Steroid hormone biosynthesis;ko00500. Starch and sucrose metabolism;ko00514. Other types of O-glycan biosynthesis;ko00830. Retinol metabolism;ko00860. Porphyrin and chlorophyll metabolism;ko00980. Metabolism of xenobiotics by cytochrome P450;ko00982. Drug metabolism - cytochrome P450;ko00983. Dru…
comp103604_c0	0.17	0	0	0	0	-	-	226	-	-	-	-	-	-	-	-	-	-	-	-	-	-	-
comp78168_c0	3.26	2.51	1.89	2.32	2.9	PSEN1. PS1	presenilin 1	4459	sp|O64668|PSNA_ARATH Presenilin-like protein At1g08700 OS=Arabidopsis thaliana GN=At1g08700 PE=2 SV=1	2e-168	gnl|CDD|110105 pfam01080. Presenilin. Presenilin. Mutations in presenilin-1 are a major cause of early onset Alzheimer's disease. It has been found that presenilin-1 binds to beta-catenin in-vivo. This family also contains SPE proteins from C.elegans.	1e-58	tr|F6HMV3|F6HMV3_VITVI Putative uncharacterized protein OS=Vitis vinifera GN=VIT_08s0056g00830 PE=4 SV=1	0	ref|XP_002267364.1| PREDICTED: presenilin-like protein At1g08700-like [Vitis vinifera]	0	B9SY83_RICCO/1-446 PF01080.12;Presenilin;	0	T	GO:0016021.integral to membrane;GO:0004190.aspartic-type endopeptidase activity;	EC:3.4.23.-	K04505	ko04310. Wnt signaling pathway;ko04330. Notch signaling pathway;ko04722. Neurotrophin signaling pathway;ko05010. Alzheimer's disease;
comp34153_c0	0.56	0.13	0.1	0	0.22	-	-	562	sp|Q9SPV4|SAMT_CLABR Salicylate O-methyltransferase OS=Clarkia breweri GN=SAMT PE=1 SV=1	3e-42	gnl|CDD|202667 pfam03492. Methyltransf_7. SAM dependent carboxyl methyltransferase. This family of plant methyltransferases contains enzymes that act on a variety of substrates including salicylic acid. jasmonic acid and 7-Methylxanthine. Caffeine is synthesised through sequential three-step methylation of xanthine derivatives at positions 7-N. 3-N. and 1-N. The protein 7-methylxanthine methyltra…	1e-92	tr|Q9CAX9|Q9CAX9_ARATH Putative uncharacterized protein F24K9.15 OS=Arabidopsis thaliana GN=F24K9.15 PE=4 SV=1	9e-103	gb|AAG51446.1|AC008153_19 hypothetical protein; 58431-59672 [Arabidopsis thaliana]	8e-103	Q9CAX9_ARATH/6-327 PF03492.10;Methyltransf_7;	3e-102	-	GO:0005634.nucleus;GO:0008168.methyltransferase activity;GO:0005737.cytoplasm;GO:0046872.metal ion binding;GO:0016740.transferase activity;GO:0006633.fatty acid biosynthetic process;GO:0031408.oxylipin biosynthetic process;GO:0032259.methylation;GO:0009820.alkaloid metabolic process;GO:0008610.lipid biosynthetic process;GO:0030795.jasmonate O-methyltransferase activity;	-	-	-
comp39765_c0	1.53	0.77	0.66	0.75	0.58	-	-	1707	sp|O80450|TGT3B_ARATH Trihelix transcription factor GT-3b OS=Arabidopsis thaliana GN=GT-3B PE=1 SV=1	2e-23	gnl|CDD|206008 pfam13837. Myb_DNA-bind_4. Myb/SANT-like DNA-binding domain. This presumed domain appears to be related to other Myb/SANT-like DNA binding domains. In particular pfam10545 seems most related. This family is greatly expanded in plants and appears in several proteins annotated as transposon proteins.	7e-20	tr|I1J843|I1J843_SOYBN Uncharacterized protein OS=Glycine max GN=Gma.54196 PE=4 SV=1	9e-54	ref|XP_003516496.1| PREDICTED: trihelix transcription factor GT-3b-like [Glycine max]	2e-53	B9S1M2_RICCO/34-119 PF13837.1;Myb_DNA-bind_4;	9e-27	-	GO:0003677.DNA binding;GO:0006355.regulation of transcription. DNA-dependent;	-	-	-
comp94062_c0	0	0	0	0	0	-	-	368	-	-	-	-	-	-	-	-	-	-	-	-	-	-	-
comp24200_c0	7.68	10.89	0.64	0.06	0.03	E1.1.1.208	(+)-neomenthol dehydrogenase	1193	sp|A4UHT7|SALR_PAPBR Salutaridine reductase OS=Papaver bracteatum GN=SALR PE=1 SV=1	3e-95	gnl|CDD|187585 cd05324. carb_red_PTCR-like_SDR_c. Porcine testicular carbonyl reductase (PTCR)-like. classical (c) SDRs. PTCR is a classical SDR which catalyzes the NADPH-dependent reduction of ketones on steroids and prostaglandins. Unlike most SDRs. PTCR functions as a monomer. This subgroup also includes human carbonyl reductase 1 (CBR1) and CBR3. CBR1 is an NADPH-dependent SDR with broad subs…	1e-82	tr|B9N0P9|B9N0P9_POPTR Predicted protein OS=Populus trichocarpa GN=POPTRDRAFT_742669 PE=3 SV=1	3e-124	ref|XP_002328757.1| predicted protein [Populus trichocarpa] gb|EEE77406.1| predicted protein [Populus trichocarpa]	3e-124	D7UC33_VITVI/7-198 PF00106.20;adh_short;	4e-61	-	GO:0047037.salutaridine reductase (NADPH) activity;GO:0008152.metabolic process;GO:0005737.cytoplasm;GO:0055114.oxidation-reduction process;GO:0005488.binding;GO:0070402.NADPH binding;GO:0042214.terpene metabolic process;GO:0031525.menthol biosynthetic process;GO:0052581.(-)-isopiperitenone reductase activity;GO:0006952.defense response;GO:0047501.(+)-neomenthol dehydrogenase activity;GO:0009820.…	EC:1.1.1.208	K15095	ko00902. Monoterpenoid biosynthesis;
comp90689_c0	0.14	0.2	0	0	0.15	HPR1	hydroxypyruvate reductase 1	273	sp|P13443|DHGY_CUCSA Glycerate dehydrogenase OS=Cucumis sativus GN=HPR-A PE=2 SV=1	7e-41	gnl|CDD|177941 PLN02306. PLN02306. hydroxypyruvate reductase.	9e-53	tr|Q9C9W5|Q9C9W5_ARATH Hydroxypyruvate reductase OS=Arabidopsis thaliana GN=T23K23.14 PE=1 SV=1	1e-43	ref|XP_002888644.1| hypothetical protein ARALYDRAFT_475922 [Arabidopsis lyrata subsp. lyrata] gb|EFH64903.1| hypothetical protein ARALYDRAFT_475922 [Arabidopsis lyrata subsp. lyrata]	1e-43	Q9C9W5_ARATH/18-354 PF00389.25;2-Hacid_dh;	6e-32	-	GO:0009854.oxidative photosynthetic carbon pathway;GO:0016616.oxidoreductase activity. acting on the CH-OH group of donors. NAD or NADP as acceptor;GO:0008152.metabolic process;GO:0008465.glycerate dehydrogenase activity;GO:0005777.peroxisome;GO:0051287.NAD binding;GO:0055114.oxidation-reduction process;GO:0005488.binding;GO:0009853.photorespiration;GO:0048037.cofactor binding;GO:0016491.oxidored…	-	K15893	ko00260. Glycine. serine and threonine metabolism;ko00630. Glyoxylate and dicarboxylate metabolism;
comp20407_c0	0.53	0.24	0.97	2.85	4.26	-	-	224	-	-	-	-	-	-	-	-	-	-	-	-	-	-	-
comp92353_c0	0	0.14	0.21	0	0.77	-	-	527	-	-	-	-	-	-	-	-	B8AP27_ORYSI/725-812 PF13456.1;RVT_3;	1e-09	-	-	-	-	-
comp29390_c0	3.57	1.07	0.73	1.59	1.97	NPR1	regulatory protein NPR1	863	sp|Q8L746|NPR3_ARATH Regulatory protein NPR3 OS=Arabidopsis thaliana GN=NPR3 PE=1 SV=1	2e-80	gnl|CDD|192869 pfam11900. DUF3420. Domain of unknown function (DUF3420). This presumed domain is functionally uncharacterized. This domain is found in eukaryotes. This domain is about 50 amino acids in length. This domain is found associated with pfam00023.	1e-20	tr|Q2QBU9|Q2QBU9_PRUAV NPR1-like protein (Fragment) OS=Prunus avium PE=2 SV=1	2e-136	gb|ABA38910.1| NPR1-like protein. partial [Prunus avium]	2e-136	Q2QBU9_PRUAV/1-122 PF00651.26;BTB;	3e-78	-	-	-	K14508	ko04075. Plant hormone signal transduction;
comp76021_c0	0.66	0.04	0	0.03	0	-	-	2452	-	-	gnl|CDD|206138 pfam13968. DUF4220. Domain of unknown function (DUF4220). This family is found in plants and is often associated with DUF294. pfam04578.	7e-98	tr|F6H2E9|F6H2E9_VITVI Putative uncharacterized protein OS=Vitis vinifera GN=VIT_19s0014g03770 PE=4 SV=1	1e-166	emb|CAN75530.1| hypothetical protein VITISV_001347 [Vitis vinifera]	2e-162	B9SS00_RICCO/51-449 PF13968.1;DUF4220;	3e-82	-	-	-	-	-
comp115610_c0	0	0	0.14	0.15	0	-	-	253	-	-	gnl|CDD|200936 pfam00023. Ank. Ankyrin repeat. Ankyrins are multifunctional adaptors that link specific proteins to the membrane-associated. spectrin- actin cytoskeleton. This repeat-domain is a 'membrane-binding' domain of up to 24 repeated units. and it mediates most of the protein's binding activities. Repeats 13-24 are especially active. with known sites of interaction for the Na/K ATPase. Cl…	4e-06	tr|D7UBE5|D7UBE5_VITVI Putative uncharacterized protein OS=Vitis vinifera GN=VIT_14s0171g00210 PE=4 SV=1	1e-34	ref|XP_002270424.2| PREDICTED: ankyrin repeat domain-containing protein 17-like [Vitis vinifera] emb|CBI40060.3| unnamed protein product [Vitis vinifera]	1e-34	D7UBE5_VITVI/98-218 PF12796.2;Ank_2;	5e-39	-	-	-	-	-
comp107586_c0	0	0	0	0	0.19	-	-	216	-	-	-	-	-	-	-	-	-	-	-	-	-	-	-
comp120578_c0	0	0.16	0	0	0	-	-	226	-	-	-	-	-	-	-	-	-	-	-	-	-	-	-
comp5404_c0	0	0	0	0	0	FUT	xyloglucan fucosyltransferase	707	sp|Q9SWH5|FUT1_ARATH Galactoside 2-alpha-L-fucosyltransferase OS=Arabidopsis thaliana GN=FUT1 PE=2 SV=2	2e-53	gnl|CDD|202584 pfam03254. XG_FTase. Xyloglucan fucosyltransferase. Plant cell walls are crucial for development. signal transduction. and disease resistance in plants. Cell walls are made of cellulose. hemicelluloses. and pectins. Xyloglucan (XG). the principal load-bearing hemicellulose of dicotyledonous plants. has a terminal fucosyl residue. This fucosyltransferase adds this residue.	9e-88	tr|B9S905|B9S905_RICCO Galactoside 2-alpha-L-fucosyltransferase. putative OS=Ricinus communis GN=RCOM_0837610 PE=4 SV=1	2e-58	ref|XP_002522474.1| Galactoside 2-alpha-L-fucosyltransferase. putative [Ricinus communis] gb|EEF39966.1| Galactoside 2-alpha-L-fucosyltransferase. putative [Ricinus communis]	2e-58	D7TX30_VITVI/56-338 PF03254.8;XG_FTase;	9e-59	-	GO:0016020.membrane;GO:0032580.Golgi cisterna membrane;GO:0042546.cell wall biogenesis;GO:0007047.cellular cell wall organization;GO:0008107.galactoside 2-alpha-L-fucosyltransferase activity;GO:0016757.transferase activity. transferring glycosyl groups;GO:0005794.Golgi apparatus;GO:0016021.integral to membrane;GO:0016740.transferase activity;	EC:2.4.1.-	K13681	-
comp36797_c0	0	0	0.17	0	0	-	-	213	-	-	-	-	-	-	-	-	-	-	-	-	-	-	-
comp129546_c0	0.08	0.15	0	0	0.09	-	-	234	-	-	-	-	-	-	-	-	-	-	-	-	-	-	-
comp63173_c0	0.14	0.15	0.26	0.35	0.55	-	-	1837	-	-	-	-	tr|D7TAX9|D7TAX9_VITVI Putative uncharacterized protein OS=Vitis vinifera GN=VIT_01s0010g03590 PE=4 SV=1	4e-175	ref|XP_002271582.1| PREDICTED: uncharacterized protein LOC100267642 [Vitis vinifera]	4e-175	D7TAX9_VITVI/175-525 PB034115; Pfam-B_34115;	2e-126	-	GO:0007067.mitosis;	-	-	-
comp58159_c0	0.32	0.31	0.13	0	0.03	-	-	1487	-	-	-	-	-	-	-	-	-	-	-	-	-	-	-
comp13278_c0	0.42	0.67	0.1	0.05	0.11	E1.11.1.7	peroxidase	371	sp|Q9FJR1|PER65_ARATH Peroxidase 65 OS=Arabidopsis thaliana GN=PER65 PE=2 SV=2	1e-14	-	-	tr|B9HMT7|B9HMT7_POPTR Predicted protein OS=Populus trichocarpa GN=POPTRDRAFT_565406 PE=3 SV=1	7e-24	ref|XP_002312775.1| predicted protein [Populus trichocarpa] gb|EEE90142.1| predicted protein [Populus trichocarpa]	6e-24	B9HMT7_POPTR/37-290 PF00141.18;peroxidase;	9e-25	-	GO:0006979.response to oxidative stress;GO:0046872.metal ion binding;GO:0020037.heme binding;GO:0004601.peroxidase activity;GO:0055114.oxidation-reduction process;GO:0016491.oxidoreductase activity;	EC:1.11.1.7	K00430	ko00360. Phenylalanine metabolism;ko00680. Methane metabolism;ko00940. Phenylpropanoid biosynthesis;
comp27852_c0	1.75	1.95	0.97	0.61	1.32	-	-	337	-	-	-	-	-	-	-	-	-	-	-	-	-	-	-
comp10667_c0	0	0	0	0	0.19	clpC	ATP-dependent Clp protease ATP-binding subunit ClpC	210	sp|P31542|CLPAB_SOLLC ATP-dependent Clp protease ATP-binding subunit clpA homolog CD4B. chloroplastic OS=Solanum lycopersicum GN=CD4B PE=3 SV=1	1e-35	gnl|CDD|177027 CHL00095. clpC. Clp protease ATP binding subunit.	1e-38	tr|B8ATI4|B8ATI4_ORYSI Putative uncharacterized protein OS=Oryza sativa subsp. indica GN=OsI_15715 PE=4 SV=1	4e-36	gb|EEC77203.1| hypothetical protein OsI_15715 [Oryza sativa Indica Group]	4e-36	B9RA77_RICCO/816-896 PF10431.4;ClpB_D2-small;	2e-35	O	GO:0003677.DNA binding;GO:0005524.ATP binding;GO:0006289.nucleotide-excision repair;GO:0004518.nuclease activity;GO:0000166.nucleotide binding;GO:0019538.protein metabolic process;GO:0017111.nucleoside-triphosphatase activity;GO:0009536.plastid;GO:0009507.chloroplast;	-	K03696	-
comp34304_c0	18.37	15.43	8.18	7.13	8.14	-	-	1276	-	-	-	-	tr|D7UBI9|D7UBI9_VITVI Putative uncharacterized protein OS=Vitis vinifera GN=VIT_11s0103g00580 PE=4 SV=1	6e-98	ref|XP_002269262.1| PREDICTED: uncharacterized protein LOC100255532 [Vitis vinifera] emb|CBI40104.3| unnamed protein product [Vitis vinifera]	5e-98	Q9SZR6_ARATH/1-290 PB018251; Pfam-B_18251;	4e-81	-	-	-	-	-
comp74516_c1	0.89	0.94	0.28	0.27	0.82	-	-	965	-	-	-	-	-	-	-	-	-	-	-	-	-	-	-
comp61502_c0	22.3	0.01	0	0	0.01	-	-	1625	sp|Q9M8Y5|LTL1_ARATH GDSL esterase/lipase LTL1 OS=Arabidopsis thaliana GN=LTL1 PE=2 SV=1	2e-176	gnl|CDD|58514 cd01837. SGNH_plant_lipase_like. SGNH_plant_lipase_like. a plant specific subfamily of the SGNH-family of hydrolases. a diverse family of lipases and esterases. The tertiary fold of the enzyme is substantially different from that of the alpha/beta hydrolase family and unique among all known hydrolases; its active site closely resembles the Ser-His-Asp(Glu) triad found in other serin…	1e-107	tr|B9IPF2|B9IPF2_POPTR Predicted protein OS=Populus trichocarpa GN=POPTRDRAFT_573773 PE=4 SV=1	0	ref|XP_002325360.1| predicted protein [Populus trichocarpa] gb|EEE99741.1| predicted protein [Populus trichocarpa]	0	B9IPF2_POPTR/32-344 PF00657.17;Lipase_GDSL;	2e-176	-	GO:0016788.hydrolase activity. acting on ester bonds;GO:0006629.lipid metabolic process;	-	-	-
comp7430_c0	0.3	0.18	0.16	0.1	0.1	-	-	776	-	-	-	-	-	-	-	-	-	-	-	-	-	-	-
comp84954_c0	0.57	0.11	0	0	0	-	-	310	-	-	-	-	-	-	-	-	-	-	-	-	-	-	-
comp88166_c0	0	0.09	0.09	0	0	-	-	206	-	-	-	-	-	-	-	-	-	-	-	-	-	-	-
comp55566_c0	0.14	0.51	0	0	0	-	-	700	-	-	-	-	-	-	-	-	-	-	-	-	-	-	-
comp74040_c0	0.05	0.12	1.77	1.71	5.57	-	-	724	-	-	-	-	-	-	-	-	-	-	-	-	-	-	-
comp69589_c0	4.1	2.45	3.09	18.65	17.86	-	-	2239	-	-	-	-	tr|B9S6D0|B9S6D0_RICCO Putative uncharacterized protein OS=Ricinus communis GN=RCOM_0535460 PE=4 SV=1	7e-136	ref|XP_002521549.1| conserved hypothetical protein [Ricinus communis] gb|EEF40820.1| conserved hypothetical protein [Ricinus communis]	7e-136	D7LTK6_ARALL/1-443 PB016404; Pfam-B_16404;	1e-89	-	-	-	-	-
comp62617_c0	1.06	0.44	0.71	0.56	2	-	-	203	-	-	-	-	-	-	-	-	-	-	-	-	-	-	-
comp110357_c0	0.1	0.19	0.29	0.1	0.11	-	-	374	-	-	-	-	-	-	-	-	-	-	-	-	-	-	-
comp51213_c0	0.4	1.01	0	0.02	0.04	HHT1	omega-hydroxypalmitate O-feruloyl transferase	1618	sp|Q94CD1|HHT1_ARATH Omega-hydroxypalmitate O-feruloyl transferase OS=Arabidopsis thaliana GN=HHT1 PE=1 SV=1	0	gnl|CDD|178099 PLN02481. PLN02481. Omega-hydroxypalmitate O-feruloyl transferase.	5e-173	tr|B9GF58|B9GF58_POPTR Predicted protein OS=Populus trichocarpa GN=POPTRDRAFT_797957 PE=4 SV=1	0	ref|XP_002298644.1| predicted protein [Populus trichocarpa] gb|EEE83449.1| predicted protein [Populus trichocarpa]	0	B9GF58_POPTR/11-432 PF02458.10;Transferase;	0	-	GO:0050366.tyramine N-feruloyltransferase activity;GO:0047672.anthranilate N-benzoyltransferase activity;GO:0016740.transferase activity;GO:0016747.transferase activity. transferring acyl groups other than amino-acyl groups;	EC:2.3.1.188	K15400	ko00073. Cutin. suberine and wax biosynthesis;
comp125129_c0	0	0.14	0	0	0	-	-	263	-	-	-	-	-	-	-	-	-	-	-	-	-	-	-
comp119100_c0	0.13	0.06	0	0.06	0.14	-	-	293	-	-	-	-	-	-	-	-	-	-	-	-	-	-	-
comp57435_c0	0.21	0.69	0	0.02	0	-	-	855	-	-	-	-	-	-	-	-	-	-	-	-	-	-	-
comp72149_c0	3.7	0.08	0.39	0.95	1.15	-	-	689	-	-	-	-	-	-	-	-	-	-	-	-	-	-	-
comp120398_c0	0	0	0.16	0	0	-	-	228	-	-	-	-	-	-	-	-	-	-	-	-	-	-	-
comp96902_c0	0.1	0.39	0.18	0	0.3	-	-	411	-	-	-	-	-	-	-	-	-	-	-	-	-	-	-
comp110840_c0	0	0.19	0.1	0.1	0	-	-	366	-	-	-	-	-	-	-	-	-	-	-	-	-	-	-
comp22776_c0	0	0	0	0	0	-	-	545	sp|Q9LTC6|ERF95_ARATH Ethylene-responsive transcription factor ERF095 OS=Arabidopsis thaliana GN=ERF095 PE=1 SV=1	6e-21	gnl|CDD|197689 smart00380. AP2. DNA-binding domain in plant proteins such as APETALA2 and EREBPs.	6e-19	tr|B9GS22|B9GS22_POPTR AP2/ERF domain-containing transcription factor OS=Populus trichocarpa GN=ERF20 PE=4 SV=1	2e-20	ref|XP_002302050.1| AP2/ERF domain-containing transcription factor [Populus trichocarpa] gb|EEE81323.1| AP2/ERF domain-containing transcription factor [Populus trichocarpa]	2e-20	D7L393_ARALL/1-53 PF00847.15;AP2;	7e-15	-	GO:0005634.nucleus;GO:0003677.DNA binding;GO:0006952.defense response;GO:0006355.regulation of transcription. DNA-dependent;GO:0006351.transcription. DNA-dependent;GO:0003700.sequence-specific DNA binding transcription factor activity;	-	-	-
comp75151_c0	0.12	0.22	0.06	0.04	0.15	-	-	3155	-	-	gnl|CDD|206477 pfam14309. DUF4378. Domain of unknown function (DUF4378).	2e-27	tr|B9RCC7|B9RCC7_RICCO Putative uncharacterized protein OS=Ricinus communis GN=RCOM_1686990 PE=4 SV=1	9e-127	ref|XP_002509811.1| conserved hypothetical protein [Ricinus communis] gb|EEF51198.1| conserved hypothetical protein [Ricinus communis]	8e-127	B9RCC7_RICCO/792-938 PF14309.1;DUF4378;	3e-30	-	-	-	-	-
comp2718_c0	0.19	0.29	0.18	0.12	0.59	-	-	310	-	-	-	-	-	-	-	-	-	-	-	-	-	-	-
comp68199_c0	0	0.04	0.06	0.51	0.31	-	-	848	-	-	-	-	-	-	-	-	-	-	-	-	-	-	-
comp1165_c0	0.31	0.11	0	0.12	0.26	-	-	313	-	-	-	-	-	-	-	-	-	-	-	-	-	-	-
comp74575_c2	0.32	0.23	0.17	0.38	0.51	-	-	2280	-	-	-	-	-	-	-	-	-	-	-	-	-	-	-
comp67635_c0	15.46	17.18	24.24	38.84	52.61	-	-	2702	sp|Q9SD12|P2C46_ARATH Probable protein phosphatase 2C 46 OS=Arabidopsis thaliana GN=At3g51370 PE=2 SV=1	4e-177	gnl|CDD|197659 smart00332. PP2Cc. Serine/threonine phosphatases. family 2C. catalytic domain. The protein architecture and deduced catalytic mechanism of PP2C phosphatases are similar to the PP1. PP2A. PP2B family of protein Ser/Thr phosphatases. with which PP2C shares no sequence similarity.	2e-50	tr|A9PFH7|A9PFH7_POPTR Predicted protein OS=Populus trichocarpa GN=POPTRDRAFT_836570 PE=2 SV=1	0	ref|XP_002327730.1| predicted protein [Populus trichocarpa] gb|ABK95130.1| unknown [Populus trichocarpa] gb|EEE75208.1| predicted protein [Populus trichocarpa]	0	A9PFH7_POPTR/59-327 PF00481.16;PP2C;	4e-160	T	GO:0008287.protein serine/threonine phosphatase complex;GO:0046872.metal ion binding;GO:0016787.hydrolase activity;GO:0004721.phosphoprotein phosphatase activity;GO:0006470.protein dephosphorylation;GO:0003824.catalytic activity;GO:0004722.protein serine/threonine phosphatase activity;	-	-	-
comp97438_c0	0	0	0	0	0	-	-	303	-	-	-	-	-	-	-	-	-	-	-	-	-	-	-
comp78628_c1	6.95	5.78	4.17	5.39	11.24	-	-	1050	-	-	-	-	tr|B9N5P5|B9N5P5_POPTR Predicted protein OS=Populus trichocarpa GN=POPTRDRAFT_672186 PE=4 SV=1	1e-50	ref|XP_002330600.1| predicted protein [Populus trichocarpa] gb|EEF09289.1| predicted protein [Populus trichocarpa]	9e-51	B9N5P5_POPTR/527-658 PB005452; Pfam-B_5452;	8e-49	-	-	-	-	-
comp73519_c0	4.61	3.71	2.47	4.16	4.92	-	-	528	-	-	-	-	-	-	-	-	-	-	-	-	-	-	-
comp63732_c0	0.13	0	0.1	0.61	0.86	-	-	735	-	-	-	-	-	-	-	-	-	-	-	-	-	-	-
comp128183_c0	0	0	0	0	0	-	-	219	sp|P83332|TLP1_PRUPE Thaumatin-like protein 1 OS=Prunus persica PE=2 SV=1	1e-23	gnl|CDD|185757 cd09218. TLP-PA. allergenic/antifungal thaumatin-like proteins: plant and animal homologs. This subfamily is represented by the thaumatin-like proteins (TLPs). Cherry Allergen Pru Av 2 TLP. Peach PpAZ44 TLP (a propylene-induced TLP in abscission). the Caenorhabditis elegans thaumatin family member (thn-6). and other plant and animal homologs. TLPs are involved in host defense and a…	4e-38	tr|E4MW92|E4MW92_THEHA mRNA. clone: RTFL01-05-M16 OS=Thellungiella halophila PE=2 SV=1	2e-41	dbj|BAJ33875.1| unnamed protein product [Thellungiella halophila]	2e-41	D7KI87_ARALL/9-233 PF00314.12;Thaumatin;	6e-41	-	GO:0005575.cellular_component;GO:0008152.metabolic process;GO:0016798.hydrolase activity. acting on glycosyl bonds;GO:0042973.glucan endo-1.3-beta-D-glucosidase activity;GO:0003674.molecular_function;GO:0016787.hydrolase activity;GO:0006952.defense response;GO:0005576.extracellular region;GO:0008150.biological_process;GO:0019863.IgE binding;	-	-	-
comp57026_c0	0	0	0	0	0.02	-	-	928	-	-	-	-	-	-	-	-	-	-	-	-	-	-	-
comp36059_c0	0.35	0.63	0.16	0.06	0.3	-	-	338	-	-	-	-	-	-	-	-	-	-	-	-	-	-	-
comp26874_c0	0	0	0	0.18	0	-	-	211	-	-	-	-	-	-	-	-	-	-	-	-	-	-	-
comp19026_c0	0.34	0.56	1.24	1.23	1.33	-	-	351	-	-	-	-	-	-	-	-	-	-	-	-	-	-	-
comp27939_c0	0.09	0.28	0.12	0	0.03	-	-	625	-	-	-	-	-	-	-	-	-	-	-	-	-	-	-
comp65917_c0	0.08	0.09	0.13	0.06	0.16	-	-	1230	-	-	-	-	-	-	-	-	-	-	-	-	-	-	-
comp73394_c1	4.09	0.97	0.13	0.02	0.01	-	-	3263	sp|Q38834|R13L4_ARATH Disease resistance RPP13-like protein 4 OS=Arabidopsis thaliana GN=RPP13L4 PE=2 SV=2	0	gnl|CDD|201512 pfam00931. NB-ARC. NB-ARC domain.	3e-94	tr|B9S6B0|B9S6B0_RICCO Disease resistance protein RGA2. putative OS=Ricinus communis GN=RCOM_0534550 PE=4 SV=1	0	ref|XP_002521529.1| Disease resistance protein RGA2. putative [Ricinus communis] gb|EEF40800.1| Disease resistance protein RGA2. putative [Ricinus communis]	0	B9S6B0_RICCO/163-445 PF00931.17;NB-ARC;	7e-159	-	GO:0016787.hydrolase activity;GO:0005524.ATP binding;GO:0004721.phosphoprotein phosphatase activity;GO:0006952.defense response;GO:0006915.apoptotic process;	-	-	-
comp128995_c0	0	0	0	0.17	0.18	-	-	223	-	-	-	-	-	-	-	-	-	-	-	-	-	-	-
comp59793_c0	17.77	0.34	0.02	0	0.27	E1.10.3.3	L-ascorbate oxidase	2088	sp|Q40588|ASO_TOBAC L-ascorbate oxidase OS=Nicotiana tabacum GN=AAO PE=2 SV=1	0	gnl|CDD|163245 TIGR03388. ascorbase. L-ascorbate oxidase. plant type. Members of this protein family are the copper-containing enzyme L-ascorbate oxidase (EC 1.10.3.3). also called ascorbase. This family is found in flowering plants. and shows greater sequence similarity to a family of laccases (EC 1.10.3.2) from plants than to other known ascorbate oxidases.	0	tr|F6HA36|F6HA36_VITVI Putative uncharacterized protein OS=Vitis vinifera GN=VIT_06s0009g01320 PE=4 SV=1	0	ref|XP_002275678.1| PREDICTED: L-ascorbate oxidase-like [Vitis vinifera]	0	A5AGG0_VITVI/377-532 PF07731.9;Cu-oxidase_2;	6e-91	Q	GO:0046872.metal ion binding;GO:0005507.copper ion binding;GO:0005576.extracellular region;GO:0008447.L-ascorbate oxidase activity;GO:0055114.oxidation-reduction process;GO:0016491.oxidoreductase activity;	EC:1.10.3.3	K00423	ko00053. Ascorbate and aldarate metabolism;
comp793_c0	0.74	0.24	0.19	0.45	0.14	-	-	293	-	-	-	-	-	-	-	-	-	-	-	-	-	-	-
comp90358_c0	0.24	0.38	0.11	0.23	0	-	-	326	-	-	-	-	-	-	-	-	-	-	-	-	-	-	-
comp63134_c0	1.77	1.19	0.33	0.92	1.46	-	-	388	-	-	-	-	-	-	-	-	-	-	-	-	-	-	-
comp118566_c0	0.14	0.13	0	0.33	0	-	-	282	-	-	-	-	-	-	-	-	-	-	-	-	-	-	-
comp98346_c0	0	0	0.59	0.05	0	-	-	365	sp|Q9M156|U72B1_ARATH UDP-glycosyltransferase 72B1 OS=Arabidopsis thaliana GN=UGT72B1 PE=1 SV=1	8e-11	-	-	tr|B9I8V8|B9I8V8_POPTR Predicted protein OS=Populus trichocarpa GN=POPTRDRAFT_731288 PE=3 SV=1	9e-12	ref|XP_002320190.1| predicted protein [Populus trichocarpa] gb|EEE98505.1| predicted protein [Populus trichocarpa]	8e-12	-	-	-	GO:0016757.transferase activity. transferring glycosyl groups;GO:0008152.metabolic process;GO:0016758.transferase activity. transferring hexosyl groups;GO:0050505.hydroquinone glucosyltransferase activity;GO:0016740.transferase activity;	-	-	-
comp89971_c0	0	0.11	0.06	0.3	0.65	-	-	310	-	-	-	-	-	-	-	-	-	-	-	-	-	-	-
comp48185_c0	0.32	0.08	0.11	0.08	0.27	-	-	666	-	-	-	-	-	-	-	-	-	-	-	-	-	-	-
comp56763_c0	0.64	0.32	0.22	0.34	0.42	-	-	830	-	-	-	-	-	-	-	-	-	-	-	-	-	-	-
comp55525_c0	0.05	1.03	0	0	0	-	-	827	-	-	-	-	-	-	-	-	-	-	-	-	-	-	-
comp107161_c0	0.15	0.2	0.4	0.28	0.38	-	-	269	-	-	-	-	-	-	-	-	-	-	-	-	-	-	-
comp52315_c0	5.29	0.43	0.07	0	0	-	-	493	-	-	-	-	-	-	-	-	-	-	-	-	-	-	-
comp34681_c0	0	0.11	0	0	0	-	-	332	-	-	-	-	-	-	-	-	-	-	-	-	-	-	-
comp75938_c0	3.67	1.5	1.4	3.12	5.78	PARN	poly(A)-specific ribonuclease	2088	sp|Q8W4C3|PARNL_ARATH Poly(A)-specific ribonuclease PARN-like OS=Arabidopsis thaliana GN=At3g25430 PE=2 SV=1	0	-	-	tr|B9SMP5|B9SMP5_RICCO Ribonuclease. putative OS=Ricinus communis GN=RCOM_1627130 PE=4 SV=1	0	ref|XP_002527264.1| ribonuclease. putative [Ricinus communis] gb|EEF35108.1| ribonuclease. putative [Ricinus communis]	0	B9SMP5_RICCO/33-579 PF04857.15;CAF1;	0	-	GO:0004535.poly(A)-specific ribonuclease activity;GO:0003723.RNA binding;GO:0005634.nucleus;GO:0016787.hydrolase activity;GO:0003676.nucleic acid binding;	EC:3.1.13.4	K01148	ko03018. RNA degradation;
comp58639_c0	0.03	0	0.11	0.27	0.32	-	-	634	-	-	-	-	-	-	-	-	-	-	-	-	-	-	-
comp80973_c0	4.36	0.43	0	0	0	-	-	207	-	-	-	-	-	-	-	-	-	-	-	-	-	-	-
comp100228_c0	0.05	0.05	0.25	0.21	0.06	-	-	360	-	-	-	-	-	-	-	-	-	-	-	-	-	-	-
comp80943_c0	0.36	0.16	0	0	0	-	-	220	-	-	-	-	-	-	-	-	-	-	-	-	-	-	-
comp1069_c0	0	0.15	0.23	0.16	0.09	-	-	236	-	-	-	-	-	-	-	-	-	-	-	-	-	-	-
comp20880_c0	0.34	0.26	0.03	0	0	-	-	1395	sp|P80728|MAVI_CUCPE Mavicyanin OS=Cucurbita pepo PE=1 SV=1	4e-12	gnl|CDD|202195 pfam02298. Cu_bind_like. Plastocyanin-like domain. This family represents a domain found in flowering plants related to the copper binding protein plastocyanin. Some members of this family may not bind copper due to the lack of key residues.	3e-16	tr|B9R9Z8|B9R9Z8_RICCO Blue copper protein. putative OS=Ricinus communis GN=RCOM_1502420 PE=4 SV=1	2e-43	ref|XP_002511023.1| Blue copper protein precursor. putative [Ricinus communis] gb|EEF51625.1| Blue copper protein precursor. putative [Ricinus communis]	2e-43	B9R9Z8_RICCO/33-113 PF02298.12;Cu_bind_like;	1e-29	-	GO:0006810.transport;GO:0009055.electron carrier activity;GO:0046872.metal ion binding;GO:0022900.electron transport chain;GO:0005507.copper ion binding;	-	-	-
comp87699_c0	0.52	0.32	0.48	0.33	1.62	-	-	225	-	-	-	-	-	-	-	-	-	-	-	-	-	-	-
comp49148_c0	0.39	0.28	0.11	0.15	0.08	-	-	509	-	-	-	-	-	-	-	-	-	-	-	-	-	-	-
comp94990_c0	0.06	0	0	0	0.94	RP-L6e. RPL6	large subunit ribosomal protein L6e	303	sp|Q02878|RL6_HUMAN 60S ribosomal protein L6 OS=Homo sapiens GN=RPL6 PE=1 SV=3	3e-63	gnl|CDD|189864 pfam01159. Ribosomal_L6e. Ribosomal protein L6e.	9e-51	tr|F8W181|F8W181_HUMAN 60S ribosomal protein L6 (Fragment) OS=Homo sapiens GN=RPL6 PE=3 SV=1	2e-62	gb|EAW98004.1| ribosomal protein L6. isoform CRA_a [Homo sapiens] gb|EAX01638.1| hCG37214. isoform CRA_b [Homo sapiens]	2e-63	RL6_CHILA/181-288 PF01159.14;Ribosomal_L6e;	1e-51	J	GO:0005840.ribosome;GO:0030529.ribonucleoprotein complex;GO:0006412.translation;GO:0005622.intracellular;GO:0003735.structural constituent of ribosome;	-	K02934	ko03010. Ribosome;
comp94926_c0	0	0.13	0	0	0	-	-	277	-	-	-	-	-	-	-	-	-	-	-	-	-	-	-
comp11426_c0	0.18	0	0	0	0	GST. gst	glutathione S-transferase	222	sp|Q03666|GSTX4_TOBAC Probable glutathione S-transferase OS=Nicotiana tabacum PE=2 SV=1	7e-16	gnl|CDD|198294 cd03185. GST_C_Tau. C-terminal. alpha helical domain of Class Tau Glutathione S-transferases. Glutathione S-transferase (GST) C-terminal domain family. Class Tau subfamily; GSTs are cytosolic dimeric proteins involved in cellular detoxification by catalyzing the conjugation of glutathione (GSH) with a wide range of endogenous and xenobiotic alkylating agents. including carcinogens.…	2e-16	tr|Q9FQE8|Q9FQE8_SOYBN Glutathione S-transferase OS=Glycine max GN=GST PE=2 SV=1	3e-25	ref|NP_001238691.1| glutathione S-transferase [Glycine max] gb|AAG34800.1|AF243365_1 glutathione S-transferase GST 10 [Glycine max] gb|AAR26528.1| glutathione S-transferase [Glycine max]	3e-25	C6SWC9_SOYBN/81-177 PF00043.20;GST_C;	7e-27	-	GO:0004364.glutathione transferase activity;GO:0009734.auxin mediated signaling pathway;GO:0016740.transferase activity;	EC:2.5.1.18	K00799	ko00480. Glutathione metabolism;ko00980. Metabolism of xenobiotics by cytochrome P450;ko00982. Drug metabolism - cytochrome P450;ko05204. Chemical carcinogenesis;
comp82733_c0	0.33	0.35	0.11	0.43	0.46	-	-	661	-	-	-	-	-	-	-	-	-	-	-	-	-	-	-
comp126026_c0	0.17	0	0	0	0.18	-	-	228	-	-	-	-	-	-	-	-	-	-	-	-	-	-	-
comp123084_c0	0	0.23	0	0	0	-	-	236	-	-	-	-	-	-	-	-	-	-	-	-	-	-	-
comp50728_c0	0.2	0.61	0.12	0.13	0.28	-	-	294	-	-	gnl|CDD|204506 pfam10536. PMD. Plant mobile domain. This domain was identified by Babu and colleagues in a variety of transposases.	8e-20	tr|Q9FVQ7|Q9FVQ7_ARATH Putative uncharacterized protein F3C3.9 OS=Arabidopsis thaliana GN=F3C3.9 PE=4 SV=1	1e-19	ref|NP_174491.1| uncharacterized protein [Arabidopsis thaliana] gb|AAG23445.1|AC084165_11 hypothetical protein [Arabidopsis thaliana] gb|AEE31437.1| uncharacterized protein [Arabidopsis thaliana]	1e-19	Q9FVQ7_ARATH/101-462 PF10536.4;PMD;	2e-21	-	-	-	-	-
comp60838_c1	1	19.42	10.26	22.17	22.9	-	-	372	-	-	-	-	-	-	-	-	-	-	-	-	-	-	-
comp54330_c0	0.65	0.88	0.25	0.31	0.5	-	-	362	-	-	-	-	-	-	-	-	-	-	-	-	-	-	-
comp22219_c0	0.61	0.22	0	0.18	0.06	-	-	322	-	-	-	-	-	-	-	-	-	-	-	-	-	-	-
comp75557_c0	1.09	2.78	2.36	1.42	1.76	-	-	2334	sp|Q6AT25|C3H34_ORYSJ Zinc finger CCCH domain-containing protein 34 OS=Oryza sativa subsp. japonica GN=Os05g0176400 PE=2 SV=1	3e-42	-	-	tr|F6HH75|F6HH75_VITVI Putative uncharacterized protein OS=Vitis vinifera GN=VIT_11s0016g04980 PE=4 SV=1	8e-156	emb|CBI28171.3| unnamed protein product [Vitis vinifera]	5e-145	A5BHH8_VITVI/141-553 PB015382; Pfam-B_15382;	2e-84	-	GO:0008270.zinc ion binding;GO:0003676.nucleic acid binding;	-	-	-
comp2944_c0	0.07	0.12	0	0.06	0.28	-	-	291	-	-	-	-	-	-	-	-	-	-	-	-	-	-	-
comp33582_c0	0.42	0.24	0.1	0.15	0.11	-	-	371	-	-	-	-	-	-	-	-	-	-	-	-	-	-	-
comp15204_c0	0.39	0.26	0.09	0	0.3	-	-	203	-	-	-	-	-	-	-	-	-	-	-	-	-	-	-
comp94003_c0	0.14	0	0	0	0	-	-	281	-	-	-	-	-	-	-	-	-	-	-	-	-	-	-
comp59239_c0	0.3	0.22	0.04	0	0	-	-	1649	sp|O80327|TLP1_PYRPY Thaumatin-like protein 1 OS=Pyrus pyrifolia GN=TL1 PE=1 SV=1	2e-73	gnl|CDD|185757 cd09218. TLP-PA. allergenic/antifungal thaumatin-like proteins: plant and animal homologs. This subfamily is represented by the thaumatin-like proteins (TLPs). Cherry Allergen Pru Av 2 TLP. Peach PpAZ44 TLP (a propylene-induced TLP in abscission). the Caenorhabditis elegans thaumatin family member (thn-6). and other plant and animal homologs. TLPs are involved in host defense and a…	3e-121	tr|B9T7D5|B9T7D5_RICCO Zeamatin. putative OS=Ricinus communis GN=RCOM_0446390 PE=4 SV=1	1e-135	ref|XP_002534154.1| Zeamatin precursor. putative [Ricinus communis] gb|EEF28230.1| Zeamatin precursor. putative [Ricinus communis]	1e-135	E4MVQ5_THEHA/35-244 PF00314.12;Thaumatin;	1e-112	-	GO:0005575.cellular_component;GO:0008152.metabolic process;GO:0016798.hydrolase activity. acting on glycosyl bonds;GO:0042973.glucan endo-1.3-beta-D-glucosidase activity;GO:0003674.molecular_function;GO:0016787.hydrolase activity;GO:0006952.defense response;GO:0005576.extracellular region;GO:0008150.biological_process;GO:0019863.IgE binding;	-	-	-
comp101875_c0	0.06	0.06	0	0	0.03	-	-	628	sp|P10582|DPOM_MAIZE DNA polymerase OS=Zea mays PE=3 SV=1	2e-55	-	-	tr|E8ZCB7|E8ZCB7_BETVM Putative uncharacterized protein orf435 OS=Beta vulgaris subsp. maritima GN=orf435 PE=4 SV=1	2e-98	emb|CBJ20750.1| hypothetical protein [Beta vulgaris subsp. maritima]	1e-98	Q5U6B7_BETVU/39-277 PF03175.8;DNA_pol_B_2;	7e-101	-	GO:0003677.DNA binding;GO:0006260.DNA replication;GO:0016779.nucleotidyltransferase activity;GO:0006139.nucleobase-containing compound metabolic process;GO:0003676.nucleic acid binding;GO:0003887.DNA-directed DNA polymerase activity;GO:0008408.3'-5' exonuclease activity;GO:0000166.nucleotide binding;GO:0016740.transferase activity;GO:0005739.mitochondrion;	-	-	-
comp50050_c0	0.31	0	0.04	0.04	0.37	-	-	444	-	-	-	-	-	-	-	-	-	-	-	-	-	-	-
comp126920_c0	0	0.15	0.15	0	0	-	-	237	sp|O80565|OEP37_ARATH Outer envelope pore protein 37. chloroplastic OS=Arabidopsis thaliana GN=OEP37 PE=1 SV=2	4e-44	-	-	tr|D7LKU4|D7LKU4_ARALL Putative uncharacterized protein OS=Arabidopsis lyrata subsp. lyrata GN=ARALYDRAFT_483513 PE=4 SV=1	2e-42	ref|NP_973684.1| chloroplast outer envelope protein 37 [Arabidopsis thaliana] gb|AEC10353.1| chloroplast outer envelope protein 37 [Arabidopsis thaliana]	3e-43	O80565_ARATH/51-342 PB018576; Pfam-B_18576;	1e-43	-	-	-	-	-
comp60547_c0	0.84	0.64	0.23	3.47	5.27	-	-	1024	sp|Q9SUF4|P2C53_ARATH Putative protein phosphatase 2C 53 OS=Arabidopsis thaliana GN=At4g08260 PE=5 SV=1	4e-40	-	-	tr|B9HSM1|B9HSM1_POPTR Predicted protein OS=Populus trichocarpa GN=POPTRDRAFT_833758 PE=4 SV=1	7e-58	ref|XP_002316202.1| predicted protein [Populus trichocarpa] gb|EEF02373.1| predicted protein [Populus trichocarpa]	6e-58	B9HSM1_POPTR/1-232 PF00481.16;PP2C;	3e-52	-	GO:0008152.metabolic process;GO:0003824.catalytic activity;	-	-	-
comp85439_c0	1.7	0	0.04	0	0	-	-	959	sp|Q9LV10|PTR53_ARATH Probable peptide/nitrate transporter At5g62680 OS=Arabidopsis thaliana GN=At5g62680 PE=2 SV=1	2e-136	-	-	tr|D0QEE8|D0QEE8_9ROSA Nitrate transporter OS=Malus hupehensis PE=2 SV=1	0	gb|ACN72639.1| nitrate transporter [Malus hupehensis]	0	D0QEE8_9ROSA/92-497 PF00854.16;PTR2;	2e-144	E	GO:0016020.membrane;GO:0006857.oligopeptide transport;GO:0005215.transporter activity;	-	-	-
comp104650_c0	0	0	0	0	0	-	-	218	-	-	-	-	tr|Q9AVH3|Q9AVH3_PEA Putative senescence-associated protein OS=Pisum sativum GN=ssa-12 PE=2 SV=1	4e-08	dbj|BAB33420.1| putative senescence-associated protein [Pisum sativum]	3e-08	-	-	-	GO:0005524.ATP binding;GO:0000166.nucleotide binding;GO:0016881.acid-amino acid ligase activity;GO:0016874.ligase activity;	-	-	-
comp27766_c0	0.54	0.54	0.06	0	0	-	-	621	-	-	-	-	-	-	-	-	-	-	-	-	-	-	-
comp114925_c0	0	0.06	0	0	0.13	-	-	312	-	-	-	-	-	-	-	-	-	-	-	-	-	-	-
comp7018_c0	0.07	0.13	0	0	0.29	-	-	278	-	-	-	-	-	-	-	-	-	-	-	-	-	-	-
comp98317_c0	0	0	0.04	0.14	0.25	-	-	410	-	-	-	-	-	-	-	-	-	-	-	-	-	-	-
comp92024_c0	0.21	0.19	0.13	0	0	-	-	285	-	-	-	-	-	-	-	-	-	-	-	-	-	-	-
comp64502_c0	30.16	21.48	8.98	4.38	7.38	-	-	935	-	-	-	-	-	-	-	-	-	-	-	-	-	-	-
comp11474_c0	0.27	0.25	0.09	0.19	0.18	-	-	579	-	-	-	-	-	-	-	-	-	-	-	-	-	-	-
comp61691_c0	13.8	7.62	5.36	5.84	5.48	-	-	2364	-	-	gnl|CDD|128990 smart00751. BSD. domain in transcription factors and synapse-associated proteins.	2e-10	tr|B9SH31|B9SH31_RICCO Putative uncharacterized protein OS=Ricinus communis GN=RCOM_0581590 PE=4 SV=1	3e-167	ref|XP_002525300.1| conserved hypothetical protein [Ricinus communis] gb|EEF37128.1| conserved hypothetical protein [Ricinus communis]	3e-167	B9IMU0_POPTR/28-222 PB011555; Pfam-B_11555;	1e-35	-	-	-	-	-
comp91713_c0	0.06	0.16	0	0.22	0.24	-	-	337	-	-	-	-	-	-	-	-	-	-	-	-	-	-	-
comp77245_c0	6.28	5.32	5.13	11.16	17.98	-	-	5941	-	-	gnl|CDD|28953 cd00072. GYF. GYF domain: contains conserved Gly-Tyr-Phe residues; Proline-binding domain in CD2-binding and other proteins. Involved in signaling lymphocyte activity. Also present in other unrelated proteins (mainly unknown) derived from diverse eukaryotic species..	4e-12	tr|F6H1I0|F6H1I0_VITVI Putative uncharacterized protein OS=Vitis vinifera GN=VIT_18s0001g12350 PE=4 SV=1	0	ref|XP_002281503.1| PREDICTED: uncharacterized protein LOC100262487 [Vitis vinifera]	0	B9R7S6_RICCO/1271-1796 PB010898; Pfam-B_10898;	0	-	-	-	-	-
comp84056_c0	0.3	0	0.21	0	0.15	metE	5-methyltetrahydropteroyltriglutamate--homocysteine methyltransferase	263	sp|O50008|METE_ARATH 5-methyltetrahydropteroyltriglutamate--homocysteine methyltransferase OS=Arabidopsis thaliana GN=CIMS PE=1 SV=1	9e-17	gnl|CDD|178093 PLN02475. PLN02475. 5-methyltetrahydropteroyltriglutamate--homocysteine methyltransferase.	2e-20	tr|B9PD83|B9PD83_POPTR Vitamin-b12 independent methionine synthase OS=Populus trichocarpa GN=MS5 PE=4 SV=1	3e-16	ref|XP_002338954.1| vitamin-b12 independent methionine synthase [Populus trichocarpa] gb|EEF11194.1| vitamin-b12 independent methionine synthase [Populus trichocarpa]	3e-16	A6N171_ORYSI/2-75 PF01717.13;Meth_synt_2;	2e-10	E	GO:0008652.cellular amino acid biosynthetic process;GO:0008168.methyltransferase activity;GO:0005737.cytoplasm;GO:0046872.metal ion binding;GO:0008270.zinc ion binding;GO:0016740.transferase activity;GO:0032259.methylation;GO:0003871.5-methyltetrahydropteroyltriglutamate-homocysteine S-methyltransferase activity;GO:0009086.methionine biosynthetic process;	EC:2.1.1.14	K00549	ko00270. Cysteine and methionine metabolism;ko00450. Selenocompound metabolism;
comp14807_c0	0	0.17	0	0.18	0	-	-	213	-	-	-	-	-	-	-	-	-	-	-	-	-	-	-
comp78487_c1	4.89	1.57	1.23	1.92	3.17	-	-	2944	-	-	-	-	tr|B9RLG9|B9RLG9_RICCO Putative uncharacterized protein OS=Ricinus communis GN=RCOM_1466920 PE=4 SV=1	5e-61	ref|XP_002514588.1| conserved hypothetical protein [Ricinus communis] gb|EEF47694.1| conserved hypothetical protein [Ricinus communis]	4e-61	A5BB87_VITVI/301-479 PB021983; Pfam-B_21983;	4e-25	-	-	-	-	-
comp77131_c0	9.01	14.27	9.22	9.25	15.8	-	-	3302	sp|Q0JMD4|P2C03_ORYSJ Probable protein phosphatase 2C 3 OS=Oryza sativa subsp. japonica GN=Os01g0513100 PE=2 SV=2	0	gnl|CDD|197659 smart00332. PP2Cc. Serine/threonine phosphatases. family 2C. catalytic domain. The protein architecture and deduced catalytic mechanism of PP2C phosphatases are similar to the PP1. PP2A. PP2B family of protein Ser/Thr phosphatases. with which PP2C shares no sequence similarity.	6e-43	tr|D7T912|D7T912_VITVI Putative uncharacterized protein OS=Vitis vinifera GN=VIT_01s0011g03910 PE=4 SV=1	0	ref|XP_002279675.1| PREDICTED: probable protein phosphatase 2C 15 [Vitis vinifera] emb|CBI26983.3| unnamed protein product [Vitis vinifera]	0	B9SLZ1_RICCO/35-290 PF00481.16;PP2C;	1e-127	-	GO:0016787.hydrolase activity;GO:0008152.metabolic process;GO:0004721.phosphoprotein phosphatase activity;GO:0003824.catalytic activity;	-	-	-
comp122719_c0	0.08	0	0	0	0	-	-	238	sp|Q9FID5|Y5393_ARATH Probable receptor-like protein kinase At5g39030 OS=Arabidopsis thaliana GN=At5g39030 PE=2 SV=1	2e-24	gnl|CDD|197581 smart00219. TyrKc. Tyrosine kinase. catalytic domain. Phosphotransferases. Tyrosine-specific kinase subfamily.	4e-22	tr|F6H7F7|F6H7F7_VITVI Putative uncharacterized protein OS=Vitis vinifera GN=VIT_16s0098g00030 PE=3 SV=1	2e-37	ref|XP_003635201.1| PREDICTED: probable receptor-like protein kinase At1g67000-like. partial [Vitis vinifera]	5e-38	A5AE43_VITVI/299-569 PF00069.20;Pkinase;	4e-38	TU	GO:0016310.phosphorylation;GO:0005524.ATP binding;GO:0016301.kinase activity;GO:0006468.protein phosphorylation;GO:0004674.protein serine/threonine kinase activity;GO:0004672.protein kinase activity;GO:0000166.nucleotide binding;GO:0016772.transferase activity. transferring phosphorus-containing groups;	-	-	-
comp126045_c0	0.12	0	0	0	0.12	PRDX. ahpC	peroxiredoxin (alkyl hydroperoxide reductase subunit C)	332	sp|O24364|BAS1_SPIOL 2-Cys peroxiredoxin BAS1. chloroplastic OS=Spinacia oleracea GN=BAS1 PE=2 SV=1	3e-32	gnl|CDD|48564 cd03015. PRX_Typ2cys. Peroxiredoxin (PRX) family. Typical 2-Cys PRX subfamily; PRXs are thiol-specific antioxidant (TSA) proteins. which confer a protective role in cells through its peroxidase activity by reducing hydrogen peroxide. peroxynitrite. and organic hydroperoxides. The functional unit of typical 2-cys PRX is a homodimer. A unique intermolecular redox-active disulfide cent…	1e-23	tr|C6TGM9|C6TGM9_SOYBN Putative uncharacterized protein OS=Glycine max PE=2 SV=1	4e-41	ref|XP_003519127.1| PREDICTED: 2-Cys peroxiredoxin BAS1-like. chloroplastic-like [Glycine max]	4e-46	Q93X25_PEA/72-206 PF00578.16;AhpC-TSA;	3e-24	O	GO:0016209.antioxidant activity;GO:0004601.peroxidase activity;GO:0009536.plastid;GO:0055114.oxidation-reduction process;GO:0009507.chloroplast;GO:0051920.peroxiredoxin activity;GO:0016491.oxidoreductase activity;	EC:1.11.1.15	K03386	-
comp14437_c1	0.2	0	0.09	0	0	-	-	402	-	-	-	-	-	-	-	-	-	-	-	-	-	-	-
comp110739_c0	0.28	0.22	0	0	0	-	-	486	-	-	-	-	-	-	-	-	-	-	-	-	-	-	-
comp32860_c0	0.19	0.13	0.44	0.27	0.35	-	-	411	-	-	-	-	-	-	-	-	-	-	-	-	-	-	-
comp62434_c0	1.57	1.27	0.42	0.04	0.03	STX5	syntaxin 5	1490	sp|Q9LK09|SYP32_ARATH Syntaxin-32 OS=Arabidopsis thaliana GN=SYP32 PE=2 SV=1	7e-109	gnl|CDD|203323 pfam05739. SNARE. SNARE domain. Most if not all vesicular membrane fusion events in eukaryotic cells are believed to be mediated by a conserved fusion machinery. the SNARE [soluble N-ethylmaleimide-sensitive factor (NSF) attachment protein (SNAP) receptors] machinery. The SNARE domain is thought to act as a protein-protein interaction module in the assembly of a SNARE protein compl…	7e-16	tr|B9RPA3|B9RPA3_RICCO Syntaxin. putative OS=Ricinus communis GN=RCOM_0925890 PE=3 SV=1	4e-138	ref|XP_002515572.1| syntaxin. putative [Ricinus communis] gb|EEF47021.1| syntaxin. putative [Ricinus communis]	4e-138	B9RPA3_RICCO/58-164 PF00804.20;Syntaxin;	4e-52	U	GO:0016020.membrane;GO:0006886.intracellular protein transport;GO:0005484.SNAP receptor activity;GO:0005622.intracellular;GO:0016192.vesicle-mediated transport;	-	K08490	ko04130. SNARE interactions in vesicular transport;
comp100800_c0	0	0	0	0.24	0.52	-	-	232	-	-	-	-	-	-	-	-	-	-	-	-	-	-	-
comp41428_c0	0.15	0.27	0.2	0.49	0.61	-	-	268	-	-	-	-	-	-	-	-	-	-	-	-	-	-	-
comp76133_c0	3.2	2.19	3.62	5.81	6.77	-	-	3129	sp|Q8LHP0|ELOF1_ORYSJ Transcription elongation factor 1 homolog OS=Oryza sativa subsp. japonica GN=Os07g0631100 PE=3 SV=1	7e-39	gnl|CDD|147351 pfam05129. Elf1. Transcription elongation factor Elf1 like. This family of short proteins contains a putative zinc binding domain with four conserved cysteines. ELF1 has been identified as a transcription elongation factor in Saccharomyces cerevisiae.	2e-30	tr|F6HM53|F6HM53_VITVI Putative uncharacterized protein OS=Vitis vinifera GN=VIT_10s0003g00520 PE=4 SV=1	0	ref|XP_002273236.2| PREDICTED: uncharacterized protein LOC100248663 [Vitis vinifera]	0	D7TJF9_VITVI/1-623 PB031738; Pfam-B_31738;	0	S	-	-	-	-
comp69241_c0	7.26	6.4	5.75	16.85	24.25	-	-	2713	sp|Q9FNM7|RH26_ARATH DEAD-box ATP-dependent RNA helicase 26 OS=Arabidopsis thaliana GN=RH26 PE=1 SV=2	0	-	-	tr|B9SBJ5|B9SBJ5_RICCO Dead box ATP-dependent RNA helicase. putative OS=Ricinus communis GN=RCOM_0719160 PE=4 SV=1	0	ref|XP_002523364.1| dead box ATP-dependent RNA helicase. putative [Ricinus communis] gb|EEF39080.1| dead box ATP-dependent RNA helicase. putative [Ricinus communis]	0	A5B8P3_VITVI/419-598 PF00270.24;DEAD;	3e-106	A	GO:0016787.hydrolase activity;GO:0005524.ATP binding;GO:0000166.nucleotide binding;GO:0004386.helicase activity;GO:0008026.ATP-dependent helicase activity;GO:0003676.nucleic acid binding;	-	-	-
comp114177_c0	0.32	0.15	0	0	0	-	-	242	-	-	-	-	-	-	-	-	-	-	-	-	-	-	-
comp128445_c0	0.18	0	0	0	0	-	-	215	-	-	-	-	tr|D7MRB4|D7MRB4_ARALL DNA polymerase V family OS=Arabidopsis lyrata subsp. lyrata GN=ARALYDRAFT_496650 PE=4 SV=1	1e-07	ref|XP_002864901.1| DNA polymerase V family [Arabidopsis lyrata subsp. lyrata] gb|EFH41160.1| DNA polymerase V family [Arabidopsis lyrata subsp. lyrata]	1e-07	B9GJ13_POPTR/2-274 PB006107; Pfam-B_6107;	7e-06	-	GO:0003887.DNA-directed DNA polymerase activity;GO:0003677.DNA binding;GO:0006351.transcription. DNA-dependent;GO:0005488.binding;	-	-	-
comp74869_c0	0.13	0.6	1.29	3.85	3.16	-	-	3302	-	-	-	-	-	-	-	-	-	-	-	-	-	-	-
comp98184_c0	0.1	0.05	0.28	0.05	0.05	-	-	390	-	-	-	-	-	-	-	-	-	-	-	-	-	-	-
comp119481_c0	0.17	0	0	0.17	0.54	-	-	226	-	-	-	-	-	-	-	-	-	-	-	-	-	-	-
comp30496_c0	0	0.25	0.06	0	0.07	-	-	283	-	-	-	-	-	-	-	-	-	-	-	-	-	-	-
comp83664_c0	0.1	0	0	0	0	-	-	604	sp|Q94CH6|EXL3_ARATH GDSL esterase/lipase EXL3 OS=Arabidopsis thaliana GN=EXL3 PE=2 SV=1	4e-77	gnl|CDD|58514 cd01837. SGNH_plant_lipase_like. SGNH_plant_lipase_like. a plant specific subfamily of the SGNH-family of hydrolases. a diverse family of lipases and esterases. The tertiary fold of the enzyme is substantially different from that of the alpha/beta hydrolase family and unique among all known hydrolases; its active site closely resembles the Ser-His-Asp(Glu) triad found in other serin…	2e-76	tr|I1K7I3|I1K7I3_SOYBN Uncharacterized protein OS=Glycine max GN=Gma.57764 PE=4 SV=1	7e-88	gb|AFK34909.1| unknown [Lotus japonicus]	7e-87	B9R8D0_RICCO/26-342 PF00657.17;Lipase_GDSL;	2e-90	-	GO:0016298.lipase activity;GO:0016788.hydrolase activity. acting on ester bonds;GO:0006629.lipid metabolic process;	-	-	-
comp101313_c0	0	0	0	1.04	0	-	-	960	sp|Q9CR42|ANKR1_MOUSE Ankyrin repeat domain-containing protein 1 OS=Mus musculus GN=Ankrd1 PE=2 SV=1	0	gnl|CDD|29261 cd00204. ANK. ankyrin repeats; ankyrin repeats mediate protein-protein interactions in very diverse families of proteins. The number of ANK repeats in a protein can range from 2 to over 20 (ankyrins. for example). ANK repeats may occur in combinations with other types of domains. The structural repeat unit contains two antiparallel helices and a beta-hairpin. repeats are stacked in …	3e-36	tr|G3H3V2|G3H3V2_CRIGR Ankyrin repeat domain-containing protein 1 OS=Cricetulus griseus GN=I79_004941 PE=4 SV=1	2e-171	ref|NP_038496.2| ankyrin repeat domain-containing protein 1 [Mus musculus] sp|Q9CR42.1|ANKR1_MOUSE RecName: Full=Ankyrin repeat domain-containing protein 1; AltName: Full=Cardiac ankyrin repeat protein dbj|BAB26419.1| unnamed protein product [Mus musculus] dbj|BAB26611.1| unnamed protein product [Mus musculus] gb|AAH37138.1| Ankyrin repeat domain 1 (cardiac muscle) [Mus musculus] dbj|BAE27197.1| …	0	ANKR1_RABIT/124-216 PF12796.2;Ank_2;	1e-53	MR	-	-	-	-
comp89475_c0	0.07	0	0	0.13	0.14	-	-	568	-	-	-	-	-	-	-	-	-	-	-	-	-	-	-
comp24616_c0	0.65	0.08	0.19	1.02	2.08	-	-	869	-	-	-	-	-	-	-	-	-	-	-	-	-	-	-
comp12699_c0	0.09	0.04	0.12	0.17	0.05	-	-	442	-	-	-	-	-	-	-	-	-	-	-	-	-	-	-
comp88350_c0	0	0	0	0	0	-	-	503	sp|O49432|QRT3_ARATH Polygalacturonase QRT3 OS=Arabidopsis thaliana GN=QRT3 PE=2 SV=1	2e-47	-	-	tr|F6GYK6|F6GYK6_VITVI Putative uncharacterized protein OS=Vitis vinifera GN=VIT_09s0054g01080 PE=4 SV=1	9e-65	ref|XP_002267966.1| PREDICTED: polygalacturonase QRT3-like [Vitis vinifera]	8e-65	B9GY17_POPTR/81-429 PF12708.2;Pectate_lyase_3;	9e-28	-	-	-	-	-
comp90521_c0	0	0.06	0.13	0.14	0	-	-	277	-	-	-	-	-	-	-	-	-	-	-	-	-	-	-
comp79064_c2	1.79	0.12	0.02	0	0.01	-	-	2317	-	-	-	-	-	-	-	-	-	-	-	-	-	-	-
comp42121_c0	0.09	0.08	0.14	0.43	0.61	-	-	1059	-	-	-	-	-	-	-	-	-	-	-	-	-	-	-
comp67666_c1	0.22	3.21	3.96	4.19	2.96	OXSR1. STK39	serine/threonine-protein kinase OSR1/STK39	2840	-	-	gnl|CDD|173726 cd06610. STKc_OSR1_SPAK. Catalytic domain of the Protein Serine/Threonine Kinases. Oxidative stress response kinase and Ste20-related proline alanine-rich kinase. Serine/threonine kinases (STKs). oxidative stress response kinase (OSR1) and Ste20-related proline alanine-rich kinase (SPAK) subfamily. catalytic (c) domain. STKs catalyze the transfer of the gamma-phosphoryl group from …	1e-152	tr|F6HBT6|F6HBT6_VITVI Putative uncharacterized protein OS=Vitis vinifera GN=VIT_09s0018g01390 PE=4 SV=1	0	ref|XP_003530358.1| PREDICTED: uncharacterized protein LOC100780339 [Glycine max]	0	D7T414_VITVI/13-274 PF00069.20;Pkinase;	3e-173	T	GO:0016310.phosphorylation;GO:0004709.MAP kinase kinase kinase activity;GO:0005524.ATP binding;GO:0016301.kinase activity;GO:0006468.protein phosphorylation;GO:0004674.protein serine/threonine kinase activity;GO:0000166.nucleotide binding;GO:0004672.protein kinase activity;GO:0016740.transferase activity;GO:0016772.transferase activity. transferring phosphorus-containing groups;	EC:2.7.11.1	K08835	-
comp27888_c0	14.13	6.9	2.35	1.63	2.36	-	-	1549	sp|Q9SHX9|FB72_ARATH Putative F-box protein At1g65770 OS=Arabidopsis thaliana GN=At1g65770 PE=4 SV=1	6e-39	gnl|CDD|178754 PLN03215. PLN03215. ascorbic acid mannose pathway regulator 1; Provisional.	9e-46	tr|A9PAD8|A9PAD8_POPTR Predicted protein OS=Populus trichocarpa GN=POPTRDRAFT_796628 PE=2 SV=1	3e-86	ref|XP_002327623.1| predicted protein [Populus trichocarpa] gb|ABK93341.1| unknown [Populus trichocarpa] gb|EEE75101.1| predicted protein [Populus trichocarpa]	2e-86	B9S6Q1_RICCO/13-48 PB206548; Pfam-B_206548;	3e-08	-	GO:0006310.DNA recombination;GO:0008026.ATP-dependent helicase activity;	-	-	-
comp15639_c0	0.5	0.41	0.28	0.1	0.26	-	-	389	-	-	-	-	-	-	-	-	-	-	-	-	-	-	-
comp100587_c0	0	0	0.1	0.05	0	-	-	351	-	-	-	-	-	-	-	-	-	-	-	-	-	-	-
comp39248_c0	0.01	0.75	0.32	0.06	0	-	-	2291	sp|Q7PC88|AB31G_ARATH ABC transporter G family member 31 OS=Arabidopsis thaliana GN=ABCG31 PE=2 SV=1	0	gnl|CDD|178685 PLN03140. PLN03140. ABC transporter G family member; Provisional.	0	tr|B9GII3|B9GII3_POPTR Predicted protein OS=Populus trichocarpa GN=POPTRDRAFT_842486 PE=4 SV=1	0	ref|XP_002299812.1| predicted protein [Populus trichocarpa] gb|EEE84617.1| predicted protein [Populus trichocarpa]	0	B9GII3_POPTR/510-723 PF01061.19;ABC2_membrane;	2e-109	Q	GO:0016020.membrane;GO:0005524.ATP binding;GO:0015416.organic phosphonate transmembrane-transporting ATPase activity;GO:0016787.hydrolase activity;GO:0000166.nucleotide binding;GO:0006200.ATP catabolic process;GO:0017111.nucleoside-triphosphatase activity;GO:0016887.ATPase activity;	-	-	-
comp62420_c0	5.69	212.63	2.59	0.03	0.48	-	-	545	-	-	-	-	-	-	-	-	-	-	-	-	-	-	-
comp3095_c0	0.29	0.07	0	0	0.15	-	-	266	-	-	-	-	-	-	-	-	-	-	-	-	-	-	-
comp49426_c0	0.07	0.1	0	4.38	3.99	-	-	523	sp|Q2V6K0|UFOG6_FRAAN UDP-glucose flavonoid 3-O-glucosyltransferase 6 OS=Fragaria ananassa GN=GT6 PE=1 SV=1	4e-41	gnl|CDD|177824 PLN02167. PLN02167. UDP-glycosyltransferase family protein.	2e-47	tr|D3UAG1|D3UAG1_PYRCO Glycosyltransferase OS=Pyrus communis PE=2 SV=1	5e-45	gb|ACZ44836.1| glycosyltransferase [Pyrus communis]	5e-45	D3UAG1_PYRCO/247-445 PF00201.13;UDPGT;	3e-38	-	GO:0047213.anthocyanidin 3-O-glucosyltransferase activity;GO:0016757.transferase activity. transferring glycosyl groups;GO:0008152.metabolic process;GO:0016758.transferase activity. transferring hexosyl groups;GO:0016740.transferase activity;	-	-	-
comp54953_c1	0.26	49.58	6534.01	3479.82	2708.65	-	-	605	-	-	-	-	-	-	-	-	-	-	-	-	-	-	-
comp53731_c0	2.3	0.89	0.65	1.44	1.08	-	-	2051	sp|Q9S9K4|ASPL2_ARATH Aspartic proteinase-like protein 2 OS=Arabidopsis thaliana GN=At1g65240 PE=1 SV=2	1e-152	gnl|CDD|133143 cd05476. pepsin_A_like_plant. Chroloplast Nucleoids DNA-binding Protease and Nucellin. pepsin-like aspartic proteases from plants. This family contains pepsin like aspartic proteases from plants including Chloroplast Nucleoids DNA-binding Protease and Nucellin. Chloroplast Nucleoids DNA-binding Protease catalyzes the degradation of ribulose-1.5-bisphosphate carboxylase/oxygenase (R…	1e-60	tr|B9RM62|B9RM62_RICCO Aspartic proteinase Asp1. putative OS=Ricinus communis GN=RCOM_1077820 PE=4 SV=1	0	ref|XP_002514831.1| Aspartic proteinase Asp1 precursor. putative [Ricinus communis] gb|EEF47385.1| Aspartic proteinase Asp1 precursor. putative [Ricinus communis]	0	B9RM62_RICCO/81-438 PF00026.18;Asp;	0	O	GO:0016787.hydrolase activity;GO:0006508.proteolysis;GO:0004190.aspartic-type endopeptidase activity;	-	-	-
comp118165_c0	0.22	0	0	0	0	-	-	273	sp|Q9LV48|PERK1_ARATH Proline-rich receptor-like protein kinase PERK1 OS=Arabidopsis thaliana GN=PERK1 PE=1 SV=1	1e-05	-	-	tr|D7TBN3|D7TBN3_VITVI Putative uncharacterized protein OS=Vitis vinifera GN=VIT_11s0016g03880 PE=3 SV=1	4e-08	ref|XP_002284425.1| PREDICTED: proline-rich receptor-like protein kinase PERK1-like isoform 1 [Vitis vinifera]	3e-08	-	-	-	GO:0016310.phosphorylation;GO:0004709.MAP kinase kinase kinase activity;GO:0005524.ATP binding;GO:0016301.kinase activity;GO:0004872.receptor activity;GO:0006468.protein phosphorylation;GO:0004674.protein serine/threonine kinase activity;GO:0000166.nucleotide binding;GO:0004672.protein kinase activity;GO:0016740.transferase activity;GO:0016772.transferase activity. transferring phosphorus-contain…	-	-	-
comp9848_c0	0	0.11	0.12	0.12	0.06	-	-	313	-	-	-	-	-	-	-	-	-	-	-	-	-	-	-
comp91532_c0	0.44	0.04	0.11	0.04	0.16	-	-	495	-	-	-	-	-	-	-	-	-	-	-	-	-	-	-
comp94801_c0	0.13	0	0	0	0.28	-	-	292	-	-	-	-	-	-	-	-	-	-	-	-	-	-	-
comp59308_c0	11.48	4.88	3.12	7.28	8.84	-	-	3494	sp|Q9C5E7|PUM6_ARATH Pumilio homolog 6. chloroplastic OS=Arabidopsis thaliana GN=APUM6 PE=1 SV=1	0	gnl|CDD|153420 cd07920. Pumilio. Pumilio-family RNA binding domain. Puf repeats (also labelled PUM-HD or Pumilio homology domain) mediate sequence specific RNA binding in fly Pumilio. worm FBF-1 and FBF-2. and many other proteins such as vertebrate Pumilio. These proteins function as translational repressors in early embryonic development by binding to sequences in the 3' UTR of target mRNAs. suc…	6e-156	tr|D7U9F8|D7U9F8_VITVI Putative uncharacterized protein OS=Vitis vinifera GN=VIT_05s0062g00010 PE=4 SV=1	0	ref|XP_002268751.1| PREDICTED: pumilio homolog 5 [Vitis vinifera] emb|CBI39372.3| unnamed protein product [Vitis vinifera]	0	D7U9F8_VITVI/318-689 PF07990.7;NABP;	1e-98	J	GO:0003723.RNA binding;GO:0005488.binding;	-	-	-
comp80088_c0	2.69	1.73	1.04	1.66	2.78	-	-	226	-	-	-	-	-	-	-	-	-	-	-	-	-	-	-
comp96352_c0	0.09	0.08	0.08	0.09	0.05	-	-	426	-	-	-	-	-	-	-	-	-	-	-	-	-	-	-
comp117291_c0	0.17	0	0	0	0	-	-	229	-	-	-	-	-	-	-	-	-	-	-	-	-	-	-
comp36401_c0	12.04	8.46	5.24	9.17	8.93	AP2S1	AP-2 complex subunit sigma-1	1174	sp|Q84WL9|AP2S_ARATH AP-2 complex subunit sigma OS=Arabidopsis thaliana GN=AP17 PE=2 SV=1	8e-90	gnl|CDD|110234 pfam01217. Clat_adaptor_s. Clathrin adaptor complex small chain.	4e-63	tr|B9R884|B9R884_RICCO Clathrin coat assembly protein ap17. putative OS=Ricinus communis GN=RCOM_1597810 PE=4 SV=1	9e-94	ref|XP_002510527.1| clathrin coat assembly protein ap17. putative [Ricinus communis] gb|EEF52714.1| clathrin coat assembly protein ap17. putative [Ricinus communis]	8e-94	B7FMB2_MEDTR/1-142 PF01217.15;Clat_adaptor_s;	5e-94	U	GO:0016020.membrane;GO:0006810.transport;GO:0005905.coated pit;GO:0008565.protein transporter activity;GO:0005886.plasma membrane;GO:0015031.protein transport;	-	K11827	ko04144. Endocytosis;ko04721. Synaptic vesicle cycle;ko04961. Endocrine and other factor-regulated calcium reabsorption;ko05016. Huntington's disease;
comp120376_c0	0.19	0	0	0	0	-	-	209	-	-	-	-	-	-	-	-	-	-	-	-	-	-	-
comp98262_c0	0.28	0	0.34	0.09	0	-	-	211	-	-	-	-	-	-	-	-	-	-	-	-	-	-	-
comp79801_c0	12.09	6.07	5.72	11.52	10.25	CSNK2A	casein kinase II subunit alpha	566	-	-	-	-	-	-	-	-	-	-	-	-	EC:2.7.11.1	K03097	ko03008. Ribosome biogenesis in eukaryotes;ko04064. NF-kappa B signaling pathway;ko04310. Wnt signaling pathway;ko04520. Adherens junction;ko04530. Tight junction;ko04712. Circadian rhythm - plant;ko05162. Measles;ko05168. Herpes simplex infection;ko05169. Epstein-Barr virus infection;
comp59319_c0	0.03	0	2	777.08	689.86	-	-	778	-	-	-	-	tr|B8Y3J1|B8Y3J1_PYRPY Dehydrin OS=Pyrus pyrifolia PE=2 SV=1	6e-14	gb|ACK37880.1| dehydrin [Pyrus pyrifolia]	5e-14	B8Y3J1_PYRPY/2-144 PF00257.14;Dehydrin;	6e-15	-	GO:0009415.response to water;GO:0006950.response to stress;	-	-	-
comp102593_c0	0	0.08	0	0.04	0.05	-	-	436	-	-	-	-	-	-	-	-	-	-	-	-	-	-	-
comp13190_c0	0	0	0	0	0	-	-	211	-	-	-	-	tr|G5CBT9|G5CBT9_MALDO Receptor-like protein (Fragment) OS=Malus domestica PE=4 SV=1	8e-08	gb|AEQ27744.1| receptor-like protein [Malus x domestica]	7e-08	-	-	-	-	-	-	-
comp18126_c0	0.09	0.5	0.43	0	0.1	-	-	212	-	-	-	-	-	-	-	-	-	-	-	-	-	-	-
comp56002_c1	0	0	0.1	0	0	-	-	522	-	-	-	-	-	-	-	-	-	-	-	-	-	-	-
comp20311_c0	0.32	4.19	5.23	6.91	18.61	-	-	242	-	-	-	-	-	-	-	-	-	-	-	-	-	-	-
comp88399_c0	0.29	0.26	0.13	0	0.44	psbY	photosystem II PsbY protein	547	sp|O49347|PSBY_ARATH Photosystem II core complex proteins psbY. chloroplastic OS=Arabidopsis thaliana GN=PSBY PE=2 SV=1	3e-44	gnl|CDD|177694 PLN00063. PLN00063. photosystem II core complex proteins psbY; Provisional.	4e-40	tr|D7KVN3|D7KVN3_ARALL Putative uncharacterized protein OS=Arabidopsis lyrata subsp. lyrata GN=ARALYDRAFT_475878 PE=3 SV=1	5e-43	ref|XP_002888618.1| hypothetical protein ARALYDRAFT_475878 [Arabidopsis lyrata subsp. lyrata] gb|EFH64877.1| hypothetical protein ARALYDRAFT_475878 [Arabidopsis lyrata subsp. lyrata]	4e-43	PSBY_SPIOL/92-126 PF06298.6;PsbY;	1e-13	-	GO:0016020.membrane;GO:0009535.chloroplast thylakoid membrane;GO:0009523.photosystem II;GO:0016021.integral to membrane;GO:0009536.plastid;GO:0009579.thylakoid;GO:0009507.chloroplast;GO:0030145.manganese ion binding;GO:0015979.photosynthesis;	-	K02723	ko00195. Photosynthesis;
comp24960_c0	0	0	0	1.39	0.08	RP-L18Ae. RPL18A	large subunit ribosomal protein L18Ae	487	sp|P62718|RL18A_RAT 60S ribosomal protein L18a OS=Rattus norvegicus GN=Rpl18a PE=2 SV=1	2e-113	gnl|CDD|32340 COG2157. RPL20A. Ribosomal protein L20A (L18A) [Translation. ribosomal structure and biogenesis].	9e-22	tr|F1LQL3|F1LQL3_RAT 60S ribosomal protein L18a (Fragment) OS=Rattus norvegicus GN=Rpl18a PE=3 SV=1	1e-114	ref|XP_003499172.1| PREDICTED: 60S ribosomal protein L18a-like [Cricetulus griseus]	4e-113	D3YVT7_MOUSE/7-130 PF01775.12;Ribosomal_L18ae;	2e-75	J	-	-	K02882	ko03010. Ribosome;
comp129698_c0	0	0	0	0	0.3	EIF3E. INT6	translation initiation factor 3 subunit E	202	sp|Q641X8|EIF3E_RAT Eukaryotic translation initiation factor 3 subunit E OS=Rattus norvegicus GN=Eif3e PE=2 SV=1	6e-40	-	-	tr|E5RHS5|E5RHS5_HUMAN Eukaryotic translation initiation factor 3 subunit E (Fragment) OS=Homo sapiens GN=EIF3E PE=4 SV=1	4e-40	gb|EHB07222.1| Eukaryotic translation initiation factor 3 subunit E [Heterocephalus glaber]	1e-38	F1R279_DANRE/1-155 PB002945; Pfam-B_2945;	4e-29	J	GO:0016605.PML body;GO:0005634.nucleus;GO:0047485.protein N-terminus binding;GO:0000184.nuclear-transcribed mRNA catabolic process. nonsense-mediated decay;GO:0005737.cytoplasm;GO:0006413.translational initiation;GO:0003743.translation initiation factor activity;GO:0005829.cytosol;GO:0006412.translation;GO:0005852.eukaryotic translation initiation factor 3 complex;	-	K03250	ko03013. RNA transport;ko05160. Hepatitis C;
comp89997_c0	0.22	0.08	0.04	0.13	0.18	-	-	443	-	-	-	-	-	-	-	-	-	-	-	-	-	-	-
comp63642_c0	6.04	4.88	5.06	5.1	3.07	-	-	951	-	-	-	-	tr|F6HGH7|F6HGH7_VITVI Putative uncharacterized protein OS=Vitis vinifera GN=VIT_01s0010g01220 PE=4 SV=1	4e-41	emb|CBI27449.3| unnamed protein product [Vitis vinifera]	2e-42	-	-	-	-	-	-	-
comp80720_c0	0.28	0	0	0	0	-	-	347	-	-	-	-	-	-	-	-	-	-	-	-	-	-	-
comp105486_c0	0.14	0.04	0	0.23	0.55	-	-	408	-	-	-	-	-	-	-	-	-	-	-	-	-	-	-
comp14164_c0	0	0.13	0	0	0	-	-	269	-	-	-	-	tr|Q9FKF4|Q9FKF4_ARATH AT5g61670/k11j9_190 OS=Arabidopsis thaliana GN=At5g61670 PE=2 SV=1	1e-41	ref|NP_200975.1| uncharacterized protein [Arabidopsis thaliana] ref|NP_974975.1| uncharacterized protein [Arabidopsis thaliana] dbj|BAB09011.1| unnamed protein product [Arabidopsis thaliana] gb|AAL38842.1| unknown protein [Arabidopsis thaliana] gb|AAM19804.1| AT5g61670/k11j9_190 [Arabidopsis thaliana] gb|AAM51301.1| unknown protein [Arabidopsis thaliana] gb|AAM61134.1| unknown [Arabidopsis thalia…	1e-41	A2T1U1_BRAOB/41-224 PB015819; Pfam-B_15819;	5e-42	-	GO:0006457.protein folding;GO:0051082.unfolded protein binding;GO:0031072.heat shock protein binding;	-	-	-
comp64486_c0	0.46	0.61	0.09	0.2	0.37	-	-	381	-	-	-	-	-	-	-	-	-	-	-	-	-	-	-
comp29121_c0	0	0.75	0.42	0	0	HFM1. MER3	ATP-dependent DNA helicase HFM1/MER3	261	-	-	-	-	tr|I1MLV7|I1MLV7_SOYBN Uncharacterized protein OS=Glycine max PE=4 SV=1	3e-14	ref|XP_003548572.1| PREDICTED: probable ATP-dependent DNA helicase HFM1-like [Glycine max]	3e-14	-	-	-	GO:0016787.hydrolase activity;GO:0005524.ATP binding;GO:0004386.helicase activity;GO:0005488.binding;GO:0008026.ATP-dependent helicase activity;GO:0003676.nucleic acid binding;	EC:3.6.4.12	K15271	-
comp124651_c0	0.11	0.1	0.11	0	0.24	-	-	343	-	-	-	-	-	-	-	-	-	-	-	-	-	-	-
comp12787_c0	0	0	0	0	0	-	-	270	-	-	-	-	-	-	-	-	-	-	-	-	-	-	-
comp118052_c0	0.15	0	0	0	0	-	-	390	-	-	-	-	-	-	-	-	A5AXI3_VITVI/4-90 PB006569; Pfam-B_6569;	3e-06	-	-	-	-	-
comp28545_c0	1.1	1.42	0.93	2.38	2.57	-	-	213	-	-	-	-	-	-	-	-	-	-	-	-	-	-	-
comp2311_c0	0.21	0.13	0.19	0.13	0.43	-	-	281	-	-	-	-	-	-	-	-	-	-	-	-	-	-	-
comp81968_c0	0.47	0.27	0	0	0.37	-	-	333	-	-	-	-	-	-	-	-	-	-	-	-	-	-	-
comp50209_c0	1.67	2.43	1.23	0.61	1.23	-	-	1663	sp|P91850|MIFH_BRUMA Macrophage migration inhibitory factor homolog OS=Brugia malayi GN=Bm1_28435 PE=3 SV=4	8e-22	gnl|CDD|201647 pfam01187. MIF. Macrophage migration inhibitory factor (MIF).	3e-21	tr|I1LVL7|I1LVL7_SOYBN Uncharacterized protein OS=Glycine max GN=Gma.7148 PE=4 SV=1	3e-62	ref|XP_002264373.1| PREDICTED: macrophage migration inhibitory factor homolog [Vitis vinifera] emb|CBI17916.3| unnamed protein product [Vitis vinifera]	5e-62	C6T0B3_SOYBN/2-115 PF01187.13;MIF;	2e-61	V	GO:0005615.extracellular space;GO:0005125.cytokine activity;GO:0016853.isomerase activity;GO:0005737.cytoplasm;GO:0006954.inflammatory response;GO:0050178.phenylpyruvate tautomerase activity;GO:0004167.dopachrome isomerase activity;GO:0005576.extracellular region;GO:0045087.innate immune response;	-	-	-
comp60347_c0	14.38	4.42	0.89	0.85	0.29	RNASEH2B	ribonuclease H2 subunit B	1240	-	-	-	-	tr|D7SU83|D7SU83_VITVI Putative uncharacterized protein OS=Vitis vinifera GN=VIT_04s0008g03180 PE=4 SV=1	8e-120	ref|XP_002281078.1| PREDICTED: ribonuclease H2 subunit B [Vitis vinifera] emb|CBI20832.3| unnamed protein product [Vitis vinifera]	7e-120	A5BJS1_VITVI/9-271 PF09468.5;RNase_H2-Ydr279;	3e-116	-	GO:0005634.nucleus;	-	K10744	ko03030. DNA replication;
comp110291_c0	0.1	0	0.27	0.19	0.31	-	-	396	-	-	-	-	tr|A5C6Y8|A5C6Y8_VITVI Putative uncharacterized protein OS=Vitis vinifera GN=VITISV_005745 PE=4 SV=1	5e-40	emb|CAN66430.1| hypothetical protein VITISV_005745 [Vitis vinifera]	4e-40	A5BYD5_VITVI/109-364 PF00078.22;RVT_1;	1e-42	-	GO:0003964.RNA-directed DNA polymerase activity;GO:0003723.RNA binding;GO:0006278.RNA-dependent DNA replication;	-	-	-
comp34709_c0	0	0	0	0	0	-	-	285	-	-	-	-	-	-	-	-	-	-	-	-	-	-	-
comp5334_c0	0.15	0.04	0.07	0.02	0.13	-	-	797	-	-	-	-	-	-	-	-	-	-	-	-	-	-	-
comp124372_c0	0.15	0.09	0.04	0	0.1	-	-	403	-	-	-	-	-	-	-	-	-	-	-	-	-	-	-
comp99586_c0	0.17	0.3	0.15	0	0	-	-	234	sp|O65351|SUBL_ARATH Subtilisin-like protease OS=Arabidopsis thaliana GN=ARA12 PE=1 SV=1	4e-25	-	-	tr|B9DHY1|B9DHY1_ARATH AT3G14067 protein (Fragment) OS=Arabidopsis thaliana GN=AT3G14067 PE=2 SV=1	7e-43	dbj|BAH20348.1| AT3G14067 [Arabidopsis thaliana]	6e-43	Q9LVJ1_ARATH/137-615 PF00082.17;Peptidase_S8;	1e-26	-	GO:0004252.serine-type endopeptidase activity;GO:0008233.peptidase activity;GO:0042802.identical protein binding;GO:0008236.serine-type peptidase activity;GO:0006508.proteolysis;GO:0016787.hydrolase activity;GO:0043086.negative regulation of catalytic activity;GO:0005576.extracellular region;	-	-	-
comp57684_c0	4.55	21.21	11.18	10.52	16.91	-	-	961	-	-	gnl|CDD|192844 pfam11820. DUF3339. Protein of unknown function (DUF3339). This family of proteins are functionally uncharacterized. This family is found in eukaryotes. Proteins in this family are about 70 amino acids in length.	2e-33	tr|B9I3T6|B9I3T6_POPTR Predicted protein OS=Populus trichocarpa GN=POPTRDRAFT_662168 PE=4 SV=1	5e-28	ref|XP_002318139.1| predicted protein [Populus trichocarpa] gb|EEE96359.1| predicted protein [Populus trichocarpa]	4e-28	B9I3T6_POPTR/1-68 PF11820.3;DUF3339;	7e-28	-	-	-	-	-
comp50977_c0	1.94	0.65	0.08	0	0.09	-	-	465	-	-	-	-	tr|B9HQN8|B9HQN8_POPTR Predicted protein OS=Populus trichocarpa GN=POPTRDRAFT_558314 PE=4 SV=1	8e-28	ref|XP_002313539.1| predicted protein [Populus trichocarpa] gb|EEE87494.1| predicted protein [Populus trichocarpa]	7e-28	-	-	-	-	-	-	-
comp82115_c0	0	0	0	0	0	-	-	338	-	-	-	-	-	-	-	-	-	-	-	-	-	-	-
comp58063_c1	5.67	0.29	0.17	0.11	0.03	-	-	2052	-	-	gnl|CDD|115469 pfam06813. Nodulin-like. Nodulin-like. This family represents a conserved region within plant nodulin-like proteins.	2e-67	tr|B9RVI0|B9RVI0_RICCO Putative uncharacterized protein OS=Ricinus communis GN=RCOM_1136630 PE=4 SV=1	0	ref|XP_002517749.1| conserved hypothetical protein [Ricinus communis] gb|EEF44681.1| conserved hypothetical protein [Ricinus communis]	0	D7SJM7_VITVI/212-445 PB161414; Pfam-B_161414;	1e-82	-	-	-	-	-
comp21282_c0	3.32	0	0.04	0.3	0.9	SLD	delta8-fatty-acid desaturase	496	sp|Q0VAX3|FS2P1_MOUSE Fatty acid desaturase 2-like protein FADS2P1 OS=Mus musculus GN=Fads2p1 PE=2 SV=1	6e-13	-	-	tr|F6I678|F6I678_VITVI Putative uncharacterized protein OS=Vitis vinifera GN=VIT_15s0046g01680 PE=4 SV=1	4e-80	ref|XP_002279227.1| PREDICTED: fatty acid desaturase 3 [Vitis vinifera]	4e-80	-	-	I	GO:0020037.heme binding;GO:0005506.iron ion binding;GO:0006633.fatty acid biosynthetic process;GO:0055114.oxidation-reduction process;GO:0016717.oxidoreductase activity. acting on paired donors. with oxidation of a pair of donors resulting in the reduction of molecular oxygen to two molecules of water;GO:0006629.lipid metabolic process;	EC:1.14.19.4	K13076	-
comp114679_c0	0.56	0	0	0	0	-	-	421	sp|Q84LB2|AFS1_MALDO (E.E)-alpha-farnesene synthase OS=Malus domestica GN=AFS1 PE=1 SV=2	1e-50	-	-	tr|Q2VU71|Q2VU71_MALDO Alpha-farnesene synthase (Fragment) OS=Malus domestica GN=afar PE=4 SV=1	1e-52	gb|AAX21254.1| alpha-farnesene synthase [Malus x domestica]	9e-53	Q2VU71_MALDO/1-125 PF03936.11;Terpene_synth_C;	2e-38	-	GO:0000287.magnesium ion binding;GO:0008152.metabolic process;GO:0005737.cytoplasm;GO:0016829.lyase activity;GO:0046872.metal ion binding;GO:0034002.(R)-limonene synthase activity;GO:0050551.myrcene synthase activity;GO:0016740.transferase activity;GO:0009536.plastid;GO:0009507.chloroplast;	-	-	-
comp8752_c0	0.05	0.04	0	0	0	-	-	815	-	-	gnl|CDD|203261 pfam05498. RALF. Rapid ALkalinization Factor (RALF). RALF. a 5-kDa ubiquitous polypeptide in plants. arrests root growth and development.	4e-25	tr|G7ZYF5|G7ZYF5_MEDTR RALF OS=Medicago truncatula GN=MTR_071s0004 PE=4 SV=1	1e-20	gb|AFK46281.1| unknown [Lotus japonicus]	1e-21	B9H2T6_POPTR/1-62 PF05498.6;RALF;	1e-18	-	-	-	-	-
comp61503_c0	0.54	7.18	1.2	0.32	2.13	-	-	1159	-	-	-	-	tr|F6H175|F6H175_VITVI Putative uncharacterized protein OS=Vitis vinifera GN=VIT_18s0001g08650 PE=4 SV=1	2e-115	ref|XP_002283504.2| PREDICTED: uncharacterized protein LOC100260890 [Vitis vinifera]	2e-115	B9GNL9_POPTR/312-590 PB003472; Pfam-B_3472;	4e-103	-	GO:0005634.nucleus;GO:0005524.ATP binding;GO:0006355.regulation of transcription. DNA-dependent;GO:0016818.hydrolase activity. acting on acid anhydrides. in phosphorus-containing anhydrides;	-	-	-
comp126351_c0	0	0.07	0.33	0.14	0	-	-	270	-	-	-	-	-	-	-	-	-	-	-	-	-	-	-
comp73510_c0	22.68	15.11	13.28	27.69	35.66	-	-	2867	-	-	gnl|CDD|128853 smart00584. TLDc. domain in TBC and LysM domain containing proteins.	1e-34	tr|Q8GT91|Q8GT91_PRUPE Putative uncharacterized protein OS=Prunus persica PE=4 SV=1	0	gb|AAO14626.1|AF467900_3 hypothetical protein [Prunus persica]	0	Q8GT91_PRUPE/316-483 PF07534.11;TLD;	3e-110	S	-	-	-	-
comp14312_c0	0.17	0.15	0.15	0	0.09	-	-	234	-	-	-	-	-	-	-	-	-	-	-	-	-	-	-
comp78964_c0	0.41	0.2	0.5	0.43	0.47	-	-	435	-	-	-	-	-	-	-	-	-	-	-	-	-	-	-
comp116500_c0	0	0	0	0	0	RP-S3Ae. RPS3A	small subunit ribosomal protein S3Ae	218	sp|Q6FK63|RS3A_CANGA 40S ribosomal protein S1 OS=Candida glabrata (strain ATCC 2001 / CBS 138 / JCM 3761 / NBRC 0622 / NRRL Y-65) GN=RPS1 PE=3 SV=1	4e-32	gnl|CDD|201552 pfam01015. Ribosomal_S3Ae. Ribosomal S3Ae family.	5e-29	tr|I2H568|I2H568_TETBL Uncharacterized protein OS=Tetrapisispora blattae (strain ATCC 34711 / CBS 6284 / DSM 70876 / NBRC 10599 / NRRL Y-10934 / UCD 77-7) GN=TBLA0E04680 PE=4 SV=1	1e-30	emb|CCH61520.1| hypothetical protein TBLA_0E04680 [Tetrapisispora blattae CBS 6284]	1e-30	RS3A_CANGA/11-222 PF01015.13;Ribosomal_S3Ae;	3e-29	J	GO:0005840.ribosome;GO:0030529.ribonucleoprotein complex;GO:0006412.translation;GO:0005622.intracellular;GO:0003735.structural constituent of ribosome;GO:0005737.cytoplasm;	-	K02984	ko03010. Ribosome;
comp65432_c0	6.33	3.06	1.53	3.46	5.3	-	-	1147	-	-	gnl|CDD|197681 smart00360. RRM. RNA recognition motif.	2e-23	tr|D7TJB4|D7TJB4_VITVI Putative uncharacterized protein OS=Vitis vinifera GN=VIT_08s0007g02860 PE=4 SV=1	5e-48	ref|XP_002276063.2| PREDICTED: glycine-rich RNA-binding protein 2. mitochondrial-like [Vitis vinifera] emb|CBI30340.3| unnamed protein product [Vitis vinifera]	4e-48	B9SX10_RICCO/33-103 PF00076.17;RRM_1;	1e-32	-	GO:0000166.nucleotide binding;GO:0003676.nucleic acid binding;	-	-	-
comp18960_c0	8.83	4.98	2.91	4.82	6.69	ELF2C	eukaryotic translation initiation factor 2C	1432	sp|O04379|AGO1_ARATH Protein argonaute 1 OS=Arabidopsis thaliana GN=AGO1 PE=1 SV=1	4e-117	-	-	tr|B9I4Y6|B9I4Y6_POPTR Argonaute protein group OS=Populus trichocarpa GN=AGO915 PE=4 SV=1	9e-127	ref|XP_002318338.1| argonaute protein group [Populus trichocarpa] gb|EEE96558.1| argonaute protein group [Populus trichocarpa]	8e-127	D8S6T1_SELML/246-298 PF08699.5;DUF1785;	2e-18	-	GO:0006413.translational initiation;GO:0003743.translation initiation factor activity;GO:0003676.nucleic acid binding;	-	K11593	-
comp74457_c1	3.14	3.43	1.91	1.64	2.03	-	-	2120	-	-	-	-	tr|I1KYY2|I1KYY2_SOYBN Uncharacterized protein OS=Glycine max GN=Gma.43217 PE=4 SV=1	1e-130	ref|XP_003530843.1| PREDICTED: monocopper oxidase-like protein SKU5-like [Glycine max]	9e-131	B9IB29_POPTR/391-533 PF07731.9;Cu-oxidase_2;	2e-83	-	GO:0005507.copper ion binding;GO:0008447.L-ascorbate oxidase activity;GO:0055114.oxidation-reduction process;GO:0016491.oxidoreductase activity;	-	-	-
comp89594_c0	0.28	0	0	0	0	-	-	347	-	-	-	-	-	-	-	-	-	-	-	-	-	-	-
comp108923_c0	0.09	0.12	0.25	0.09	0	-	-	436	-	-	-	-	-	-	-	-	-	-	-	-	-	-	-
comp52629_c0	0.1	0.22	0	0.07	0.18	-	-	567	-	-	-	-	-	-	-	-	-	-	-	-	-	-	-
comp26321_c0	0.52	0.18	0.12	0	0	-	-	302	-	-	-	-	-	-	-	-	-	-	-	-	-	-	-
comp76147_c0	50.04	30.98	22.17	30.08	46.65	USP36_42	ubiquitin carboxyl-terminal hydrolase 36/42	3377	sp|Q9FPS4|UBP23_ARATH Ubiquitin carboxyl-terminal hydrolase 23 OS=Arabidopsis thaliana GN=UBP23 PE=2 SV=2	0	gnl|CDD|73067 cd02661. Peptidase_C19E. A subfamily of Peptidase C19. Peptidase C19 contains ubiquitinyl hydrolases. They are intracellular peptidases that remove ubiquitin molecules from polyubiquinated peptides by cleavage of isopeptide bonds. They hydrolyze bonds involving the carboxyl group of the C-terminal Gly residue of ubiquitin. The purpose of the de-ubiquitination is thought to be editin…	2e-146	tr|F6I1Y1|F6I1Y1_VITVI Ubiquitin carboxyl-terminal hydrolase OS=Vitis vinifera GN=VIT_00s0174g00260 PE=3 SV=1	0	ref|XP_002283705.1| PREDICTED: ubiquitin carboxyl-terminal hydrolase 23-like [Vitis vinifera]	0	D7U6C4_VITVI/104-408 PF00443.24;UCH;	0	O	GO:0016787.hydrolase activity;GO:0008234.cysteine-type peptidase activity;GO:0008233.peptidase activity;GO:0006511.ubiquitin-dependent protein catabolic process;GO:0004221.ubiquitin thiolesterase activity;	EC:3.1.2.15	K11855	-
comp28340_c0	0.19	0	0.04	0	0.08	-	-	510	-	-	-	-	-	-	-	-	-	-	-	-	-	-	-
comp60027_c0	14.06	7.58	3.31	12.82	16.44	-	-	2444	-	-	-	-	tr|F6I499|F6I499_VITVI Putative uncharacterized protein OS=Vitis vinifera GN=VIT_05s0062g01060 PE=4 SV=1	7e-134	ref|XP_002266620.1| PREDICTED: uncharacterized WD repeat-containing protein C2A9.03 [Vitis vinifera]	3e-134	D7U9M4_VITVI/390-428 PF00400.27;WD40;	6e-15	-	-	-	-	-
comp12043_c0	0	0	0	0	0	-	-	303	-	-	-	-	-	-	-	-	-	-	-	-	-	-	-
comp86669_c0	0.26	0.12	0.12	0.12	0.13	-	-	302	-	-	-	-	-	-	-	-	-	-	-	-	-	-	-
comp89319_c0	0	0	0	1.55	1.03	-	-	631	-	-	-	-	-	-	-	-	-	-	-	-	-	-	-
comp48985_c0	0.13	0.08	0	0.03	0	-	-	1403	-	-	-	-	-	-	-	-	-	-	-	-	-	-	-
comp89499_c0	0	0	0.06	0.2	0.14	-	-	568	-	-	-	-	-	-	-	-	-	-	-	-	-	-	-
comp63086_c0	0.08	0	0	0	0	-	-	479	-	-	-	-	-	-	-	-	-	-	-	-	-	-	-
comp83940_c0	0.38	0.04	0.02	0	0.05	-	-	816	-	-	-	-	-	-	-	-	-	-	-	-	-	-	-
comp82280_c0	0	0	0	0	0	-	-	532	-	-	-	-	tr|B9RNJ7|B9RNJ7_RICCO Putative uncharacterized protein OS=Ricinus communis GN=RCOM_1339590 PE=4 SV=1	6e-12	ref|XP_002515068.1| conserved hypothetical protein [Ricinus communis] gb|EEF47052.1| conserved hypothetical protein [Ricinus communis]	5e-12	A9PJD7_9ROSI/1-99 PB106991; Pfam-B_106991;	1e-11	-	-	-	-	-
comp35260_c0	0	0.14	0	0.11	0.16	-	-	496	-	-	-	-	-	-	-	-	-	-	-	-	-	-	-
comp51633_c0	10.95	0.38	0.41	0.06	0.41	PHO84	MFS transporter. PHS family. inorganic phosphate transporter	2314	sp|Q96303|PHT14_ARATH Inorganic phosphate transporter 1-4 OS=Arabidopsis thaliana GN=PHT1-4 PE=1 SV=1	0	gnl|CDD|129965 TIGR00887. 2A0109. phosphate:H+ symporter. This model represents the phosphate uptake symporter subfamily of the major facilitator superfamily (pfam00083).	0	tr|E8Z9A5|E8Z9A5_SOYBN Phosphate transporter1-7 OS=Glycine max GN=Pht1-7 PE=2 SV=1	0	gb|ACY74618.1| phosphate transporter1-7 [Glycine max]	0	E8Z9A5_SOYBN/23-513 PF00083.19;Sugar_tr;	0	P	GO:0055085.transmembrane transport;GO:0006817.phosphate ion transport;GO:0005315.inorganic phosphate transmembrane transporter activity;GO:0016021.integral to membrane;GO:0022857.transmembrane transporter activity;	-	K08176	-
comp120479_c0	0	0	0	0	0	AP1G1	AP-1 complex subunit gamma-1	264	sp|Q84K16|AP1G1_ARATH AP-1 complex subunit gamma-1 OS=Arabidopsis thaliana GN=GAMMA-ADR PE=1 SV=1	2e-40	-	-	tr|D7KNK2|D7KNK2_ARALL GAMMA-ADAPTIN 1 OS=Arabidopsis lyrata subsp. lyrata GN=ARALYDRAFT_472652 PE=4 SV=1	1e-40	ref|XP_002890600.1| GAMMA-ADAPTIN 1 [Arabidopsis lyrata subsp. lyrata] gb|EFH66859.1| GAMMA-ADAPTIN 1 [Arabidopsis lyrata subsp. lyrata]	8e-41	-	-	U	GO:0016020.membrane;GO:0008565.protein transporter activity;GO:0030131.clathrin adaptor complex;GO:0005488.binding;GO:0044431.Golgi apparatus part;GO:0016192.vesicle-mediated transport;GO:0006886.intracellular protein transport;GO:0030117.membrane coat;GO:0005794.Golgi apparatus;GO:0015031.protein transport;	-	K12391	ko04142. Lysosome;
comp56517_c0	0	0.04	0.94	1.63	0.7	-	-	404	-	-	-	-	-	-	-	-	-	-	-	-	-	-	-
comp78108_c3	0.39	0.35	0.71	0.65	0.8	-	-	203	-	-	-	-	-	-	-	-	-	-	-	-	-	-	-
comp111307_c0	0	0	0	0	0.33	-	-	245	sp|Q38954|PHT21_ARATH Inorganic phosphate transporter 2-1. chloroplastic OS=Arabidopsis thaliana GN=PHT2-1 PE=1 SV=1	2e-09	-	-	tr|D7LR67|D7LR67_ARALL PHT2_1 OS=Arabidopsis lyrata subsp. lyrata GN=ARALYDRAFT_347017 PE=4 SV=1	1e-06	ref|NP_850633.1| inorganic phosphate transporter 2-1 [Arabidopsis thaliana] sp|Q38954.1|PHT21_ARATH RecName: Full=Inorganic phosphate transporter 2-1. chloroplastic; AltName: Full=H(+)/Pi cotransporter; Short=AtPht2;1; Flags: Precursor gb|AAM53960.1|AF515591_1 phosphate transporter precursor [Arabidopsis thaliana] emb|CAA66826.1| putative phosphate permease [Arabidopsis thaliana] emb|CAA66116.1| …	8e-08	-	-	-	GO:0016020.membrane;GO:0006817.phosphate ion transport;GO:0005315.inorganic phosphate transmembrane transporter activity;	-	-	-
comp56174_c0	0.51	0.69	0.32	0.14	0.15	-	-	802	-	-	-	-	-	-	-	-	-	-	-	-	-	-	-
comp111_c0	0	0	0.16	0.42	0.91	-	-	224	-	-	-	-	-	-	-	-	-	-	-	-	-	-	-
comp65153_c0	37.58	22.25	9.78	9.29	13.12	-	-	1979	sp|P40934|CYB5_BRAOB Cytochrome b5 OS=Brassica oleracea var. botrytis GN=CYB5 PE=1 SV=1	4e-36	gnl|CDD|201057 pfam00173. Cyt-b5. Cytochrome b5-like Heme/Steroid binding domain. This family includes heme binding domains from a diverse range of proteins. This family also includes proteins that bind to steroids. The family includes progesterone receptors. Many members of this subfamily are membrane anchored by an N-terminal transmembrane alpha helix. This family also includes a domain in some…	8e-28	tr|C6SVK7|C6SVK7_SOYBN Putative uncharacterized protein OS=Glycine max PE=2 SV=1	3e-42	ref|NP_001236891.1| uncharacterized protein LOC100305546 [Glycine max] gb|ACU13280.1| unknown [Glycine max]	2e-42	C6SVK7_SOYBN/7-81 PF00173.23;Cyt-b5;	3e-33	C	GO:0016020.membrane;GO:0006810.transport;GO:0005792.microsome;GO:0005783.endoplasmic reticulum;GO:0020037.heme binding;GO:0046872.metal ion binding;GO:0022900.electron transport chain;GO:0016021.integral to membrane;GO:0005789.endoplasmic reticulum membrane;	-	-	-
comp29604_c0	5.77	2.45	1.24	1.15	2.24	-	-	771	-	-	gnl|CDD|201368 pfam00646. F-box. F-box domain. This domain is approximately 50 amino acids long. and is usually found in the N-terminal half of a variety of proteins. Two motifs that are commonly found associated with the F-box domain are the leucine rich repeats (LRRs; pfam00560 and pfam07723) and the WD repeat (pfam00400). The F-box domain has a role in mediating protein-protein interactions in…	4e-06	tr|F6HR88|F6HR88_VITVI Putative uncharacterized protein OS=Vitis vinifera GN=VIT_19s0093g00500 PE=4 SV=1	6e-33	-	-	D7TQZ6_VITVI/10-53 PF00646.28;F-box;	4e-14	-	-	-	-	-
comp109560_c0	0.19	0	0	0	0	-	-	206	sp|P04146|COPIA_DROME Copia protein OS=Drosophila melanogaster GN=GIP PE=1 SV=3	3e-10	gnl|CDD|187696 cd09272. RNase_HI_RT_Ty1. Ty1/Copia family of RNase HI in long-term repeat retroelements. Ribonuclease H (RNase H) enzymes are divided into two major families. Type 1 and Type 2. based on amino acid sequence similarities and biochemical properties. RNase H is an endonuclease that cleaves the RNA strand of an RNA/DNA hybrid in a sequence non-specific manner in the presence of divale…	1e-33	tr|A5AK15|A5AK15_VITVI Putative uncharacterized protein OS=Vitis vinifera GN=VITISV_028148 PE=4 SV=1	1e-20	ref|XP_002274088.2| PREDICTED: uncharacterized protein LOC100259102 [Vitis vinifera]	4e-21	D7U306_VITVI/1-2282 PF02463.14;SMC_N;	4e-16	-	GO:0015074.DNA integration;GO:0003677.DNA binding;GO:0008270.zinc ion binding;GO:0003676.nucleic acid binding;	-	-	-
comp44831_c0	0.18	0.08	0.25	0.51	0.19	-	-	438	-	-	-	-	-	-	-	-	-	-	-	-	-	-	-
comp125579_c0	0	0	0	0	0	-	-	235	-	-	-	-	-	-	-	-	-	-	-	-	-	-	-
comp65525_c0	20.53	32.83	39.36	96.95	85.43	ETF1. ERF1	peptide chain release factor subunit 1	2481	sp|P35614|ERF1Z_ARATH Eukaryotic peptide chain release factor subunit 1-3 OS=Arabidopsis thaliana GN=ERF1-3 PE=2 SV=1	0	gnl|CDD|31692 COG1503. eRF1. Peptide chain release factor 1 (eRF1) [Translation. ribosomal structure and biogenesis].	3e-131	tr|F6I3Y5|F6I3Y5_VITVI Putative uncharacterized protein OS=Vitis vinifera GN=VIT_18s0041g00730 PE=4 SV=1	0	ref|XP_002271656.1| PREDICTED: eukaryotic peptide chain release factor subunit 1-3 [Vitis vinifera]	0	B9DFT5_ARATH/144-278 PF03464.10;eRF1_2;	7e-79	J	GO:0006415.translational termination;GO:0006412.translation;GO:0016149.translation release factor activity. codon specific;GO:0005737.cytoplasm;	-	K03265	ko03015. mRNA surveillance pathway;
comp20252_c0	0.28	0	0.07	0	0.4	E3.1.3.37	sedoheptulose-bisphosphatase	767	sp|P46283|S17P_ARATH Sedoheptulose-1.7-bisphosphatase. chloroplastic OS=Arabidopsis thaliana GN=At3g55800 PE=1 SV=1	3e-67	gnl|CDD|178081 PLN02462. PLN02462. sedoheptulose-1.7-bisphosphatase.	4e-78	tr|B9HHK5|B9HHK5_POPTR Predicted protein OS=Populus trichocarpa GN=POPTRDRAFT_820389 PE=3 SV=1	1e-68	ref|XP_002311200.1| predicted protein [Populus trichocarpa] gb|EEE88567.1| predicted protein [Populus trichocarpa]	9e-69	B7FJE2_MEDTR/63-323 PF00316.15;FBPase;	7e-65	-	GO:0016051.carbohydrate biosynthetic process;GO:0042578.phosphoric ester hydrolase activity;GO:0005737.cytoplasm;GO:0050278.sedoheptulose-bisphosphatase activity;GO:0046872.metal ion binding;GO:0016787.hydrolase activity;GO:0019253.reductive pentose-phosphate cycle;GO:0005975.carbohydrate metabolic process;GO:0009536.plastid;GO:0042132.fructose 1.6-bisphosphate 1-phosphatase activity;GO:0009507.c…	EC:3.1.3.37	K01100	ko00710. Carbon fixation in photosynthetic organisms;
comp54362_c0	1.28	0.99	0.27	0	0.05	-	-	809	-	-	-	-	tr|B9GMW3|B9GMW3_POPTR Predicted protein OS=Populus trichocarpa GN=POPTRDRAFT_548130 PE=4 SV=1	1e-27	ref|XP_002297892.1| predicted protein [Populus trichocarpa] gb|EEE82697.1| predicted protein [Populus trichocarpa]	1e-27	B9GMW3_POPTR/8-74 PF14259.1;RRM_6;	4e-22	-	GO:0000166.nucleotide binding;GO:0003676.nucleic acid binding;	-	-	-
comp17175_c0	0.24	0.36	0.3	0	0.25	-	-	245	-	-	-	-	-	-	-	-	-	-	-	-	-	-	-
comp69118_c0	0	0.07	0	0	0	-	-	543	-	-	-	-	-	-	-	-	-	-	-	-	-	-	-
comp95383_c0	0.11	0.19	0.25	0.15	0.38	-	-	369	-	-	-	-	-	-	-	-	-	-	-	-	-	-	-
comp76004_c0	7.6	6.34	4.99	6.4	7.8	-	-	2494	sp|Q0WTB4|Y3725_ARATH GTP-binding protein At3g49725. chloroplastic OS=Arabidopsis thaliana GN=At3g49725 PE=2 SV=2	2e-161	gnl|CDD|163162 TIGR03156. GTP_HflX. GTP-binding protein HflX. This protein family is one of a number of homologous small. well-conserved GTP-binding proteins with pleiotropic effects. Bacterial members are designated HflX. following the naming convention in Escherichia coli where HflX is encoded immediately downstream of the RNA chaperone Hfq. and immediately upstream of HflKC. a membrane-associa…	3e-84	tr|F6HD86|F6HD86_VITVI Putative uncharacterized protein OS=Vitis vinifera GN=VIT_00s0734g00020 PE=4 SV=1	0	ref|XP_002263978.2| PREDICTED: GTP-binding protein At3g49725. chloroplastic-like. partial [Vitis vinifera]	0	B7ZWU8_MAIZE/302-427 PF01926.18;MMR_HSR1;	1e-61	R	GO:0005622.intracellular;GO:0005525.GTP binding;	-	-	-
comp37049_c0	2.54	0.28	0.23	0.13	0.32	CML	calcium-binding protein CML	880	sp|Q9ZQE6|CML1_ARATH Calmodulin-like protein 1 OS=Arabidopsis thaliana GN=CML1 PE=2 SV=1	2e-65	gnl|CDD|34727 COG5126. FRQ1. Ca2+-binding protein (EF-Hand superfamily) [Signal transduction mechanisms / Cytoskeleton / Cell division and chromosome partitioning / General function prediction only].	2e-21	tr|B9HS04|B9HS04_POPTR Predicted protein OS=Populus trichocarpa GN=POPTRDRAFT_767565 PE=4 SV=1	1e-80	ref|XP_002313848.1| predicted protein [Populus trichocarpa] gb|EEE87803.1| predicted protein [Populus trichocarpa]	9e-81	B7FMR4_MEDTR/47-118 PF13499.1;EF_hand_5;	5e-27	TZD	GO:0005509.calcium ion binding;	-	K13448	ko04626. Plant-pathogen interaction;
comp48782_c0	5.58	4.6	4.87	1.49	2.27	SUR2	C4-hydroxylase	1195	sp|Q8VYI1|SBH1_ARATH Sphingoid base hydroxylase 1 OS=Arabidopsis thaliana GN=SBH1 PE=2 SV=1	1e-108	-	-	tr|D7TFR6|D7TFR6_VITVI Putative uncharacterized protein OS=Vitis vinifera GN=VIT_18s0001g01870 PE=4 SV=1	9e-144	ref|XP_002265496.1| PREDICTED: sphingoid base hydroxylase 2 isoform 1 [Vitis vinifera] emb|CBI29339.3| unnamed protein product [Vitis vinifera]	8e-144	C6T7Q5_SOYBN/98-212 PF04116.8;FA_hydroxylase;	1e-72	I	GO:0000254.C-4 methylsterol oxidase activity;GO:0005506.iron ion binding;GO:0006633.fatty acid biosynthetic process;GO:0055114.oxidation-reduction process;GO:0016491.oxidoreductase activity;	EC:1.14.-.-	K04713	ko00600. Sphingolipid metabolism;
comp116865_c0	0.15	0	0	0	0.3	GPI. pgi	glucose-6-phosphate isomerase	269	sp|Q4R591|G6PI_MACFA Glucose-6-phosphate isomerase OS=Macaca fascicularis GN=GPI PE=2 SV=3	1e-24	gnl|CDD|178917 PRK00179. pgi. glucose-6-phosphate isomerase; Reviewed.	1e-22	tr|A6MKT0|A6MKT0_CALJA Glucose-6-phosphate isomerase (Fragment) OS=Callithrix jacchus PE=2 SV=1	4e-25	ref|XP_003280130.1| PREDICTED: glucose-6-phosphate isomerase-like. partial [Nomascus leucogenys]	1e-25	F1RNU8_PIG/1-149 PF00342.14;PGI;	2e-15	G	GO:0004347.glucose-6-phosphate isomerase activity;GO:0005615.extracellular space;GO:0005634.nucleus;GO:0005125.cytokine activity;GO:0001525.angiogenesis;GO:0016853.isomerase activity;GO:0006094.gluconeogenesis;GO:0006096.glycolysis;GO:0005737.cytoplasm;GO:0005576.extracellular region;GO:0005886.plasma membrane;	EC:5.3.1.9	K01810	ko00010. Glycolysis / Gluconeogenesis;ko00030. Pentose phosphate pathway;ko00500. Starch and sucrose metabolism;ko00520. Amino sugar and nucleotide sugar metabolism;
comp72474_c1	3.78	1.52	1.01	1.47	1.9	-	-	2396	sp|Q8L718|ALB32_ARATH ALBINO3-like protein 2. chloroplastic OS=Arabidopsis thaliana GN=ALB3L2 PE=2 SV=2	2e-100	-	-	tr|B9RFU8|B9RFU8_RICCO Cytochrome oxidase biogenesis protein. putative OS=Ricinus communis GN=RCOM_1437450 PE=3 SV=1	2e-132	ref|XP_002512617.1| cytochrome oxidase biogenesis protein. putative [Ricinus communis] gb|EEF50069.1| cytochrome oxidase biogenesis protein. putative [Ricinus communis]	1e-132	-	-	-	GO:0016020.membrane;GO:0016021.integral to membrane;GO:0051205.protein insertion into membrane;GO:0005488.binding;	-	-	-
comp68823_c0	3.66	2.18	1.24	1.19	1.36	-	-	3245	-	-	-	-	tr|F6I5M3|F6I5M3_VITVI Putative uncharacterized protein OS=Vitis vinifera GN=VIT_14s0171g00520 PE=4 SV=1	0	ref|XP_002266771.1| PREDICTED: uncharacterized protein LOC100243984 [Vitis vinifera] emb|CBI40090.3| unnamed protein product [Vitis vinifera]	0	A5AK49_VITVI/1-863 PB002727; Pfam-B_2727;	0	-	-	-	-	-
comp121549_c0	0	0	0	0	0	-	-	239	-	-	-	-	-	-	-	-	-	-	-	-	-	-	-
comp117481_c0	0	0.15	0	0	0	-	-	241	-	-	-	-	tr|D7M6V2|D7M6V2_ARALL Putative uncharacterized protein OS=Arabidopsis lyrata subsp. lyrata GN=ARALYDRAFT_489651 PE=4 SV=1	5e-42	ref|XP_002872313.1| hypothetical protein ARALYDRAFT_489651 [Arabidopsis lyrata subsp. lyrata] gb|EFH48572.1| hypothetical protein ARALYDRAFT_489651 [Arabidopsis lyrata subsp. lyrata]	4e-42	D7M6V2_ARALL/52-426 PB003327; Pfam-B_3327;	4e-43	-	-	-	-	-
comp26093_c0	2.2	1.16	2.17	2.85	3.07	-	-	383	-	-	-	-	-	-	-	-	-	-	-	-	-	-	-
comp51015_c0	0	0.42	0	0.17	0.3	-	-	341	-	-	-	-	-	-	-	-	-	-	-	-	-	-	-
comp68223_c0	0.94	0.85	0.25	0.18	0.14	-	-	1146	-	-	-	-	tr|B9HL99|B9HL99_POPTR Predicted protein OS=Populus trichocarpa GN=POPTRDRAFT_1085576 PE=4 SV=1	1e-91	ref|XP_002311728.1| predicted protein [Populus trichocarpa] gb|EEE89095.1| predicted protein [Populus trichocarpa]	1e-91	D7UBG3_VITVI/1-251 PB046062; Pfam-B_46062;	6e-91	-	GO:0016020.membrane;GO:0016021.integral to membrane;	-	-	-
comp8403_c0	0.07	0.12	0	0	0	-	-	295	-	-	-	-	-	-	-	-	-	-	-	-	-	-	-
comp95563_c0	0.32	0	0	0	0	-	-	247	-	-	-	-	-	-	-	-	-	-	-	-	-	-	-
comp11326_c1	0	0	0	0	0	-	-	315	sp|Q9LXF2|PP385_ARATH Pentatricopeptide repeat-containing protein At5g15300 OS=Arabidopsis thaliana GN=PCMP-E40 PE=2 SV=2	2e-34	gnl|CDD|178630 PLN03081. PLN03081. pentatricopeptide (PPR) repeat-containing protein; Provisional.	3e-37	tr|B9N484|B9N484_POPTR Predicted protein OS=Populus trichocarpa GN=POPTRDRAFT_581687 PE=4 SV=1	1e-44	ref|XP_002330082.1| predicted protein [Populus trichocarpa] gb|EEF08638.1| predicted protein [Populus trichocarpa]	1e-44	B9N484_POPTR/357-406 PF13041.1;PPR_2;	1e-17	-	GO:0005488.binding;	-	-	-
comp18132_c0	0.27	0	0	0	0	-	-	288	-	-	-	-	tr|F6H6K8|F6H6K8_VITVI Putative uncharacterized protein OS=Vitis vinifera GN=VIT_16s0050g01770 PE=4 SV=1	1e-07	-	-	-	-	-	-	-	-	-
comp81873_c0	0.27	0.59	0.85	1.04	0.5	-	-	362	-	-	-	-	-	-	-	-	-	-	-	-	-	-	-
comp112722_c0	0	0.13	0	0.14	0	-	-	266	-	-	-	-	-	-	-	-	-	-	-	-	-	-	-
comp81099_c0	3.58	0.28	0.29	0	0	-	-	252	-	-	-	-	-	-	-	-	-	-	-	-	-	-	-
comp111077_c0	0.2	0.35	0	0	0	RP-L35Ae. RPL35A	large subunit ribosomal protein L35Ae	201	sp|Q9C912|R35A3_ARATH 60S ribosomal protein L35a-3 OS=Arabidopsis thaliana GN=RPL35AC PE=2 SV=1	3e-26	gnl|CDD|185409 PTZ00041. PTZ00041. 60S ribosomal protein L35a; Provisional.	8e-20	tr|Q9ATF4|Q9ATF4_CASSA Ribosomal protein L33 OS=Castanea sativa PE=4 SV=1	5e-27	ref|NP_001235514.1| uncharacterized protein LOC100305958 [Glycine max] gb|ACU13896.1| unknown [Glycine max]	5e-27	B9SWN8_RICCO/12-106 PF01247.13;Ribosomal_L35Ae;	6e-19	J	GO:0005840.ribosome;GO:0006412.translation;GO:0005622.intracellular;GO:0003735.structural constituent of ribosome;	-	K02917	ko03010. Ribosome;
comp19712_c0	7.31	2.1	1.28	1.77	3.73	-	-	212	-	-	-	-	-	-	-	-	-	-	-	-	-	-	-
comp117156_c0	0.35	0	0	0	0	-	-	339	-	-	-	-	-	-	-	-	-	-	-	-	-	-	-
comp52751_c0	2.45	1.91	3.04	2.89	1.33	-	-	903	sp|Q9LVZ8|LOR12_ARATH Protein LURP-one-related 12 OS=Arabidopsis thaliana GN=At3g15810 PE=2 SV=1	1e-44	-	-	tr|B9RV68|B9RV68_RICCO GTP binding protein. putative OS=Ricinus communis GN=RCOM_0900240 PE=4 SV=1	4e-59	ref|XP_002517637.1| GTP binding protein. putative [Ricinus communis] gb|EEF44801.1| GTP binding protein. putative [Ricinus communis]	3e-59	B9RV68_RICCO/4-184 PF04525.7;Tub_2;	1e-48	-	-	-	-	-
comp25615_c0	0.06	0	0.04	0	0	RPM1. RPS3	disease resistance protein RPM1	1029	sp|Q39214|RPM1_ARATH Disease resistance protein RPM1 OS=Arabidopsis thaliana GN=RPM1 PE=1 SV=1	8e-73	-	-	tr|Q6PKX5|Q6PKX5_PRUPE Putative NBS-LRR type disease resistance protein OS=Prunus persica GN=RPM1 PE=2 SV=1	3e-134	gb|AAT09451.1| putative NBS-LRR type disease resistance protein [Prunus persica]	2e-134	Q0PDU2_9ROSA/1-248 PF00931.17;NB-ARC;	2e-110	-	GO:0016787.hydrolase activity;GO:0005524.ATP binding;GO:0006952.defense response;GO:0004721.phosphoprotein phosphatase activity;GO:0006915.apoptotic process;	-	K13457	ko04626. Plant-pathogen interaction;
comp45647_c0	0	0	0	0.69	0.53	-	-	493	-	-	-	-	-	-	-	-	-	-	-	-	-	-	-
comp28796_c0	0.09	0	0	2.54	0.09	RP-S12e. RPS12	small subunit ribosomal protein S12e	452	sp|P46405|RS12_PIG 40S ribosomal protein S12 OS=Sus scrofa GN=RPS12 PE=2 SV=2	7e-89	gnl|CDD|201684 pfam01248. Ribosomal_L7Ae. Ribosomal protein L7Ae/L30e/S12e/Gadd45 family. This family includes: Ribosomal L7A from metazoa. Ribosomal L8-A and L8-B from fungi. 30S ribosomal protein HS6 from archaebacteria. 40S ribosomal protein S12 from eukaryotes. Ribosomal protein L30 from eukaryotes and archaebacteria. Gadd45 and MyD118.	1e-37	tr|Q6ZWZ6|Q6ZWZ6_MOUSE 40S ribosomal protein S12 OS=Mus musculus GN=Rps12 PE=2 SV=1	3e-87	ref|NP_001007.2| 40S ribosomal protein S12 [Homo sapiens] ref|NP_035425.2| 40S ribosomal protein S12 [Mus musculus] ref|NP_999528.1| 40S ribosomal protein S12 [Sus scrofa] ref|NP_001014409.1| 40S ribosomal protein S12 [Bos taurus] ref|NP_113897.2| 40S ribosomal protein S12 [Rattus norvegicus] ref|NP_001182594.1| ribosomal protein S12 [Macaca mulatta] ref|NP_001239438.1| ribosomal protein S12 [Pan…	3e-87	F1M185_RAT/16-111 PF01248.21;Ribosomal_L7Ae;	5e-59	J	-	-	K02951	ko03010. Ribosome;
comp3401_c0	0.03	0.03	0.03	0.31	0	-	-	661	-	-	-	-	-	-	-	-	-	-	-	-	-	-	-
comp2394_c0	0.36	0.09	0.34	0.67	0.72	-	-	593	-	-	-	-	-	-	-	-	-	-	-	-	-	-	-
comp82595_c0	0.31	0	0.07	0	0.03	-	-	760	-	-	-	-	-	-	-	-	-	-	-	-	-	-	-
comp7750_c0	0.33	0	0	0	0	-	-	412	-	-	-	-	-	-	-	-	-	-	-	-	-	-	-
comp126350_c0	0	0	0	0	0	-	-	213	sp|Q9LDK9|APBLA_ARATH Beta-adaptin-like protein A OS=Arabidopsis thaliana GN=BETAA-AD PE=1 SV=1	9e-32	-	-	tr|D7M3R2|D7M3R2_ARALL Adaptin family protein OS=Arabidopsis lyrata subsp. lyrata GN=ARALYDRAFT_487985 PE=4 SV=1	2e-30	ref|XP_002871476.1| adaptin family protein [Arabidopsis lyrata subsp. lyrata] gb|EFH47735.1| adaptin family protein [Arabidopsis lyrata subsp. lyrata]	2e-30	-	-	-	GO:0006886.intracellular protein transport;GO:0030117.membrane coat;GO:0008565.protein transporter activity;GO:0030131.clathrin adaptor complex;GO:0015031.protein transport;GO:0005488.binding;GO:0016192.vesicle-mediated transport;	-	-	-
comp1933_c0	0.33	0.15	0.15	0	0.34	ATPeVPL. ATP6L	V-type H+-transporting ATPase 16kDa proteolipid subunit	236	sp|P59229|VATL4_ARATH V-type proton ATPase 16 kDa proteolipid subunit c4 OS=Arabidopsis thaliana GN=VHA-C4 PE=2 SV=1	3e-21	gnl|CDD|130170 TIGR01100. V_ATP_synt_C. vacuolar ATP synthase 16 kDa proteolipid subunit. This model describes the vacuolar ATP synthase 16 kDa proteolipid subunit in eukaryotes and includes members from diverse groups e.g.. fungi. plants. parasites etc. The principal role V-ATPases are the acidification of intracellular compartments of eukaryotic cells.	3e-21	tr|B9RJ32|B9RJ32_RICCO Vacuolar ATP synthase proteolipid subunit 1. 2. 3. putative OS=Ricinus communis GN=RCOM_1030610 PE=3 SV=1	1e-20	ref|XP_002513751.1| vacuolar ATP synthase proteolipid subunit 1. 2. 3. putative [Ricinus communis] gb|EEF48334.1| vacuolar ATP synthase proteolipid subunit 1. 2. 3. putative [Ricinus communis]	8e-21	F2D6B3_HORVD/14-79 PF00137.16;ATP-synt_C;	1e-14	C	GO:0033179.proton-transporting V-type ATPase. V0 domain;GO:0016020.membrane;GO:0006810.transport;GO:0006811.ion transport;GO:0005773.vacuole;GO:0005774.vacuolar membrane;GO:0015991.ATP hydrolysis coupled proton transport;GO:0016021.integral to membrane;GO:0033177.proton-transporting two-sector ATPase complex. proton-transporting domain;GO:0015078.hydrogen ion transmembrane transporter activity;GO…	EC:3.6.3.14	K02155	ko00190. Oxidative phosphorylation;ko04142. Lysosome;ko04145. Phagosome;ko04721. Synaptic vesicle cycle;ko04966. Collecting duct acid secretion;ko05110. Vibrio cholerae infection;ko05120. Epithelial cell signaling in Helicobacter pylori infection;ko05152. Tuberculosis;ko05323. Rheumatoid arthritis;
comp29759_c0	0.49	0	0.15	0	0.08	-	-	242	-	-	-	-	-	-	-	-	-	-	-	-	-	-	-
comp108976_c0	0	0	0	0	0	-	-	280	-	-	-	-	-	-	-	-	-	-	-	-	-	-	-
comp106499_c0	0	0	0.18	0.31	0.07	-	-	307	-	-	-	-	-	-	-	-	-	-	-	-	-	-	-
comp18806_c0	0.1	0.26	0	0.74	1	-	-	202	-	-	-	-	-	-	-	-	-	-	-	-	-	-	-
comp59878_c0	8.43	9.09	15.45	16.73	29.2	-	-	1815	sp|Q8N6D5|ANR29_HUMAN Ankyrin repeat domain-containing protein 29 OS=Homo sapiens GN=ANKRD29 PE=2 SV=2	9e-28	gnl|CDD|29261 cd00204. ANK. ankyrin repeats; ankyrin repeats mediate protein-protein interactions in very diverse families of proteins. The number of ANK repeats in a protein can range from 2 to over 20 (ankyrins. for example). ANK repeats may occur in combinations with other types of domains. The structural repeat unit contains two antiparallel helices and a beta-hairpin. repeats are stacked in …	4e-28	tr|D7TXE6|D7TXE6_VITVI Putative uncharacterized protein OS=Vitis vinifera GN=VIT_14s0081g00150 PE=4 SV=1	0	ref|XP_002263664.1| PREDICTED: ankyrin-1 [Vitis vinifera] emb|CBI35201.3| unnamed protein product [Vitis vinifera]	0	B9SZ58_RICCO/18-119 PF12796.2;Ank_2;	2e-50	O	GO:0005488.binding;	-	-	-
comp62944_c0	9.98	6.26	2.88	0	0.31	-	-	1384	sp|Q9LSL1|BH093_ARATH Transcription factor bHLH93 OS=Arabidopsis thaliana GN=BHLH93 PE=1 SV=1	5e-87	-	-	tr|I1J4X0|I1J4X0_SOYBN Uncharacterized protein OS=Glycine max GN=Gma.12503 PE=4 SV=1	9e-144	ref|XP_003517154.1| PREDICTED: transcription factor bHLH93-like [Glycine max]	8e-144	A5AWN6_VITVI/67-116 PF00010.21;HLH;	6e-17	-	GO:0005634.nucleus;GO:0006355.regulation of transcription. DNA-dependent;	-	-	-
comp48347_c0	0.08	0.14	0.93	0.07	0.4	-	-	254	-	-	-	-	-	-	-	-	-	-	-	-	-	-	-
comp102519_c0	0	0	0	0	0	-	-	364	-	-	-	-	-	-	-	-	-	-	-	-	-	-	-
comp110520_c0	0.16	0.15	0	0.31	0.17	-	-	244	-	-	-	-	tr|A5AN84|A5AN84_VITVI Putative uncharacterized protein OS=Vitis vinifera GN=VITISV_003380 PE=4 SV=1	1e-16	emb|CAN69233.1| hypothetical protein VITISV_003380 [Vitis vinifera]	1e-16	Q2QZI0_ORYSJ/1975-2143 PF00078.22;RVT_1;	6e-06	-	GO:0015074.DNA integration;GO:0005634.nucleus;GO:0003723.RNA binding;GO:0003677.DNA binding;GO:0003676.nucleic acid binding;GO:0003964.RNA-directed DNA polymerase activity;GO:0046872.metal ion binding;GO:0008270.zinc ion binding;GO:0006278.RNA-dependent DNA replication;	-	-	-
comp26550_c0	3.71	4.81	1.56	0.13	0.07	-	-	1157	-	-	-	-	-	-	-	-	-	-	-	-	-	-	-
comp96385_c0	0.46	0.06	0.06	0.06	0.24	-	-	594	-	-	-	-	-	-	-	-	-	-	-	-	-	-	-
comp2785_c0	0	0	0	0	0	CESA	cellulose synthase A	261	sp|Q94JQ6|CESA6_ARATH Cellulose synthase A catalytic subunit 6 [UDP-forming] OS=Arabidopsis thaliana GN=CESA6 PE=1 SV=2	4e-35	gnl|CDD|178055 PLN02436. PLN02436. cellulose synthase A.	2e-31	tr|D7MSJ2|D7MSJ2_ARALL Putative uncharacterized protein OS=Arabidopsis lyrata subsp. lyrata GN=ARALYDRAFT_496689 PE=4 SV=1	1e-29	dbj|BAF01335.1| cellulose synthase [Arabidopsis thaliana]	8e-34	-	-	-	GO:0016020.membrane;GO:0007047.cellular cell wall organization;GO:0016760.cellulose synthase (UDP-forming) activity;GO:0046872.metal ion binding;GO:0016757.transferase activity. transferring glycosyl groups;GO:0008270.zinc ion binding;GO:0016021.integral to membrane;GO:0030244.cellulose biosynthetic process;GO:0016740.transferase activity;	EC:2.4.1.12	K10999	-
comp92534_c0	0	0.17	0.06	0	0.06	-	-	323	-	-	-	-	-	-	-	-	-	-	-	-	-	-	-
comp109053_c0	0	0	0	0	0.06	-	-	362	-	-	-	-	tr|Q0WTF1|Q0WTF1_ARATH Putative uncharacterized protein At3g19990 (Fragment) OS=Arabidopsis thaliana GN=At3g19990 PE=2 SV=1	3e-66	dbj|BAE99597.1| hypothetical protein [Arabidopsis thaliana]	3e-66	D7LAU9_ARALL/6-422 PB003345; Pfam-B_3345;	4e-66	-	GO:0005488.binding;	-	-	-
comp125442_c0	0	0	0	0	0.2	PXMP2. PMP22	peroxisomal membrane protein 2	205	sp|Q9ZS51|PMP22_ARATH Peroxisomal membrane protein PMP22 OS=Arabidopsis thaliana GN=PMP22 PE=1 SV=1	7e-35	-	-	tr|Q0WTY9|Q0WTY9_ARATH Peroxisomal membrane protein PMP22 OS=Arabidopsis thaliana GN=At4g04470 PE=2 SV=1	3e-33	ref|NP_192356.1| peroxisomal membrane protein PMP22 [Arabidopsis thaliana] sp|Q9ZS51.1|PMP22_ARATH RecName: Full=Peroxisomal membrane protein PMP22; AltName: Full=22 kDa peroxisomal membrane protein gb|AAD29759.1|AF076243_6 pmp22 peroxisomal membrane protein [Arabidopsis thaliana] emb|CAA06834.1| peroxisomal membrane protein [Arabidopsis thaliana] emb|CAB77915.1| PEROXISOMAL MEMBRANE PROTEIN PMP2…	2e-33	-	-	-	GO:0016021.integral to membrane;	-	K13347	ko04146. Peroxisome;
comp40177_c0	0.12	0.11	0.16	0	0.24	-	-	338	-	-	-	-	tr|B5KJ58|B5KJ58_BRARA Glucosinolate GS-Alk OS=Brassica rapa GN=GSL-Alk PE=2 SV=1	4e-38	gb|ACH41735.1| glucosinolate GS-Alk [Brassica rapa subsp. pekinensis] gb|ACH41736.1| glucosinolate GS-Alk [Brassica rapa subsp. rapa] gb|ACH41737.1| glucosinolate GS-Alk [Brassica rapa subsp. rapa]	4e-38	B5KJ57_BRARP/282-377 PF03171.15;2OG-FeII_Oxy;	5e-42	QR	GO:0016702.oxidoreductase activity. acting on single donors with incorporation of molecular oxygen. incorporation of two atoms of oxygen;GO:0016706.oxidoreductase activity. acting on paired donors. with incorporation or reduction of molecular oxygen. 2-oxoglutarate as one donor. and incorporation of one atom each of oxygen into both donors;GO:0005506.iron ion binding;GO:0055114.oxidation-reductio…	-	-	-
comp95353_c0	0	0	0.08	0.94	0.34	-	-	239	-	-	-	-	-	-	-	-	-	-	-	-	-	-	-
comp123318_c0	0	0	0	0	0	-	-	202	-	-	-	-	-	-	-	-	-	-	-	-	-	-	-
comp102377_c0	0.12	0	0	0.12	0.06	-	-	320	-	-	-	-	-	-	-	-	-	-	-	-	-	-	-
comp36739_c0	0	0.06	0	0	0.25	-	-	322	-	-	-	-	-	-	-	-	-	-	-	-	-	-	-
comp67054_c0	15.9	17.25	24.31	42.26	49.57	-	-	2455	sp|Q9SD12|P2C46_ARATH Probable protein phosphatase 2C 46 OS=Arabidopsis thaliana GN=At3g51370 PE=2 SV=1	3e-178	gnl|CDD|197659 smart00332. PP2Cc. Serine/threonine phosphatases. family 2C. catalytic domain. The protein architecture and deduced catalytic mechanism of PP2C phosphatases are similar to the PP1. PP2A. PP2B family of protein Ser/Thr phosphatases. with which PP2C shares no sequence similarity.	4e-51	tr|A9PFH7|A9PFH7_POPTR Predicted protein OS=Populus trichocarpa GN=POPTRDRAFT_836570 PE=2 SV=1	0	ref|XP_002327730.1| predicted protein [Populus trichocarpa] gb|ABK95130.1| unknown [Populus trichocarpa] gb|EEE75208.1| predicted protein [Populus trichocarpa]	0	A9PFH7_POPTR/59-327 PF00481.16;PP2C;	4e-161	T	GO:0008287.protein serine/threonine phosphatase complex;GO:0046872.metal ion binding;GO:0016787.hydrolase activity;GO:0004721.phosphoprotein phosphatase activity;GO:0006470.protein dephosphorylation;GO:0003824.catalytic activity;GO:0004722.protein serine/threonine phosphatase activity;	-	-	-
comp80402_c0	6.4	3.26	0.39	0.02	0.22	-	-	836	-	-	-	-	tr|B9IG52|B9IG52_POPTR Predicted protein OS=Populus trichocarpa GN=POPTRDRAFT_1104183 PE=4 SV=1	8e-46	ref|XP_002322958.1| predicted protein [Populus trichocarpa] gb|EEF04719.1| predicted protein [Populus trichocarpa]	7e-46	B9HCJ6_POPTR/11-218 PF05340.7;DUF740;	1e-46	-	-	-	-	-
comp77758_c0	3.74	1.9	2.03	4.51	6.35	PQBP1. NPW38	polyglutamine-binding protein 1	2696	sp|O60828|PQBP1_HUMAN Polyglutamine-binding protein 1 OS=Homo sapiens GN=PQBP1 PE=1 SV=1	8e-25	-	-	tr|D7TQ37|D7TQ37_VITVI Putative uncharacterized protein OS=Vitis vinifera GN=VIT_08s0040g00570 PE=4 SV=1	3e-142	emb|CBI32844.3| unnamed protein product [Vitis vinifera]	2e-142	A5BDW7_VITVI/1-223 PB059377; Pfam-B_59377;	2e-25	-	GO:0005634.nucleus;GO:0006355.regulation of transcription. DNA-dependent;GO:0006351.transcription. DNA-dependent;	-	K12865	ko03040. Spliceosome;
comp17709_c0	0.12	0.07	0.18	0.19	0.41	-	-	491	-	-	-	-	-	-	-	-	-	-	-	-	-	-	-
comp63811_c0	7.12	4.44	3.89	4.76	6.35	ACTR5. ARP5. INO80M	actin-related protein 5	2456	sp|Q940Z2|ARP5_ARATH Actin-related protein 5 OS=Arabidopsis thaliana GN=ARP5 PE=1 SV=2	0	-	-	tr|D7TLR7|D7TLR7_VITVI Putative uncharacterized protein OS=Vitis vinifera GN=VIT_13s0019g01860 PE=3 SV=1	0	ref|XP_003552874.1| PREDICTED: actin-related protein 5-like [Glycine max]	0	B9T002_RICCO/1-381 PF00022.14;Actin;	9e-173	Z	-	-	K11672	-
comp125592_c0	0	0	0	0	0.12	-	-	349	sp|Q9FG72|OPT1_ARATH Oligopeptide transporter 1 OS=Arabidopsis thaliana GN=OPT1 PE=2 SV=1	5e-78	gnl|CDD|200045 TIGR00728. OPT_sfam. oligopeptide transporters. OPT superfamily. This superfamily has two main branches. One branch contains a tetrapeptide transporter demonstrated experimentally in three different species of yeast. The other family contains EspB of Myxococcus xanthus. a protein required for normal rather than delayed sporulation after cellular aggregation; its role is unknown but…	2e-37	tr|Q56X41|Q56X41_ARATH Sexual differentiation process protein ISP4-like (Fragment) OS=Arabidopsis thaliana GN=At5g55930 PE=2 SV=1	1e-80	dbj|BAD94070.1| sexual differentiation process protein ISP4-like [Arabidopsis thaliana]	1e-80	B9GFZ5_POPTR/54-718 PF03169.10;OPT;	1e-58	T	GO:0055085.transmembrane transport;	-	-	-
comp116611_c0	0	0	0	0	0	-	-	219	-	-	-	-	-	-	-	-	-	-	-	-	-	-	-
comp64690_c0	0	0	0	3.68	0	-	-	235	-	-	-	-	tr|Q4YG87|Q4YG87_PLABA Putative uncharacterized protein (Fragment) OS=Plasmodium berghei (strain Anka) GN=PB403779.00.0 PE=4 SV=1	1e-23	ref|XP_668773.1| hypothetical protein [Plasmodium berghei strain ANKA] emb|CAI02980.1| hypothetical protein PB403779.00.0 [Plasmodium berghei]	1e-23	Q4YG87_PLABA/3-44 PB038737; Pfam-B_38737;	4e-23	-	-	-	-	-
comp96961_c0	0	0	0	0	0	-	-	444	sp|Q9SJG6|PP200_ARATH Pentatricopeptide repeat-containing protein At2g42920. chloroplastic OS=Arabidopsis thaliana GN=PCMP-E75 PE=2 SV=1	1e-22	-	-	tr|F6H5C7|F6H5C7_VITVI Putative uncharacterized protein OS=Vitis vinifera GN=VIT_12s0028g00060 PE=4 SV=1	2e-32	ref|XP_002279693.1| PREDICTED: pentatricopeptide repeat-containing protein At2g42920. chloroplastic [Vitis vinifera] emb|CBI22116.3| unnamed protein product [Vitis vinifera]	2e-32	-	-	-	GO:0005488.binding;	-	-	-
comp127866_c0	0	0.17	0	0	0	-	-	215	-	-	-	-	tr|D7MCR9|D7MCR9_ARALL Putative uncharacterized protein OS=Arabidopsis lyrata subsp. lyrata GN=ARALYDRAFT_493014 PE=4 SV=1	2e-28	ref|XP_002870044.1| hypothetical protein ARALYDRAFT_493014 [Arabidopsis lyrata subsp. lyrata] gb|EFH46303.1| hypothetical protein ARALYDRAFT_493014 [Arabidopsis lyrata subsp. lyrata]	2e-28	D7MCR9_ARALL/8-332 PB038870; Pfam-B_38870;	2e-29	-	-	-	-	-
comp73263_c0	0.45	0.86	0.67	2.03	3.59	-	-	785	-	-	-	-	-	-	-	-	-	-	-	-	-	-	-
comp86675_c0	0.17	0	0	0	0.72	-	-	225	-	-	-	-	-	-	-	-	-	-	-	-	-	-	-
comp87942_c0	0.16	0.15	0.22	0.69	1.16	-	-	244	-	-	-	-	-	-	-	-	-	-	-	-	-	-	-
comp98500_c0	0	0	0	0	0.17	-	-	237	-	-	-	-	-	-	-	-	-	-	-	-	-	-	-
comp111762_c0	0	0	0	0.17	0.46	-	-	220	-	-	-	-	-	-	-	-	-	-	-	-	-	-	-
comp23304_c0	19.91	19.85	10.3	6.07	6.19	-	-	845	-	-	gnl|CDD|166616 PLN02975. PLN02975. complex I subunit.	2e-63	tr|C6SY14|C6SY14_SOYBN Uncharacterized protein OS=Glycine max GN=Gma.55446 PE=4 SV=1	2e-59	gb|AFK44957.1| unknown [Lotus japonicus]	2e-59	E9JFV6_9ROSI/9-90 PF10785.4;NADH-u_ox-rdase;	2e-46	-	-	-	-	-
comp48966_c0	3.3	0.12	0	0	0	-	-	1003	sp|Q67ZF6|ACFR3_ARATH Probable transmembrane ascorbate ferrireductase 3 OS=Arabidopsis thaliana GN=CYB561C PE=2 SV=1	2e-83	gnl|CDD|176496 cd08766. Cyt_b561_ACYB-1_like. Plant cytochrome b(561). including the carbon monoxide oxygenase ACYB-1. Cytochrome b(561). as found in plants. similar to the Arabidopsis thaliana ACYB-1 gene product. a cytochrome b561 isoform localized to the tonoplast. This protein might act as a ferric-chelate reductase. catalyzing the reduction of Fe(3+) to Fe(2+). and might be capable of trans-…	2e-75	tr|B9HVR8|B9HVR8_POPTR Predicted protein OS=Populus trichocarpa GN=POPTRDRAFT_726758 PE=4 SV=1	1e-105	ref|XP_002314762.1| predicted protein [Populus trichocarpa] gb|EEF00933.1| predicted protein [Populus trichocarpa]	1e-105	B9HVR8_POPTR/54-187 PF03188.11;Cytochrom_B561;	7e-61	C	GO:0016021.integral to membrane;	-	-	-
comp42812_c0	0.19	0.74	0.06	0.07	0	-	-	843	-	-	-	-	-	-	-	-	-	-	-	-	-	-	-
comp104887_c0	0	0.07	0.21	0.22	0.8	-	-	253	-	-	-	-	-	-	-	-	-	-	-	-	-	-	-
comp60777_c0	21.26	18.05	17.07	14.4	19.4	-	-	3349	sp|O22768|UNE12_ARATH Transcription factor UNE12 OS=Arabidopsis thaliana GN=UNE12 PE=2 SV=2	2e-51	gnl|CDD|211385 cd11299. O-FucT_plant. GDP-fucose protein O-fucosyltransferase. plant specific subfamily. Some members of this plant-specific family of O-fucosyltransferases have been annotated as auxin-independent growth promotors. The function of the protein seems unclear. O-fucosyltransferase-like proteins are GDP-fucose dependent enzymes with similarities to the family 1 glycosyltransferases (…	7e-108	tr|B9SQL9|B9SQL9_RICCO Putative uncharacterized protein OS=Ricinus communis GN=RCOM_0456610 PE=4 SV=1	0	ref|XP_002528288.1| conserved hypothetical protein [Ricinus communis] gb|EEF34090.1| conserved hypothetical protein [Ricinus communis]	0	B9HV39_POPTR/103-388 PF10250.4;O-FucT;	2e-146	-	-	-	-	-
comp65498_c0	4.35	2.1	0.22	0.01	0.1	-	-	2901	sp|Q9SB58|ZDH19_ARATH Probable S-acyltransferase At4g24630 OS=Arabidopsis thaliana GN=At4g24630 PE=1 SV=2	9e-66	-	-	tr|B9GYU6|B9GYU6_POPTR Predicted protein OS=Populus trichocarpa GN=POPTRDRAFT_1074335 PE=4 SV=1	2e-110	ref|XP_002303739.1| predicted protein [Populus trichocarpa] gb|EEE78718.1| predicted protein [Populus trichocarpa]	2e-110	A5BHQ9_VITVI/151-338 PF01529.15;zf-DHHC;	3e-53	R	GO:0032440.2-alkenal reductase [NAD(P)] activity;GO:0046872.metal ion binding;GO:0008270.zinc ion binding;GO:0055114.oxidation-reduction process;GO:0016491.oxidoreductase activity;	-	-	-
comp43321_c0	0.06	0.09	0.28	0.49	0.42	-	-	968	-	-	-	-	-	-	-	-	-	-	-	-	-	-	-
comp67801_c0	83.05	94.29	21.1	16.8	22.94	PDK	pyruvate dehydrogenase kinase	2423	sp|P91622|PDK_DROME [Pyruvate dehydrogenase [lipoamide]] kinase. mitochondrial OS=Drosophila melanogaster GN=Pdk PE=2 SV=2	3e-71	gnl|CDD|204489 pfam10436. BCDHK_Adom3. Mitochondrial branched-chain alpha-ketoacid dehydrogenase kinase. Catabolism and synthesis of leucine. isoleucine and valine are finely balanced. allowing the body to make the most of dietary input but removing excesses to prevent toxic build-up of their corresponding keto-acids. This is the butyryl-CoA dehydrogenase. subunit A domain 3. a largely alpha-heli…	2e-65	tr|Q6PP99|Q6PP99_SOYBN Mitochondrial pyruvate dehydrogenase kinase isoform 1 OS=Glycine max GN=Gma.3204 PE=2 SV=1	0	ref|NP_001241640.1| Pyruvate dehydrogenase [lipoamide] kinase-like [Glycine max] gb|AAT02655.1| mitochondrial pyruvate dehydrogenase kinase isoform 1 [Glycine max] gb|ABW03158.1| mitochondrial pyruvate dehydrogenase kinase isoform 1 [Pisum sativum] gb|ABW03159.1| mitochondrial pyruvate dehydrogenase kinase isoform 1 [Pisum sativum] gb|ABW03162.1| mitochondrial pyruvate dehydrogenase kinase isofor…	0	B9S001_RICCO/27-190 PF10436.4;BCDHK_Adom3;	7e-97	T	GO:0018106.peptidyl-histidine phosphorylation;GO:0016310.phosphorylation;GO:0007165.signal transduction;GO:0005524.ATP binding;GO:0016301.kinase activity;GO:0004673.protein histidine kinase activity;GO:0000155.two-component sensor activity;GO:0000160.two-component signal transduction system (phosphorelay);GO:0016740.transferase activity;GO:0016772.transferase activity. transferring phosphorus-con…	EC:2.7.11.2	K00898	-
comp69711_c1	6.03	4.23	6.44	8.39	13.63	HGSNAT	heparan-alpha-glucosaminide N-acetyltransferase	1536	-	-	gnl|CDD|34021 COG4299. COG4299. Uncharacterized protein conserved in bacteria [Function unknown].	6e-41	tr|B9I9M1|B9I9M1_POPTR Predicted protein OS=Populus trichocarpa GN=POPTRDRAFT_898175 PE=4 SV=1	0	ref|XP_002320987.1| predicted protein [Populus trichocarpa] gb|EEE99302.1| predicted protein [Populus trichocarpa]	0	B9GYT4_POPTR/1-378 PB001800; Pfam-B_1800;	1e-140	S	-	EC:2.3.1.78	K10532	ko00531. Glycosaminoglycan degradation;ko04142. Lysosome;
comp107690_c0	0.09	0.25	0	0	0	-	-	212	-	-	-	-	-	-	-	-	-	-	-	-	-	-	-
comp89532_c0	0.79	0	0	0	0	-	-	548	-	-	-	-	tr|A5BAL1|A5BAL1_VITVI Putative uncharacterized protein OS=Vitis vinifera GN=VITISV_006555 PE=4 SV=1	4e-14	emb|CAN78823.1| hypothetical protein VITISV_006555 [Vitis vinifera]	4e-14	A5BAL1_VITVI/85-457 PB052927; Pfam-B_52927;	5e-15	-	-	-	-	-
comp7045_c0	0.17	0.15	0	0.05	0.06	-	-	345	-	-	-	-	-	-	-	-	-	-	-	-	-	-	-
comp90951_c0	0.15	0	0	0	0	-	-	646	-	-	-	-	tr|F6HKT4|F6HKT4_VITVI Putative uncharacterized protein OS=Vitis vinifera GN=VIT_08s0007g02020 PE=4 SV=1	1e-36	emb|CBI30414.3| unnamed protein product [Vitis vinifera]	1e-36	D7TH98_VITVI/90-477 PF00854.16;PTR2;	2e-26	-	GO:0016020.membrane;GO:0006857.oligopeptide transport;GO:0005215.transporter activity;	-	-	-
comp109345_c0	0.14	0	0.13	0.07	0	-	-	274	-	-	-	-	-	-	-	-	-	-	-	-	-	-	-
comp125654_c0	0	0	0	0	0	-	-	219	-	-	-	-	-	-	-	-	-	-	-	-	-	-	-
comp90894_c0	0.08	0	0	0.07	0.48	RP-L23e. RPL23	large subunit ribosomal protein L23e	253	sp|P62832|RL23_RAT 60S ribosomal protein L23 OS=Rattus norvegicus GN=Rpl23 PE=2 SV=1	9e-55	gnl|CDD|185418 PTZ00054. PTZ00054. 60S ribosomal protein L23; Provisional.	5e-65	tr|F7E623|F7E623_XENTR Uncharacterized protein (Fragment) OS=Xenopus tropicalis GN=rpl23 PE=3 SV=1	1e-53	gb|ACO57591.1| ribosomal protein L23. partial [Gillichthys seta]	3e-53	C9W1F8_RHISA/19-140 PF00238.14;Ribosomal_L14;	4e-50	J	GO:0005840.ribosome;GO:0030529.ribonucleoprotein complex;GO:0006412.translation;GO:0003735.structural constituent of ribosome;	-	K02894	ko03010. Ribosome;
comp104188_c0	0.17	0	0	0	0.17	-	-	233	-	-	-	-	-	-	-	-	-	-	-	-	-	-	-
comp99458_c0	0.15	0	0	0	0.62	HF1	complement factor H	260	sp|P08603|CFAH_HUMAN Complement factor H OS=Homo sapiens GN=CFH PE=1 SV=4	4e-43	-	-	tr|Q14006|Q14006_HUMAN HF protein (Fragment) OS=Homo sapiens PE=1 SV=1	2e-42	gb|AAA52016.1| complement H factor. partial [Homo sapiens]	1e-42	Q14006_HUMAN/237-290 PF00084.15;Sushi;	2e-27	-	-	-	K04004	ko04610. Complement and coagulation cascades;ko05150. Staphylococcus aureus infection;
comp53559_c0	9.7	1.88	1.46	2.28	1.21	-	-	1428	sp|Q9SVE5|EXLA2_ARATH Expansin-like A2 OS=Arabidopsis thaliana GN=EXLA2 PE=2 SV=1	3e-104	gnl|CDD|178594 PLN03023. PLN03023. Expansin-like B1; Provisional.	2e-58	tr|B9HQZ5|B9HQZ5_POPTR Putative uncharacterized protein PtrEXLA2 OS=Populus trichocarpa GN=PtrEXLA2 PE=3 SV=1	4e-124	ref|XP_002313682.1| hypothetical protein POPTRDRAFT_832983 [Populus trichocarpa] gb|EEE87637.1| hypothetical protein POPTRDRAFT_832983 [Populus trichocarpa]	3e-124	A7X331_SOLLC/144-227 PF01357.16;Pollen_allerg_1;	2e-41	-	GO:0019953.sexual reproduction;GO:0005576.extracellular region;	-	-	-
comp4290_c0	0	0.06	0.29	0.36	1.11	-	-	310	-	-	-	-	-	-	-	-	-	-	-	-	-	-	-
comp116625_c0	0	0	0	0	0.19	TIA1. TIAL1	nucleolysin TIA-1/TIAR	212	-	-	-	-	tr|D7L2C5|D7L2C5_ARALL Putative uncharacterized protein OS=Arabidopsis lyrata subsp. lyrata GN=ARALYDRAFT_478823 PE=4 SV=1	4e-15	ref|XP_002882868.1| hypothetical protein ARALYDRAFT_478823 [Arabidopsis lyrata subsp. lyrata] gb|EFH59127.1| hypothetical protein ARALYDRAFT_478823 [Arabidopsis lyrata subsp. lyrata]	4e-15	-	-	-	GO:0000166.nucleotide binding;GO:0003676.nucleic acid binding;	-	K13201	-
comp26057_c0	0	0.33	0.14	0.35	0.54	-	-	376	-	-	-	-	-	-	-	-	-	-	-	-	-	-	-
comp50673_c0	6.73	3.58	1.51	0.03	0.13	-	-	1078	sp|Q9SW33|TL1Y_ARATH Thylakoid lumenal 17.9 kDa protein. chloroplastic OS=Arabidopsis thaliana GN=At4g24930 PE=1 SV=1	1e-74	-	-	tr|D7SH07|D7SH07_VITVI Putative uncharacterized protein OS=Vitis vinifera GN=VIT_17s0000g01170 PE=4 SV=1	2e-92	ref|XP_002280221.1| PREDICTED: thylakoid lumenal 17.9 kDa protein. chloroplastic [Vitis vinifera] emb|CBI15687.3| unnamed protein product [Vitis vinifera]	2e-92	A5AWU5_VITVI/1-216 PB030278; Pfam-B_30278;	7e-86	-	-	-	-	-
comp79047_c2	0.12	0.07	0	0	0.04	-	-	487	-	-	-	-	-	-	-	-	-	-	-	-	-	-	-
comp63273_c0	3.52	3.31	2.46	3.41	2.6	SLC25A39_40	solute carrier family 25. member 39/40	1782	sp|Q9BZJ4|S2539_HUMAN Solute carrier family 25 member 39 OS=Homo sapiens GN=SLC25A39 PE=2 SV=2	8e-31	-	-	tr|F6I6A1|F6I6A1_VITVI Putative uncharacterized protein OS=Vitis vinifera GN=VIT_15s0046g01370 PE=3 SV=1	2e-179	ref|XP_002276620.1| PREDICTED: solute carrier family 25 member 39-like [Vitis vinifera]	0	A5BTA8_VITVI/314-418 PF00153.22;Mito_carr;	3e-48	C	GO:0016020.membrane;GO:0006810.transport;GO:0055085.transmembrane transport;GO:0005743.mitochondrial inner membrane;GO:0016021.integral to membrane;GO:0005488.binding;	-	K15119	-
comp86520_c0	0.3	0.16	0	0	0	-	-	451	-	-	-	-	-	-	-	-	-	-	-	-	-	-	-
comp101449_c0	0.19	0.18	0.18	0.19	0	-	-	202	-	-	-	-	-	-	-	-	-	-	-	-	-	-	-
comp26785_c0	0	0	0	0	0	-	-	452	-	-	-	-	-	-	-	-	-	-	-	-	-	-	-
comp7881_c0	0	0.81	0.07	0.04	0	-	-	507	-	-	-	-	-	-	-	-	-	-	-	-	-	-	-
comp111354_c0	0.34	0	0	0	0	-	-	342	-	-	-	-	-	-	-	-	-	-	-	-	-	-	-
comp43926_c0	0.53	0.12	0.3	0.04	0.09	CENPE	centromeric protein E	3024	-	-	gnl|CDD|30096 cd01374. KISc_CENP_E. Kinesin motor domain. CENP-E/KIP2-like subgroup. involved in chromosome movement and/or spindle elongation during mitosis. This catalytic (head) domain has ATPase activity and belongs to the larger group of P-loop NTPases. Kinesins are microtubule-dependent molecular motors that play important roles in intracellular transport and in cell division. In most kines…	1e-133	tr|D7SP24|D7SP24_VITVI Putative uncharacterized protein OS=Vitis vinifera GN=VIT_04s0023g03060 PE=3 SV=1	0	emb|CBI17403.3| unnamed protein product [Vitis vinifera]	0	B9SZU2_RICCO/21-339 PF00225.18;Kinesin;	0	Z	GO:0007018.microtubule-based movement;GO:0005874.microtubule;GO:0005524.ATP binding;GO:0000166.nucleotide binding;GO:0003777.microtubule motor activity;	-	K11498	-
comp89631_c0	0.33	0	0	0	0.59	-	-	240	sp|P00167|CYB5_HUMAN Cytochrome b5 OS=Homo sapiens GN=CYB5A PE=1 SV=2	1e-50	gnl|CDD|201057 pfam00173. Cyt-b5. Cytochrome b5-like Heme/Steroid binding domain. This family includes heme binding domains from a diverse range of proteins. This family also includes proteins that bind to steroids. The family includes progesterone receptors. Many members of this subfamily are membrane anchored by an N-terminal transmembrane alpha helix. This family also includes a domain in some…	7e-29	tr|Q59F44|Q59F44_HUMAN Cytochrome b-5 isoform 1 variant (Fragment) OS=Homo sapiens PE=2 SV=1	4e-49	ref|XP_003315989.1| PREDICTED: cytochrome b5-like [Pan troglodytes]	1e-49	A5HEW3_CAPHI/11-85 PF00173.23;Cyt-b5;	2e-41	CI	GO:0016020.membrane;GO:0006810.transport;GO:0020037.heme binding;GO:0005792.microsome;GO:0005783.endoplasmic reticulum;GO:0005741.mitochondrial outer membrane;GO:0046872.metal ion binding;GO:0022900.electron transport chain;GO:0004033.aldo-keto reductase (NADP) activity;GO:0016021.integral to membrane;GO:0005739.mitochondrion;GO:0005789.endoplasmic reticulum membrane;GO:0019899.enzyme binding;	-	-	-
comp82962_c0	0.2	0.37	0.09	0.24	0.37	-	-	385	-	-	-	-	-	-	-	-	-	-	-	-	-	-	-
comp1731_c0	0.25	0.15	0.46	0.04	0	-	-	474	-	-	-	-	-	-	-	-	-	-	-	-	-	-	-
comp35319_c0	89.88	168.41	73.4	159.73	355.49	RP-L5e. RPL5	large subunit ribosomal protein L5e	1527	sp|Q8LBI1|RL51_ARATH 60S ribosomal protein L5-1 OS=Arabidopsis thaliana GN=ATL5 PE=2 SV=2	3e-158	gnl|CDD|185424 PTZ00069. PTZ00069. 60S ribosomal protein L5; Provisional.	1e-148	tr|F6HAX5|F6HAX5_VITVI Putative uncharacterized protein OS=Vitis vinifera GN=VIT_05s0094g00870 PE=3 SV=1	1e-159	emb|CBI24704.3| unnamed protein product [Vitis vinifera]	2e-160	D7L7E2_ARALL/26-175 PF00861.17;Ribosomal_L18p;	1e-76	J	GO:0005840.ribosome;GO:0003723.RNA binding;GO:0030529.ribonucleoprotein complex;GO:0006412.translation;GO:0005622.intracellular;GO:0008097.5S rRNA binding;GO:0003735.structural constituent of ribosome;GO:0019843.rRNA binding;	-	K02932	ko03010. Ribosome;
comp23868_c0	0	0.28	0.51	0.23	1.05	-	-	250	-	-	-	-	-	-	-	-	-	-	-	-	-	-	-
comp123142_c0	0	0	0	0	0	-	-	203	sp|P31726|CYT1_MAIZE Cystatin-1 OS=Zea mays GN=RAMDAZC7 PE=2 SV=1	5e-14	-	-	tr|C6SYI3|C6SYI3_SOYBN Putative uncharacterized protein OS=Glycine max PE=2 SV=1	3e-31	ref|NP_001242786.1| uncharacterized protein LOC100810979 [Glycine max] gb|ACU14306.1| unknown [Glycine max]	2e-31	C6SYI3_SOYBN/91-176 PF00031.16;Cystatin;	2e-27	-	GO:0010466.negative regulation of peptidase activity;GO:0008233.peptidase activity;GO:0006950.response to stress;GO:0004869.cysteine-type endopeptidase inhibitor activity;GO:0030414.peptidase inhibitor activity;	-	-	-
comp26529_c0	0.16	0	0	0	0.5	-	-	245	-	-	-	-	-	-	-	-	-	-	-	-	-	-	-
comp80912_c0	1.59	1.25	0.04	0.12	0.04	-	-	468	-	-	-	-	-	-	-	-	-	-	-	-	-	-	-
comp109810_c0	0	0	0	0	0	-	-	258	-	-	-	-	-	-	-	-	-	-	-	-	-	-	-
comp41185_c0	0.34	0	0.04	0.04	0.13	-	-	455	-	-	-	-	-	-	-	-	-	-	-	-	-	-	-
comp83736_c0	0.23	0.16	0.16	0	0.24	-	-	340	-	-	-	-	-	-	-	-	-	-	-	-	-	-	-
comp103104_c0	0.26	0	0	0	0	-	-	300	-	-	-	-	-	-	-	-	-	-	-	-	-	-	-
comp36610_c0	0.26	0	0	0	0	-	-	300	-	-	-	-	-	-	-	-	-	-	-	-	-	-	-
comp102651_c0	0	0.09	0.33	0	0	-	-	389	sp|Q9FF46|AB28G_ARATH ABC transporter G family member 28 OS=Arabidopsis thaliana GN=ABCG28 PE=3 SV=1	1e-33	-	-	tr|B9GZM7|B9GZM7_POPTR White-brown-complex ABC transporter family (Fragment) OS=Populus trichocarpa GN=POPTRDRAFT_413695 PE=3 SV=1	2e-38	ref|XP_002303777.1| white-brown-complex ABC transporter family [Populus trichocarpa] gb|EEE78756.1| white-brown-complex ABC transporter family [Populus trichocarpa]	2e-38	B9GZM7_POPTR/44-457 PB004537; Pfam-B_4537;	4e-39	-	GO:0016787.hydrolase activity;GO:0005524.ATP binding;GO:0000166.nucleotide binding;GO:0017111.nucleoside-triphosphatase activity;GO:0006200.ATP catabolic process;GO:0008559.xenobiotic-transporting ATPase activity;GO:0016887.ATPase activity;	-	-	-
comp98477_c0	0	0.36	0	0.03	0.06	-	-	687	-	-	-	-	-	-	-	-	-	-	-	-	-	-	-
comp71348_c0	3.11	2.57	0.95	0.74	0.88	-	-	2996	sp|Q5UR45|YL572_MIMIV Putative AAA family ATPase L572 OS=Acanthamoeba polyphaga mimivirus GN=MIMI_L572 PE=3 SV=1	6e-15	-	-	tr|B9HF96|B9HF96_POPTR Predicted protein OS=Populus trichocarpa GN=POPTRDRAFT_870217 PE=4 SV=1	0	ref|XP_002268828.1| PREDICTED: uncharacterized protein LOC100260906 [Vitis vinifera]	0	B9NFK4_POPTR/330-550 PF09814.4;DUF2351;	8e-85	-	GO:0005524.ATP binding;GO:0000166.nucleotide binding;	-	-	-
comp64710_c0	3.35	3.22	3.2	5.51	6.63	-	-	2570	sp|Q8GUM4|Y3739_ARATH Uncharacterized membrane protein At3g27390 OS=Arabidopsis thaliana GN=At3g27390 PE=1 SV=2	0	-	-	tr|B9GIX9|B9GIX9_POPTR Predicted protein OS=Populus trichocarpa GN=POPTRDRAFT_752632 PE=4 SV=1	0	ref|XP_002298580.1| predicted protein [Populus trichocarpa] gb|EEE83385.1| predicted protein [Populus trichocarpa]	0	D7SPY0_VITVI/1-583 PB006714; Pfam-B_6714;	0	-	-	-	-	-
comp44688_c0	0.58	0.15	0.09	0.12	0.13	-	-	610	-	-	-	-	-	-	-	-	-	-	-	-	-	-	-
comp17072_c0	0.06	0.12	0.12	0	0	mtnD. mtnZ. ADI1	1.2-dihydroxy-3-keto-5-methylthiopentene dioxygenase	308	sp|Q8W108|MTND3_ARATH 1.2-dihydroxy-3-keto-5-methylthiopentene dioxygenase 3 OS=Arabidopsis thaliana GN=ARD3 PE=2 SV=1	6e-35	-	-	tr|D7MGX4|D7MGX4_ARALL ATARD2 OS=Arabidopsis lyrata subsp. lyrata GN=ARALYDRAFT_915377 PE=4 SV=1	8e-34	ref|XP_002868260.1| ATARD2 [Arabidopsis lyrata subsp. lyrata] gb|EFH44519.1| ATARD2 [Arabidopsis lyrata subsp. lyrata]	7e-34	F1CNA3_SALMI/14-168 PF03079.9;ARD;	3e-14	S	GO:0010309.acireductone dioxygenase [iron(II)-requiring] activity;GO:0055114.oxidation-reduction process;	EC:1.13.11.53 1.13.11.54	K08967	ko00270. Cysteine and methionine metabolism;
comp50477_c0	0.44	0.48	0.29	0.68	1.52	-	-	441	-	-	-	-	-	-	-	-	-	-	-	-	-	-	-
comp6812_c0	0.53	0.36	0.12	0.19	0.44	-	-	594	-	-	-	-	-	-	-	-	-	-	-	-	-	-	-
comp83619_c0	0.7	0.13	0.28	0.16	0.18	-	-	1378	-	-	-	-	-	-	-	-	-	-	-	-	-	-	-
comp79204_c0	2.74	3.87	2.21	4.62	2.37	TOP3	DNA topoisomerase III	2979	-	-	-	-	tr|B9H4K8|B9H4K8_POPTR DNA topoisomerase OS=Populus trichocarpa GN=POPTRDRAFT_861019 PE=3 SV=1	0	-	-	B9H4K8_POPTR/163-586 PF01131.15;Topoisom_bac;	0	-	GO:0003677.DNA binding;GO:0003917.DNA topoisomerase type I activity;GO:0016853.isomerase activity;GO:0005694.chromosome;GO:0003916.DNA topoisomerase activity;GO:0003676.nucleic acid binding;GO:0046872.metal ion binding;GO:0008270.zinc ion binding;GO:0006265.DNA topological change;	EC:5.99.1.2	K03165	ko03440. Homologous recombination;ko03460. Fanconi anemia pathway;
comp100082_c0	0.35	0	0	0	0	-	-	505	-	-	-	-	-	-	-	-	-	-	-	-	-	-	-
comp81788_c0	0.61	0.06	0.08	0.17	0.45	HSFF	heat shock transcription factor. other eukaryote	903	-	-	gnl|CDD|201233 pfam00447. HSF_DNA-bind. HSF-type DNA-binding.	1e-23	-	-	-	-	HSFA3_ARATH/55-149 PF00447.12;HSF_DNA-bind;	1e-22	-	-	-	K09419	-
comp97015_c0	0.14	0.19	0	0.13	0	-	-	281	-	-	-	-	-	-	-	-	-	-	-	-	-	-	-
comp107010_c0	0	0	0	0	0	-	-	385	-	-	-	-	-	-	-	-	-	-	-	-	-	-	-
comp93212_c0	0	0	0	0.08	0.36	-	-	225	-	-	-	-	-	-	-	-	-	-	-	-	-	-	-
comp48930_c0	0.19	0.08	0	0	0	-	-	1625	-	-	gnl|CDD|197383 cd10017. B3_DNA. Plant-specific B3-DNA binding domain. The plant-specific B3 DNA binding domain superfamily includes the well-characterized auxin response factor (ARF) and the LAV (Leafy cotyledon2 [LEC2]-Abscisic acid insensitive3 [ABI3]-VAL) families. as well as the RAV (Related to ABI3 and VP1) and REM (REproductive Meristem) families. LEC2 and ABI3 have been shown to be involve…	2e-14	-	-	-	-	A5BWP2_VITVI/655-749 PF02362.16;B3;	2e-13	-	-	-	-	-
comp84699_c0	0.35	0	0	0.03	0.07	CCNA	cyclin A	610	sp|Q39071|CCA21_ARATH Cyclin-A2-1 OS=Arabidopsis thaliana GN=CYCA2-1 PE=2 SV=3	2e-87	gnl|CDD|201025 pfam00134. Cyclin_N. Cyclin. N-terminal domain. Cyclins regulate cyclin dependent kinases (CDKs). Human cyclin-O is a Uracil-DNA glycosylase that is related to other cyclins. Cyclins contain two domains of similar all-alpha fold. of which this family corresponds with the N-terminal domain.	3e-62	tr|B9RS97|B9RS97_RICCO Cyclin A. putative OS=Ricinus communis GN=RCOM_0804600 PE=3 SV=1	7e-97	ref|XP_002516616.1| cyclin A. putative [Ricinus communis] gb|EEF45957.1| cyclin A. putative [Ricinus communis]	6e-97	B9IKR7_POPTR/174-301 PF00134.18;Cyclin_N;	2e-69	D	GO:0005634.nucleus;GO:0051301.cell division;GO:0051726.regulation of cell cycle;GO:0007049.cell cycle;GO:0019901.protein kinase binding;GO:0000079.regulation of cyclin-dependent protein kinase activity;	-	K06627	ko04110. Cell cycle;ko04914. Progesterone-mediated oocyte maturation;ko05161. Hepatitis B;ko05169. Epstein-Barr virus infection;ko05203. Viral carcinogenesis;
comp74641_c0	6.59	0.41	0.01	0	0	-	-	1612	sp|Q7XJJ7|FAAH_ARATH Fatty acid amide hydrolase OS=Arabidopsis thaliana GN=FAAH PE=1 SV=1	9e-133	gnl|CDD|30503 COG0154. GatA. Asp-tRNAAsn/Glu-tRNAGln amidotransferase A subunit and related amidases [Translation. ribosomal structure and biogenesis].	8e-90	tr|B9HF66|B9HF66_POPTR Predicted protein (Fragment) OS=Populus trichocarpa GN=POPTRDRAFT_868789 PE=4 SV=1	0	ref|XP_002309950.1| predicted protein [Populus trichocarpa] gb|EEE90400.1| predicted protein [Populus trichocarpa]	0	B9HF66_POPTR/127-551 PF01425.16;Amidase;	0	J	GO:0005524.ATP binding;GO:0000166.nucleotide binding;GO:0016884.carbon-nitrogen ligase activity. with glutamine as amido-N-donor;GO:0006412.translation;GO:0016874.ligase activity;	-	-	-
comp74478_c0	6.54	7.07	7.88	27.03	22.64	E3.1.3.16	protein phosphatase	1859	sp|P46014|P2C70_ARATH Protein phosphatase 2C 70 OS=Arabidopsis thaliana GN=KAPP PE=1 SV=2	0	gnl|CDD|197659 smart00332. PP2Cc. Serine/threonine phosphatases. family 2C. catalytic domain. The protein architecture and deduced catalytic mechanism of PP2C phosphatases are similar to the PP1. PP2A. PP2B family of protein Ser/Thr phosphatases. with which PP2C shares no sequence similarity.	6e-45	tr|D7T6U0|D7T6U0_VITVI Putative uncharacterized protein OS=Vitis vinifera GN=VIT_05s0020g02940 PE=4 SV=1	0	ref|XP_002281192.1| PREDICTED: protein phosphatase 2C 70 [Vitis vinifera] emb|CBI26211.3| unnamed protein product [Vitis vinifera]	0	B4Y5J8_LOTJA/312-572 PF00481.16;PP2C;	2e-144	-	GO:0016310.phosphorylation;GO:0008152.metabolic process;GO:0016301.kinase activity;GO:0003824.catalytic activity;GO:0004722.protein serine/threonine phosphatase activity;GO:0008287.protein serine/threonine phosphatase complex;GO:0046872.metal ion binding;GO:0016787.hydrolase activity;GO:0004721.phosphoprotein phosphatase activity;GO:0006470.protein dephosphorylation;	EC:3.1.3.16	K01090	-
comp125421_c0	0	0	0.1	0.1	0	-	-	367	-	-	-	-	-	-	-	-	-	-	-	-	-	-	-
comp95553_c0	0	0	0.06	0.06	0	-	-	299	-	-	-	-	-	-	-	-	-	-	-	-	-	-	-
comp127628_c0	0.14	0	0	0	0	-	-	282	-	-	-	-	-	-	-	-	-	-	-	-	-	-	-
comp78411_c0	83.59	52.08	12.13	8.1	12.15	CESA	cellulose synthase A	5452	sp|Q941L0|CESA3_ARATH Cellulose synthase A catalytic subunit 3 [UDP-forming] OS=Arabidopsis thaliana GN=CESA3 PE=1 SV=2	0	gnl|CDD|178244 PLN02638. PLN02638. cellulose synthase A (UDP-forming). catalytic subunit.	0	tr|B9GFE1|B9GFE1_POPTR Cellulose synthase OS=Populus trichocarpa GN=POPTRDRAFT_706420 PE=4 SV=1	0	ref|XP_002298432.1| cellulose synthase [Populus trichocarpa] gb|EEE83237.1| cellulose synthase [Populus trichocarpa]	0	Q6DUJ2_ACAMN/347-1071 PF03552.9;Cellulose_synt;	0	G	GO:0016020.membrane;GO:0007047.cellular cell wall organization;GO:0016760.cellulose synthase (UDP-forming) activity;GO:0046872.metal ion binding;GO:0016757.transferase activity. transferring glycosyl groups;GO:0008270.zinc ion binding;GO:0016021.integral to membrane;GO:0030244.cellulose biosynthetic process;GO:0016740.transferase activity;	EC:2.4.1.12	K10999	-
comp121009_c0	0	0	0	0	0.17	metF	methylenetetrahydrofolate reductase (NADPH)	232	sp|Q9SE60|MTHR1_ARATH Methylenetetrahydrofolate reductase 1 OS=Arabidopsis thaliana GN=MTHFR1 PE=1 SV=1	5e-46	gnl|CDD|178155 PLN02540. PLN02540. methylenetetrahydrofolate reductase.	3e-56	tr|F4JAK1|F4JAK1_ARATH Methylenetetrahydrofolate reductase OS=Arabidopsis thaliana GN=MTHFR1 PE=3 SV=1	3e-45	ref|NP_850724.1| methylenetetrahydrofolate reductase 1 [Arabidopsis thaliana] gb|AEE79993.1| methylenetetrahydrofolate reductase 1 [Arabidopsis thaliana]	2e-45	D7LWJ5_ARALL/6-301 PF02219.12;MTHFR;	9e-48	E	GO:0006555.methionine metabolic process;GO:0004489.methylenetetrahydrofolate reductase (NADPH) activity;GO:0055114.oxidation-reduction process;GO:0009086.methionine biosynthetic process;GO:0016491.oxidoreductase activity;	EC:1.5.1.20	K00297	ko00670. One carbon pool by folate;ko00680. Methane metabolism;ko00720. Carbon fixation pathways in prokaryotes;
comp75733_c2	0.28	0	0	2.27	3.71	-	-	705	-	-	-	-	tr|B9HX48|B9HX48_POPTR Predicted protein OS=Populus trichocarpa GN=POPTRDRAFT_659120 PE=4 SV=1	2e-23	ref|XP_002316052.1| predicted protein [Populus trichocarpa] gb|EEF02223.1| predicted protein [Populus trichocarpa]	2e-23	B9HX48_POPTR/8-80 PB049480; Pfam-B_49480;	1e-22	-	-	-	-	-
comp87363_c0	0.26	0	0.07	0	0	-	-	525	-	-	-	-	-	-	-	-	-	-	-	-	-	-	-
comp128912_c0	0	0	0	0	0	-	-	224	-	-	-	-	-	-	-	-	-	-	-	-	-	-	-
comp101310_c0	0.33	0.6	0	0	0	-	-	238	sp|Q9FZ70|FDL1_ARATH F-box/FBD/LRR-repeat protein At1g13570 OS=Arabidopsis thaliana GN=At1g13570 PE=2 SV=1	2e-06	-	-	tr|B9R7N7|B9R7N7_RICCO Ubiquitin-protein ligase. putative OS=Ricinus communis GN=RCOM_1593380 PE=4 SV=1	2e-18	ref|XP_002510330.1| ubiquitin-protein ligase. putative [Ricinus communis] gb|EEF52517.1| ubiquitin-protein ligase. putative [Ricinus communis]	1e-18	B9MVG0_POPTR/342-386 PF08387.5;FBD;	1e-06	-	GO:0016874.ligase activity;	-	-	-
comp84893_c0	0	0	0	2.47	0.07	RP-L12e. RPL12	large subunit ribosomal protein L12e	602	sp|P35979|RL12_MOUSE 60S ribosomal protein L12 OS=Mus musculus GN=Rpl12 PE=1 SV=2	6e-115	gnl|CDD|178621 PLN03072. PLN03072. 60S ribosomal protein L12; Provisional.	1e-96	tr|G3QEE4|G3QEE4_GORGO Uncharacterized protein (Fragment) OS=Gorilla gorilla gorilla GN=RPL12 PE=3 SV=1	2e-131	gb|AAS55903.1| 60S ribosomal protein L12. partial [Sus scrofa]	2e-131	F1MDX5_BOVIN/86-156 PF00298.14;Ribosomal_L11;	7e-38	J	-	-	K02870	ko03010. Ribosome;
comp120392_c0	0	0	0	0	0	-	-	213	-	-	-	-	-	-	-	-	-	-	-	-	-	-	-
comp49656_c0	1.76	0.05	0.01	0	0.02	-	-	1352	sp|P50699|TLPH_ARATH Thaumatin-like protein OS=Arabidopsis thaliana GN=At1g18250 PE=2 SV=2	1e-61	gnl|CDD|185757 cd09218. TLP-PA. allergenic/antifungal thaumatin-like proteins: plant and animal homologs. This subfamily is represented by the thaumatin-like proteins (TLPs). Cherry Allergen Pru Av 2 TLP. Peach PpAZ44 TLP (a propylene-induced TLP in abscission). the Caenorhabditis elegans thaumatin family member (thn-6). and other plant and animal homologs. TLPs are involved in host defense and a…	9e-92	tr|G7K8X4|G7K8X4_MEDTR Pathogenesis-related protein OS=Medicago truncatula GN=MTR_5g059200 PE=4 SV=1	6e-115	ref|XP_003543788.1| PREDICTED: pathogenesis-related protein 5-like [Glycine max]	8e-120	B9GUE4_POPTR/1-205 PF00314.12;Thaumatin;	4e-95	-	GO:0005575.cellular_component;GO:0003674.molecular_function;GO:0005618.cell wall;GO:0005576.extracellular region;GO:0008150.biological_process;	-	-	-
comp54951_c0	0.3	0.18	0.04	0	0	-	-	1310	sp|Q9SX38|DRL4_ARATH Putative disease resistance protein At1g50180 OS=Arabidopsis thaliana GN=At1g50180 PE=2 SV=2	5e-76	-	-	tr|F6HCD0|F6HCD0_VITVI Putative uncharacterized protein OS=Vitis vinifera GN=VIT_13s0067g00810 PE=4 SV=1	2e-85	ref|XP_002271819.1| PREDICTED: disease resistance RPP8-like protein 3-like [Vitis vinifera]	1e-84	A5BY94_VITVI/168-465 PF00931.17;NB-ARC;	1e-52	-	GO:0016787.hydrolase activity;GO:0005524.ATP binding;GO:0004721.phosphoprotein phosphatase activity;GO:0006952.defense response;GO:0006915.apoptotic process;	-	-	-
comp99437_c0	0.05	0.04	0.11	0.21	0.28	-	-	793	-	-	-	-	-	-	-	-	-	-	-	-	-	-	-
comp89196_c0	0	0	0.44	0	0	-	-	248	-	-	-	-	tr|D7TU56|D7TU56_VITVI Putative uncharacterized protein OS=Vitis vinifera GN=VIT_03s0017g00660 PE=4 SV=1	4e-06	emb|CBI34029.3| unnamed protein product [Vitis vinifera]	4e-06	D7TU56_VITVI/1-144 PB000546; Pfam-B_546;	5e-07	-	-	-	-	-
comp8908_c0	0	0	0	0	0	-	-	520	-	-	-	-	-	-	-	-	-	-	-	-	-	-	-
comp5427_c0	0.13	0.06	0	0.08	0.31	-	-	915	-	-	-	-	-	-	-	-	-	-	-	-	-	-	-
comp112006_c0	0.11	0.1	0	0	0.06	-	-	366	sp|Q12288|YL126_YEAST Putative glutamine amidotransferase YLR126C OS=Saccharomyces cerevisiae (strain ATCC 204508 / S288c) GN=YLR126C PE=1 SV=1	5e-12	gnl|CDD|153212 cd01741. GATase1_1. Subgroup of proteins having the Type 1 glutamine amidotransferase (GATase1) domain. This group contains a subgroup of proteins having the Type 1 glutamine amidotransferase (GATase1) domain. GATase activity catalyses the transfer of ammonia from the amide side chain of glutamine to an acceptor substrate. Glutamine amidotransferases (GATase) includes the triad fam…	2e-32	tr|D7MBU9|D7MBU9_ARALL Putative uncharacterized protein OS=Arabidopsis lyrata subsp. lyrata GN=ARALYDRAFT_491698 PE=4 SV=1	5e-80	ref|XP_002869373.1| hypothetical protein ARALYDRAFT_491698 [Arabidopsis lyrata subsp. lyrata] gb|EFH45632.1| hypothetical protein ARALYDRAFT_491698 [Arabidopsis lyrata subsp. lyrata]	5e-80	Q8LAM4_ARATH/28-204 PF00117.23;GATase;	5e-79	F	GO:0003922.GMP synthase (glutamine-hydrolyzing) activity;GO:0005524.ATP binding;GO:0003824.catalytic activity;GO:0016874.ligase activity;GO:0006541.glutamine metabolic process;GO:0009058.biosynthetic process;GO:0000166.nucleotide binding;GO:0006177.GMP biosynthetic process;GO:0006164.purine nucleotide biosynthetic process;	-	-	-
comp115632_c0	0	0	0	0	0	-	-	254	-	-	-	-	-	-	-	-	-	-	-	-	-	-	-
comp15426_c0	0.36	0.16	0.08	0	0.19	-	-	219	-	-	-	-	-	-	-	-	-	-	-	-	-	-	-
comp36394_c0	0.79	0.31	0	0.3	0.32	-	-	749	-	-	-	-	-	-	-	-	-	-	-	-	-	-	-
comp103574_c0	0.13	0	0	0	0.14	SLC35E1	solute carrier family 35. member E1	291	sp|P52178|TPT2_BRAOB Triose phosphate/phosphate translocator. non-green plastid. chloroplastic OS=Brassica oleracea var. botrytis GN=NGTPT PE=2 SV=1	2e-48	gnl|CDD|129898 TIGR00817. tpt. Tpt phosphate/phosphoenolpyruvate translocator. The 6-8 TMS Triose-phosphate Transporter (TPT) Family (TC 2.A.7.9)Functionally characterized members of the TPT family are derived from the inner envelope membranes of chloroplasts and nongreen plastids of plants. However.homologues are also present in yeast. Saccharomyces cerevisiae has three functionally uncharacteri…	4e-42	tr|A0ST33|A0ST33_BRANA Plastid phosphoenolpyruvate/phosphate translocator OS=Brassica napus GN=PPT1 PE=2 SV=1	1e-46	sp|P52178.1|TPT2_BRAOB RecName: Full=Triose phosphate/phosphate translocator. non-green plastid. chloroplastic; Short=CTPT; Flags: Precursor gb|AAA84892.1| non-green plastid phosphate/triose-phosphate translocator precursor [Brassica oleracea var. botrytis]	8e-47	A0ST33_BRANA/116-241 PF00892.15;EamA;	3e-30	GE	GO:0016020.membrane;GO:0006810.transport;GO:0016021.integral to membrane;GO:0009536.plastid;GO:0031969.chloroplast membrane;GO:0009507.chloroplast;GO:0005215.transporter activity;	-	K15283	-
comp104653_c0	0.14	0	0	0	0	-	-	273	-	-	-	-	-	-	-	-	-	-	-	-	-	-	-
comp25745_c0	0.12	0.4	0.99	0.95	0.86	-	-	493	-	-	-	-	-	-	-	-	-	-	-	-	-	-	-
comp116207_c0	0.22	0.1	0	0	0.15	E3.4.22.-	-	543	sp|P43297|RD21A_ARATH Cysteine proteinase RD21a OS=Arabidopsis thaliana GN=RD21A PE=1 SV=1	1e-97	-	-	tr|Q0WM94|Q0WM94_ARATH Cysteine protease component of protease-inhibitor complex (Fragment) OS=Arabidopsis thaliana GN=At5g43060 PE=2 SV=1	4e-104	dbj|BAF01762.1| cysteine protease component of protease-inhibitor complex [Arabidopsis thaliana]	3e-104	D7MQ24_ARALL/138-353 PF00112.18;Peptidase_C1;	8e-50	T	GO:0016787.hydrolase activity;GO:0008234.cysteine-type peptidase activity;GO:0008233.peptidase activity;GO:0006508.proteolysis;GO:0004197.cysteine-type endopeptidase activity;GO:0006950.response to stress;	-	K01376	-
comp71230_c0	0	0	0	0	0	-	-	517	sp|P29136|MEP1_SOYBN Metalloendoproteinase 1 OS=Glycine max PE=1 SV=2	8e-41	gnl|CDD|201216 pfam00413. Peptidase_M10. Matrixin. The members of this family are enzymes that cleave peptides. These proteases require zinc for catalysis.	3e-39	tr|B9RUG6|B9RUG6_RICCO Metalloendoproteinase 1. putative OS=Ricinus communis GN=RCOM_0852690 PE=4 SV=1	6e-76	ref|XP_002517411.1| Metalloendoproteinase 1 precursor. putative [Ricinus communis] gb|EEF44953.1| Metalloendoproteinase 1 precursor. putative [Ricinus communis]	5e-76	B9RUG6_RICCO/159-310 PF00413.19;Peptidase_M10;	1e-46	OW	GO:0043231.intracellular membrane-bounded organelle;GO:0031012.extracellular matrix;GO:0008233.peptidase activity;GO:0008152.metabolic process;GO:0004222.metalloendopeptidase activity;GO:0005578.proteinaceous extracellular matrix;GO:0046872.metal ion binding;GO:0006508.proteolysis;GO:0008237.metallopeptidase activity;GO:0016787.hydrolase activity;GO:0005509.calcium ion binding;GO:0008270.zinc ion…	-	-	-
comp45149_c0	0.04	0	0.04	0	0	RPM1. RPS3	disease resistance protein RPM1	480	sp|Q39214|RPM1_ARATH Disease resistance protein RPM1 OS=Arabidopsis thaliana GN=RPM1 PE=1 SV=1	2e-36	gnl|CDD|201512 pfam00931. NB-ARC. NB-ARC domain.	4e-34	tr|Q6PKX5|Q6PKX5_PRUPE Putative NBS-LRR type disease resistance protein OS=Prunus persica GN=RPM1 PE=2 SV=1	1e-85	gb|AAT09451.1| putative NBS-LRR type disease resistance protein [Prunus persica]	1e-85	Q6PKX5_PRUPE/168-460 PF00931.17;NB-ARC;	1e-80	T	GO:0005524.ATP binding;GO:0006952.defense response;GO:0006915.apoptotic process;	-	K13457	ko04626. Plant-pathogen interaction;
comp3821_c0	0	0.48	0.08	0.17	0.27	HCT	shikimate O-hydroxycinnamoyltransferase	445	sp|Q9FI78|HCT_ARATH Hydroxycinnamoyl-Coenzyme A shikimate/quinate hydroxycinnamoyltransferase OS=Arabidopsis thaliana GN=HCT PE=2 SV=1	6e-41	gnl|CDD|166304 PLN02663. PLN02663. hydroxycinnamoyl-CoA:shikimate/quinate hydroxycinnamoyltransferase.	1e-51	tr|B6DQK4|B6DQK4_TRIPR Shikimate O-hydroxycinnamoyl transferase OS=Trifolium pratense GN=HCT1B PE=2 SV=1	2e-40	gb|ACI28534.1| shikimate O-hydroxycinnamoyl transferase [Trifolium pratense]	2e-40	B6DQK4_TRIPR/1-434 PF02458.10;Transferase;	4e-41	-	GO:0047172.shikimate O-hydroxycinnamoyltransferase activity;GO:0016787.hydrolase activity;GO:0016747.transferase activity. transferring acyl groups other than amino-acyl groups;GO:0016740.transferase activity;	EC:2.3.1.133	K13065	ko00940. Phenylpropanoid biosynthesis;ko00941. Flavonoid biosynthesis;ko00945. Stilbenoid. diarylheptanoid and gingerol biosynthesis;
comp82858_c0	0.21	0	0.1	0.03	0.06	-	-	1098	-	-	-	-	-	-	-	-	-	-	-	-	-	-	-
comp114852_c0	0	0.07	0	0	0	-	-	261	-	-	-	-	-	-	-	-	-	-	-	-	-	-	-
comp32227_c0	0	0	0.36	0.83	0.57	-	-	248	-	-	-	-	-	-	-	-	-	-	-	-	-	-	-
comp59433_c0	0.81	0.39	0	0.89	1.76	-	-	508	-	-	-	-	-	-	-	-	-	-	-	-	-	-	-
comp79191_c0	55.8	7.8	1.33	2.15	3.01	-	-	1100	sp|Q9ZP55|DRP4C_ARATH Dynamin-related protein 4C OS=Arabidopsis thaliana GN=DRP4C PE=2 SV=1	2e-79	-	-	tr|B9RFU7|B9RFU7_RICCO Interferon-induced GTP-binding protein mx. putative OS=Ricinus communis GN=RCOM_1437440 PE=3 SV=1	3e-104	ref|XP_002512616.1| interferon-induced GTP-binding protein mx. putative [Ricinus communis] gb|EEF50068.1| interferon-induced GTP-binding protein mx. putative [Ricinus communis]	2e-104	B9RFU7_RICCO/254-545 PF01031.15;Dynamin_M;	2e-68	-	GO:0006184.GTP catabolic process;GO:0000166.nucleotide binding;GO:0005525.GTP binding;GO:0003924.GTPase activity;	-	-	-
comp62436_c0	0.93	0.55	0.23	0.49	0.45	-	-	1032	-	-	-	-	-	-	-	-	-	-	-	-	-	-	-
comp127451_c0	0.13	0.24	0	0	0	-	-	291	-	-	-	-	-	-	-	-	-	-	-	-	-	-	-
comp14705_c0	0.34	0	0	0.07	0	-	-	286	-	-	-	-	-	-	-	-	-	-	-	-	-	-	-
comp92299_c0	0.23	0	0.07	0.07	0.08	-	-	257	-	-	-	-	-	-	-	-	-	-	-	-	-	-	-
comp65487_c0	19.91	9.18	0.87	0.44	0.69	AP2	AP2-like factor. euAP2 lineage	2580	sp|P47927|AP2_ARATH Floral homeotic protein APETALA 2 OS=Arabidopsis thaliana GN=AP2 PE=1 SV=1	1e-97	gnl|CDD|197689 smart00380. AP2. DNA-binding domain in plant proteins such as APETALA2 and EREBPs.	1e-22	tr|H9LFR1|H9LFR1_PRUPE APETALA2 protein OS=Prunus persica GN=APETALA2 PE=2 SV=1	0	gb|AEB92231.1| APETALA2 protein [Prunus persica]	0	Q8VWW8_MALDO/1-149 PB080285; Pfam-B_80285;	2e-39	-	GO:0005634.nucleus;GO:0003677.DNA binding;GO:0006355.regulation of transcription. DNA-dependent;GO:0006351.transcription. DNA-dependent;GO:0003700.sequence-specific DNA binding transcription factor activity;	-	K09284	-
comp29689_c0	0.03	0	0	0	0	-	-	595	sp|Q8GU89|PDR4_ORYSJ Pleiotropic drug resistance protein 4 OS=Oryza sativa subsp. japonica GN=PDR4 PE=2 SV=1	2e-94	gnl|CDD|178685 PLN03140. PLN03140. ABC transporter G family member; Provisional.	5e-98	tr|I1M5P9|I1M5P9_SOYBN Uncharacterized protein OS=Glycine max PE=4 SV=1	6e-98	ref|XP_003543663.1| PREDICTED: pleiotropic drug resistance protein 1-like [Glycine max]	2e-96	B9SRE5_RICCO/191-351 PF00005.22;ABC_tran;	6e-80	Q	GO:0016020.membrane;GO:0006810.transport;GO:0005524.ATP binding;GO:0000166.nucleotide binding;GO:0006952.defense response;GO:0017111.nucleoside-triphosphatase activity;GO:0006200.ATP catabolic process;GO:0016021.integral to membrane;GO:0005886.plasma membrane;GO:0016887.ATPase activity;	-	-	-
comp77036_c0	2.61	1.19	2.07	4.74	3.77	-	-	210	-	-	-	-	tr|D6N3F9|D6N3F9_MALDO TNL OS=Malus domestica PE=4 SV=1	5e-21	gb|ACZ98532.1| TNL [Malus x domestica]	4e-21	-	-	-	GO:0007165.signal transduction;GO:0005524.ATP binding;GO:0006915.apoptotic process;GO:0031224.intrinsic to membrane;GO:0006952.defense response;GO:0000166.nucleotide binding;GO:0017111.nucleoside-triphosphatase activity;GO:0004888.transmembrane signaling receptor activity;GO:0045087.innate immune response;	-	-	-
comp109395_c0	0.13	0	0	0	0	FAD2	omega-6 fatty acid desaturase (delta-12 desaturase)	309	sp|P48631|FD6E2_SOYBN Omega-6 fatty acid desaturase. endoplasmic reticulum isozyme 2 OS=Glycine max GN=FAD2-2 PE=2 SV=1	7e-58	gnl|CDD|178121 PLN02505. PLN02505. omega-6 fatty acid desaturase.	4e-71	tr|Q5FB99|Q5FB99_SOYBN Microsomal omega-6 fatty acid desaturase OS=Glycine max GN=GmFAD2-2a PE=4 SV=1	1e-57	dbj|BAD89862.1| microsomal omega-6 fatty acid desaturase [Glycine max]	8e-58	F1C4C2_PHAVU/8-191 PF00487.19;FA_desaturase;	2e-57	-	GO:0016020.membrane;GO:0005783.endoplasmic reticulum;GO:0055114.oxidation-reduction process;GO:0016717.oxidoreductase activity. acting on paired donors. with oxidation of a pair of donors resulting in the reduction of molecular oxygen to two molecules of water;GO:0016720.delta12-fatty acid dehydrogenase activity;GO:0016021.integral to membrane;GO:0005789.endoplasmic reticulum membrane;GO:0006633.…	EC:1.14.19.-	K10256	ko01040. Biosynthesis of unsaturated fatty acids;
comp46413_c0	2.01	0.66	0.93	4.47	6.23	-	-	1514	-	-	gnl|CDD|205979 pfam13806. Rieske_2. Rieske-like [2Fe-2S] domain.	1e-22	tr|G7K975|G7K975_MEDTR Putative uncharacterized protein OS=Medicago truncatula GN=MTR_5g008750 PE=4 SV=1	4e-104	ref|XP_003610942.1| hypothetical protein MTR_5g008750 [Medicago truncatula] gb|AES93900.1| hypothetical protein MTR_5g008750 [Medicago truncatula]	3e-104	B9SPX1_RICCO/73-186 PF13806.1;Rieske_2;	4e-68	-	GO:0051537.2 iron. 2 sulfur cluster binding;GO:0055114.oxidation-reduction process;GO:0016491.oxidoreductase activity;	-	-	-
comp18982_c0	0.3	0.11	0.03	0	0	-	-	645	-	-	-	-	tr|I1NGE5|I1NGE5_SOYBN Uncharacterized protein (Fragment) OS=Glycine max PE=4 SV=1	1e-32	ref|XP_003631990.1| PREDICTED: uncharacterized protein LOC100852693 [Vitis vinifera] emb|CBI26243.3| unnamed protein product [Vitis vinifera]	2e-29	D7T6X2_VITVI/1-61 PB020381; Pfam-B_20381;	5e-30	-	-	-	-	-
comp109102_c0	0.67	0	0	0	0	-	-	264	-	-	-	-	-	-	-	-	-	-	-	-	-	-	-
comp121458_c0	0.38	0	0	0	0.13	CTSH	cathepsin H	310	sp|P25778|ORYC_ORYSJ Oryzain gamma chain OS=Oryza sativa subsp. japonica GN=Os09g0442300 PE=2 SV=2	3e-49	gnl|CDD|201011 pfam00112. Peptidase_C1. Papain family cysteine protease.	4e-48	tr|I1L1Q4|I1L1Q4_SOYBN Uncharacterized protein OS=Glycine max GN=Gma.30958 PE=4 SV=1	1e-57	ref|XP_003533785.1| PREDICTED: cysteine proteinase [Glycine max]	9e-58	B9RRA4_RICCO/141-356 PF00112.18;Peptidase_C1;	2e-50	O	GO:0016787.hydrolase activity;GO:0008234.cysteine-type peptidase activity;GO:0008233.peptidase activity;GO:0006508.proteolysis;GO:0004197.cysteine-type endopeptidase activity;GO:0005773.vacuole;	EC:3.4.22.16	K01366	ko04142. Lysosome;
comp40101_c0	0	6.69	1.95	0	0.04	-	-	500	-	-	-	-	-	-	-	-	-	-	-	-	-	-	-
comp115241_c0	0.38	0	0	0.09	0.19	-	-	209	-	-	-	-	-	-	-	-	-	-	-	-	-	-	-
comp70029_c0	1.05	0.4	0.68	0.7	0.34	-	-	1719	sp|Q9LZ20|CAAT6_ARATH Cationic amino acid transporter 6. chloroplastic OS=Arabidopsis thaliana GN=CAT6 PE=2 SV=1	4e-176	-	-	tr|B9HVV3|B9HVV3_POPTR Cationic amino acid transporter OS=Populus trichocarpa GN=PtrCAT10 PE=4 SV=1	0	ref|XP_002269556.1| PREDICTED: high affinity cationic amino acid transporter 1 [Vitis vinifera]	0	D7T3E0_VITVI/5-443 PF13520.1;AA_permease_2;	6e-168	-	GO:0016020.membrane;GO:0006810.transport;GO:0055085.transmembrane transport;GO:0016021.integral to membrane;GO:0003333.amino acid transmembrane transport;GO:0015171.amino acid transmembrane transporter activity;	-	-	-
comp46522_c0	6.86	0.06	0.02	0.03	0.24	LHCA4	light-harvesting complex I chlorophyll a/b binding protein 4	1178	sp|Q9SQL2|CB24_PEA Chlorophyll a-b binding protein P4. chloroplastic OS=Pisum sativum GN=lhcA-P4 PE=1 SV=1	7e-157	gnl|CDD|177719 PLN00101. PLN00101. Photosystem I light-harvesting complex type 4 protein; Provisional.	0	tr|B7FJY9|B7FJY9_MEDTR Putative uncharacterized protein OS=Medicago truncatula PE=2 SV=1	1e-161	gb|ACJ85068.1| unknown [Medicago truncatula] gb|AFK42004.1| unknown [Medicago truncatula]	1e-161	CB24_PEA/62-223 PF00504.16;Chloroa_b-bind;	1e-106	-	GO:0016020.membrane;GO:0009535.chloroplast thylakoid membrane;GO:0009523.photosystem II;GO:0018298.protein-chromophore linkage;GO:0009579.thylakoid;GO:0046872.metal ion binding;GO:0009765.photosynthesis. light harvesting;GO:0016021.integral to membrane;GO:0009536.plastid;GO:0016168.chlorophyll binding;GO:0009507.chloroplast;GO:0015979.photosynthesis;GO:0009522.photosystem I;	-	K08910	ko00196. Photosynthesis - antenna proteins;
comp33036_c0	0	0	0.29	0.05	0.76	-	-	376	-	-	-	-	-	-	-	-	-	-	-	-	-	-	-
comp89661_c0	0.75	0.45	0.15	0.16	0	-	-	236	-	-	-	-	-	-	-	-	-	-	-	-	-	-	-
comp121592_c0	0.08	0	0	0	0	RDR1. RDP1	RNA-dependent RNA polymerase 1	246	sp|Q0DXS3|RDR1_ORYSJ Probable RNA-dependent RNA polymerase 1 OS=Oryza sativa subsp. japonica GN=RDR1 PE=2 SV=2	4e-22	gnl|CDD|203192 pfam05183. RdRP. RNA dependent RNA polymerase. This family of proteins are eukaryotic RNA dependent RNA polymerases. These proteins are involved in post transcriptional gene silencing where they are thought to amplify dsRNA templates.	7e-18	tr|A5ATA5|A5ATA5_VITVI Putative uncharacterized protein OS=Vitis vinifera GN=VITISV_040047 PE=4 SV=1	1e-23	emb|CAN82568.1| hypothetical protein VITISV_040047 [Vitis vinifera]	1e-23	D7T8J9_VITVI/530-745 PF05183.7;RdRP;	4e-25	A	GO:0000166.nucleotide binding;GO:0003968.RNA-directed RNA polymerase activity;GO:0003676.nucleic acid binding;	EC:2.7.7.48	K11699	-
comp123784_c0	0	0	0	0	0	-	-	204	-	-	-	-	-	-	-	-	-	-	-	-	-	-	-
comp58421_c0	0.17	0.17	0.04	0.1	0.09	-	-	929	-	-	-	-	-	-	-	-	-	-	-	-	-	-	-
comp111530_c0	0.13	0.18	0.12	0	0.21	-	-	292	-	-	-	-	-	-	-	-	-	-	-	-	-	-	-
comp69757_c0	1.1	3.06	1.16	2.12	3.55	pdxT. pdx2	glutamine amidotransferase	1296	-	-	-	-	-	-	-	-	-	-	-	-	EC:2.6.-.-	K08681	ko00750. Vitamin B6 metabolism;
comp118312_c0	0	0	0	0.16	0.17	-	-	237	-	-	-	-	-	-	-	-	-	-	-	-	-	-	-
comp62751_c0	0.3	0.23	0.12	0	0.18	-	-	461	-	-	-	-	-	-	-	-	-	-	-	-	-	-	-
comp122028_c0	0.42	0.08	0	0	0	-	-	469	sp|Q2V9B0|MY1R1_SOLTU Transcription factor MYB1R1 OS=Solanum tuberosum PE=2 SV=1	4e-33	gnl|CDD|130620 TIGR01557. myb_SHAQKYF. myb-like DNA-binding domain. SHAQKYF class. This model describes a DNA-binding domain restricted to (but common in) plant proteins. many of which also contain a response regulator domain. The domain appears related to the Myb-like DNA-binding domain described by Pfam model pfam00249. It is distinguished in part by a well-conserved motif SH[AL]QKY[RF] at the …	1e-17	tr|A5C1Q1|A5C1Q1_VITVI Putative uncharacterized protein OS=Vitis vinifera GN=VITISV_041371 PE=4 SV=1	3e-43	emb|CAN66264.1| hypothetical protein VITISV_041371 [Vitis vinifera]	3e-43	D7MM75_ARALL/90-137 PF00249.26;Myb_DNA-binding;	7e-26	-	GO:0005634.nucleus;GO:0003677.DNA binding;GO:0006355.regulation of transcription. DNA-dependent;GO:0006950.response to stress;GO:0006351.transcription. DNA-dependent;GO:0005737.cytoplasm;GO:0003676.nucleic acid binding;GO:0046872.metal ion binding;GO:0005829.cytosol;GO:0008270.zinc ion binding;	-	-	-
comp33245_c0	2.5	1.51	1.54	1.6	2.59	CUL1. CDC53	cullin 1	306	sp|Q94AH6|CUL1_ARATH Cullin-1 OS=Arabidopsis thaliana GN=CUL1 PE=1 SV=1	4e-35	gnl|CDD|201494 pfam00888. Cullin. Cullin family.	8e-20	tr|I1ZBR3|I1ZBR3_PRUAV Cullin 1-like protein A OS=Prunus avium PE=2 SV=1	5e-38	gb|AFJ21664.1| cullin 1-like protein A [Prunus avium]	5e-38	B9HSC5_POPTR/13-646 PF00888.17;Cullin;	1e-37	D	GO:0006511.ubiquitin-dependent protein catabolic process;GO:0031625.ubiquitin protein ligase binding;GO:0031461.cullin-RING ubiquitin ligase complex;	-	K03347	ko04110. Cell cycle;ko04111. Cell cycle - yeast;ko04114. Oocyte meiosis;ko04120. Ubiquitin mediated proteolysis;ko04141. Protein processing in endoplasmic reticulum;ko04310. Wnt signaling pathway;ko04350. TGF-beta signaling pathway;ko04710. Circadian rhythm;ko05168. Herpes simplex infection;
comp22020_c0	0	2.93	4.39	0.1	0	-	-	371	-	-	-	-	-	-	-	-	-	-	-	-	-	-	-
comp75790_c0	0.36	0.05	0.29	0	0.16	-	-	379	-	-	-	-	-	-	-	-	-	-	-	-	-	-	-
comp107967_c0	0	0	0.13	0	0.14	-	-	280	-	-	-	-	-	-	-	-	-	-	-	-	-	-	-
comp88106_c0	0.15	0.72	0.14	0	0	-	-	521	sp|Q8RY65|NIK2_ARATH Protein NSP-INTERACTING KINASE 2 OS=Arabidopsis thaliana GN=NIK2 PE=1 SV=1	2e-14	-	-	tr|B9N8I7|B9N8I7_POPTR Predicted protein OS=Populus trichocarpa GN=POPTRDRAFT_786328 PE=4 SV=1	2e-51	ref|XP_002331535.1| predicted protein [Populus trichocarpa] gb|EEF10890.1| predicted protein [Populus trichocarpa]	1e-51	D7TUG9_VITVI/135-195 PF13855.1;LRR_8;	6e-12	-	-	-	-	-
comp59104_c0	0.8	0.04	0.16	0.04	1	-	-	465	-	-	-	-	-	-	-	-	-	-	-	-	-	-	-
comp117451_c0	0	0	0.15	0	0.17	rraA. menG	regulator of ribonuclease activity A	239	sp|Q9FFE0|RRAA2_ARATH Regulator of ribonuclease-like protein 2 OS=Arabidopsis thaliana GN=At5g16450 PE=2 SV=1	2e-51	gnl|CDD|130990 TIGR01935. NOT-MenG. RraA famliy. The E. coli member of this family has been characterized as a regulator of RNase E and its crystal structure has been analyzed. This model was initially classified as a "hypothetical equivalog" expressing the tentative hypothesis that all members might have the same function as the E. coli enzyme. Considering the second clade of enterobacterial seq…	1e-45	tr|D7M848|D7M848_ARALL Dimethylmenaquinone methyltransferase family protein OS=Arabidopsis lyrata subsp. lyrata GN=ARALYDRAFT_488497 PE=3 SV=1	1e-49	ref|NP_197149.1| Regulator of ribonuclease-like protein 2 [Arabidopsis thaliana] ref|NP_850830.1| Regulator of ribonuclease-like protein 2 [Arabidopsis thaliana] ref|XP_002871719.1| dimethylmenaquinone methyltransferase family protein [Arabidopsis lyrata subsp. lyrata] sp|Q9FFE0.1|RRAA2_ARATH RecName: Full=Regulator of ribonuclease-like protein 2 dbj|BAB09612.1| S-adenosylmethionine:2-demethylmen…	9e-50	B9DH14_ARATH/2-159 PF03737.10;Methyltransf_6;	2e-50	-	GO:0008168.methyltransferase activity;GO:0060699.regulation of endoribonuclease activity;GO:0005737.cytoplasm;GO:0060702.negative regulation of endoribonuclease activity;GO:0051252.regulation of RNA metabolic process;GO:0016740.transferase activity;GO:0032259.methylation;GO:0019899.enzyme binding;GO:0060698.endoribonuclease inhibitor activity;GO:0008428.ribonuclease inhibitor activity;	-	K02553	-
comp118626_c0	0.32	0	0	0	0	-	-	243	-	-	-	-	-	-	-	-	-	-	-	-	-	-	-
comp16391_c0	0	0.17	0	0	0	-	-	208	-	-	-	-	-	-	-	-	-	-	-	-	-	-	-
comp127382_c0	0	0	0	0	0.18	IAA	auxin-responsive protein IAA	229	sp|Q38826|IAA8_ARATH Auxin-responsive protein IAA8 OS=Arabidopsis thaliana GN=IAA8 PE=1 SV=1	7e-40	-	-	tr|D3K0D7|D3K0D7_ARATH Indole-3-acetic acid inducible 8 (Fragment) OS=Arabidopsis thaliana GN=IAA8 PE=4 SV=2	3e-39	gb|ADC29389.2| indole-3-acetic acid inducible 8 [Arabidopsis thaliana]	3e-39	IAA8_ARATH/47-311 PF02309.11;AUX_IAA;	2e-39	-	-	-	K14484	ko04075. Plant hormone signal transduction;
comp91563_c0	0.07	0	0	0	0	-	-	293	-	-	-	-	-	-	-	-	-	-	-	-	-	-	-
comp91094_c0	0.49	0.19	0	0	0	-	-	278	-	-	-	-	-	-	-	-	-	-	-	-	-	-	-
comp22715_c0	3.51	2.17	0.74	1.22	1.9	-	-	246	-	-	-	-	-	-	-	-	-	-	-	-	-	-	-
comp69316_c0	1.77	0.69	0.05	0.02	0.07	-	-	2244	-	-	gnl|CDD|191157 pfam05003. DUF668. Protein of unknown function (DUF668). Uncharacterized plant protein.	3e-29	tr|D7TJ07|D7TJ07_VITVI Putative uncharacterized protein OS=Vitis vinifera GN=VIT_08s0007g04030 PE=4 SV=1	0	emb|CBI30233.3| unnamed protein product [Vitis vinifera]	0	D7TJ07_VITVI/396-487 PF05003.7;DUF668;	1e-27	-	-	-	-	-
comp36423_c0	0	0	0	0	0.11	psbW	photosystem II PsbW protein	383	sp|Q41387|PSBW_SPIOL Photosystem II reaction center W protein. chloroplastic OS=Spinacia oleracea GN=psbW PE=1 SV=1	9e-23	gnl|CDD|177712 PLN00092. PLN00092. photosystem I reaction center subunit V (PsaG); Provisional.	3e-39	tr|C6T2W3|C6T2W3_SOYBN Uncharacterized protein OS=Glycine max PE=2 SV=1	1e-44	ref|NP_001236601.1| uncharacterized protein LOC100526966 [Glycine max] gb|ACU16001.1| unknown [Glycine max]	1e-44	C6T2W3_SOYBN/1-133 PF07123.7;PsbW;	2e-45	-	GO:0016020.membrane;GO:0009535.chloroplast thylakoid membrane;GO:0009523.photosystem II;GO:0016021.integral to membrane;GO:0009536.plastid;GO:0009579.thylakoid;GO:0015979.photosynthesis;GO:0009507.chloroplast;	-	K02721	ko00195. Photosynthesis;
comp123023_c0	0	0	0.05	0.06	0.3	-	-	339	-	-	-	-	-	-	-	-	-	-	-	-	-	-	-
comp12801_c0	0.38	0	0.09	0.18	0.1	-	-	206	-	-	-	-	tr|B9RXG3|B9RXG3_RICCO Putative uncharacterized protein OS=Ricinus communis GN=RCOM_0903600 PE=4 SV=1	3e-16	ref|XP_002518432.1| conserved hypothetical protein [Ricinus communis] gb|EEF43819.1| conserved hypothetical protein [Ricinus communis]	2e-16	-	-	R	GO:0016020.membrane;	-	-	-
comp88594_c0	0.08	0.22	0.08	0.16	0.08	-	-	240	-	-	-	-	-	-	-	-	-	-	-	-	-	-	-
comp71462_c0	8.41	8.86	6.81	13.36	17.46	-	-	2939	sp|Q9STE8|TC753_ARATH Protein TOC75-3. chloroplastic OS=Arabidopsis thaliana GN=TOC75-3 PE=1 SV=1	0	gnl|CDD|178683 PLN03138. PLN03138. Protein TOC75; Provisional.	0	tr|B9GMY2|B9GMY2_POPTR Predicted protein OS=Populus trichocarpa GN=POPTRDRAFT_1066343 PE=4 SV=1	0	ref|XP_002299371.1| predicted protein [Populus trichocarpa] gb|EEE84176.1| predicted protein [Populus trichocarpa]	0	A5BDU2_VITVI/452-784 PF01103.18;Bac_surface_Ag;	0	-	GO:0016020.membrane;GO:0006810.transport;GO:0019867.outer membrane;GO:0005622.intracellular;GO:0006886.intracellular protein transport;GO:0009527.plastid outer membrane;GO:0016021.integral to membrane;GO:0015450.P-P-bond-hydrolysis-driven protein transmembrane transporter activity;GO:0009536.plastid;GO:0009707.chloroplast outer membrane;GO:0015031.protein transport;GO:0009507.chloroplast;	-	-	-
comp78161_c0	0.18	0.15	0.17	0.19	0.51	-	-	2789	sp|Q0WVN5|CSLG3_ARATH Cellulose synthase-like protein G3 OS=Arabidopsis thaliana GN=CSLG3 PE=2 SV=2	0	gnl|CDD|178481 PLN02893. PLN02893. Cellulose synthase-like protein.	0	tr|B9GXS8|B9GXS8_POPTR Predicted protein OS=Populus trichocarpa GN=POPTRDRAFT_554513 PE=4 SV=1	0	ref|XP_002303664.1| predicted protein [Populus trichocarpa] gb|EEE78643.1| predicted protein [Populus trichocarpa]	0	B9GXS8_POPTR/399-734 PF03552.9;Cellulose_synt;	5e-154	-	GO:0016760.cellulose synthase (UDP-forming) activity;GO:0016020.membrane;GO:0016757.transferase activity. transferring glycosyl groups;GO:0030244.cellulose biosynthetic process;GO:0016021.integral to membrane;GO:0016740.transferase activity;GO:0007047.cellular cell wall organization;	-	-	-
comp117505_c0	0.34	0	0	0	0.18	E2.4.1.13	sucrose synthase	229	sp|P49040|SUS1_ARATH Sucrose synthase 1 OS=Arabidopsis thaliana GN=SUS1 PE=1 SV=3	1e-36	gnl|CDD|177747 PLN00142. PLN00142. sucrose synthase.	1e-38	tr|D7M049|D7M049_ARALL Putative uncharacterized protein OS=Arabidopsis lyrata subsp. lyrata GN=ARALYDRAFT_910122 PE=4 SV=1	3e-35	ref|XP_002874016.1| hypothetical protein ARALYDRAFT_910122 [Arabidopsis lyrata subsp. lyrata] gb|EFH50275.1| hypothetical protein ARALYDRAFT_910122 [Arabidopsis lyrata subsp. lyrata]	2e-35	E9KNP0_POPTO/5-552 PF00862.14;Sucrose_synth;	3e-31	-	GO:0009877.nodulation;GO:0016757.transferase activity. transferring glycosyl groups;GO:0009058.biosynthetic process;GO:0016157.sucrose synthase activity;GO:0016740.transferase activity;GO:0005985.sucrose metabolic process;	EC:2.4.1.13	K00695	ko00500. Starch and sucrose metabolism;
comp2224_c0	0.16	0.07	0.15	0.16	0.25	-	-	239	-	-	-	-	-	-	-	-	-	-	-	-	-	-	-
comp107881_c0	0.12	0.16	0.16	0	0.24	-	-	341	-	-	-	-	-	-	-	-	-	-	-	-	-	-	-
comp32141_c0	0.2	0	0	0	0.03	-	-	1358	sp|Q9LN68|GATL1_ARATH Probable galacturonosyltransferase-like 1 OS=Arabidopsis thaliana GN=GATL1 PE=2 SV=1	5e-157	gnl|CDD|201828 pfam01501. Glyco_transf_8. Glycosyl transferase family 8. This family includes enzymes that transfer sugar residues to donor molecules. Members of this family are involved in lipopolysaccharide biosynthesis and glycogen synthesis. This family includes Lipopolysaccharide galactosyltransferase. lipopolysaccharide glucosyltransferase 1. and glycogenin glucosyltransferase.	2e-44	tr|F6GX00|F6GX00_VITVI Putative uncharacterized protein OS=Vitis vinifera GN=VIT_04s0023g01120 PE=4 SV=1	4e-166	ref|XP_002269182.1| PREDICTED: probable galacturonosyltransferase-like 2-like [Vitis vinifera]	3e-166	A5AJV9_VITVI/79-339 PF01501.15;Glyco_transf_8;	1e-134	-	GO:0016757.transferase activity. transferring glycosyl groups;GO:0016740.transferase activity;	-	-	-
comp122459_c0	0.43	0	0	0	0	-	-	271	-	-	-	-	-	-	-	-	-	-	-	-	-	-	-
comp62060_c0	10.49	7.25	3.8	1.03	0.1	-	-	2007	sp|Q8GXR2|PLT6_ARATH Probable polyol transporter 6 OS=Arabidopsis thaliana GN=PLT6 PE=2 SV=2	0	gnl|CDD|200987 pfam00083. Sugar_tr. Sugar (and other) transporter.	2e-109	tr|A5BUJ3|A5BUJ3_VITVI Putative polyol/monosaccharide transporter OS=Vitis vinifera GN=PMT3 PE=3 SV=1	0	ref|XP_002267872.1| PREDICTED: probable polyol transporter 6 [Vitis vinifera] emb|CAN68316.1| hypothetical protein VITISV_032188 [Vitis vinifera] gb|ADP37152.1| putative polyol/monosaccharide transporter [Vitis vinifera]	0	B9SZL0_RICCO/22-481 PF00083.19;Sugar_tr;	0	RG	GO:0032440.2-alkenal reductase [NAD(P)] activity;GO:0016020.membrane;GO:0006810.transport;GO:0055085.transmembrane transport;GO:0055114.oxidation-reduction process;GO:0008643.carbohydrate transport;GO:0016021.integral to membrane;GO:0016491.oxidoreductase activity;GO:0005215.transporter activity;GO:0022857.transmembrane transporter activity;GO:0022891.substrate-specific transmembrane transporter …	-	-	-
comp88233_c0	0	0	0	0.1	0.21	-	-	385	-	-	-	-	-	-	-	-	-	-	-	-	-	-	-
comp1515_c0	0.11	0.1	0.05	0	0.06	-	-	352	-	-	-	-	-	-	-	-	-	-	-	-	-	-	-
comp46495_c0	0	0	0.16	0.82	0.36	-	-	228	-	-	-	-	-	-	-	-	-	-	-	-	-	-	-
comp123849_c0	0.12	0	0	0	0	-	-	330	-	-	-	-	-	-	-	-	-	-	-	-	-	-	-
comp54037_c0	1.08	1.28	1.07	1.8	3.81	-	-	1000	-	-	-	-	-	-	-	-	-	-	-	-	-	-	-
comp15210_c0	0.09	0.16	0	0.04	0.09	-	-	457	-	-	-	-	-	-	-	-	-	-	-	-	-	-	-
comp10344_c0	0.19	0	0.09	0	0.1	-	-	209	-	-	-	-	-	-	-	-	-	-	-	-	-	-	-
comp101800_c0	0	0	0	0	0	-	-	211	-	-	-	-	-	-	-	-	-	-	-	-	-	-	-
comp94154_c0	0	0.1	0	0	0.08	-	-	518	-	-	-	-	-	-	-	-	-	-	-	-	-	-	-
comp45681_c0	40.07	40.22	27.31	44.64	48.98	cynS	cyanate lyase	993	sp|B7FKW7|CYNS_MEDTR Cyanate hydratase OS=Medicago truncatula GN=CYN PE=2 SV=1	8e-91	gnl|CDD|179487 PRK02866. PRK02866. cyanate hydratase; Validated.	1e-40	tr|I1L7G1|I1L7G1_SOYBN Uncharacterized protein OS=Glycine max GN=Gma.11052 PE=4 SV=1	2e-87	sp|B7FKW7.1|CYNS_MEDTR RecName: Full=Cyanate hydratase; Short=Cyanase; AltName: Full=Cyanate hydrolase; AltName: Full=Cyanate lyase gb|ACJ85401.1| unknown [Medicago truncatula] gb|AFK43249.1| unknown [Medicago truncatula]	3e-89	CYNS_VITVI/77-150 PF02560.9;Cyanate_lyase;	7e-41	-	GO:0016829.lyase activity;GO:0003677.DNA binding;GO:0016836.hydro-lyase activity;GO:0008152.metabolic process;GO:0043565.sequence-specific DNA binding;GO:0009439.cyanate metabolic process;GO:0008824.cyanate hydratase activity;	EC:4.2.1.104	K01725	ko00910. Nitrogen metabolism;
comp2763_c0	0.24	0.22	0.05	0.11	0.06	-	-	660	-	-	-	-	-	-	-	-	-	-	-	-	-	-	-
comp41848_c0	5.61	8.53	0.77	0.08	0.23	-	-	444	-	-	-	-	-	-	-	-	-	-	-	-	-	-	-
comp128373_c0	0.37	0	0	0	0.19	-	-	211	sp|P29622|KAIN_HUMAN Kallistatin OS=Homo sapiens GN=SERPINA4 PE=1 SV=3	2e-24	gnl|CDD|29131 cd02056. alpha-1-antitrypsin_like. alpha-1-antitrypsin_like. This family contains a variety of different members of clade A of the serpin superfamily. They include the classical serine proteinase inhibitors. alpha-1-antitrypsin and alpha-1-antichymotrypsin. protein C inhibitor. kallistatin. and noninhibitory serpins. like corticosteroid and thyroxin binding globulins. In general. SE…	2e-17	tr|H2Q8V4|H2Q8V4_PANTR Uncharacterized protein OS=Pan troglodytes GN=ENSG00000100665 PE=3 SV=1	9e-23	dbj|BAG36012.1| unnamed protein product [Homo sapiens]	8e-23	KAIN_PONAB/53-424 PF00079.15;Serpin;	1e-21	V	GO:0005615.extracellular space;GO:0010466.negative regulation of peptidase activity;GO:0004867.serine-type endopeptidase inhibitor activity;GO:0005576.extracellular region;GO:0030414.peptidase inhibitor activity;	-	-	-
comp47744_c0	0.28	0.32	0.07	0.08	0.33	-	-	498	-	-	-	-	-	-	-	-	-	-	-	-	-	-	-
comp98168_c0	0.11	0.2	0.2	0.16	0.11	-	-	361	-	-	-	-	-	-	-	-	-	-	-	-	-	-	-
comp100187_c0	0.15	0.07	0.07	0	0.16	-	-	515	-	-	-	-	-	-	-	-	-	-	-	-	-	-	-
comp45076_c0	13.71	2.33	0.06	0.1	0	-	-	908	-	-	-	-	tr|B9H809|B9H809_POPTR Predicted protein OS=Populus trichocarpa GN=POPTRDRAFT_651666 PE=4 SV=1	2e-20	ref|XP_002307542.1| predicted protein [Populus trichocarpa] gb|EEE94538.1| predicted protein [Populus trichocarpa]	2e-20	B9H809_POPTR/4-111 PB355455; Pfam-B_355455;	2e-19	-	GO:0005634.nucleus;GO:0006355.regulation of transcription. DNA-dependent;	-	-	-
comp57918_c0	13.45	3.51	0.54	0.02	0.21	-	-	2332	-	-	-	-	tr|B9SK25|B9SK25_RICCO Hydrolase. putative OS=Ricinus communis GN=RCOM_1399300 PE=4 SV=1	0	ref|XP_002526344.1| hydrolase. putative [Ricinus communis] gb|EEF36015.1| hydrolase. putative [Ricinus communis]	0	B9SK25_RICCO/187-475 PF12697.2;Abhydrolase_6;	2e-149	-	GO:0016787.hydrolase activity;	-	-	-
comp43940_c0	8.99	4.18	0.47	0.1	0	-	-	724	-	-	gnl|CDD|192844 pfam11820. DUF3339. Protein of unknown function (DUF3339). This family of proteins are functionally uncharacterized. This family is found in eukaryotes. Proteins in this family are about 70 amino acids in length.	3e-33	tr|B9RMC7|B9RMC7_RICCO Putative uncharacterized protein OS=Ricinus communis GN=RCOM_1079680 PE=4 SV=1	5e-25	ref|XP_002514896.1| conserved hypothetical protein [Ricinus communis] gb|EEF47450.1| conserved hypothetical protein [Ricinus communis]	4e-25	B9RMC7_RICCO/1-68 PF11820.3;DUF3339;	7e-25	-	-	-	-	-
comp27529_c0	0.25	0.11	0.17	0.06	0.19	-	-	317	-	-	-	-	-	-	-	-	-	-	-	-	-	-	-
comp98864_c0	0.14	0	0	0.07	0.29	-	-	278	-	-	-	-	tr|I1KAP5|I1KAP5_SOYBN Uncharacterized protein OS=Glycine max GN=Gma.18655 PE=4 SV=1	3e-10	ref|XP_003526699.1| PREDICTED: cyclic nucleotide-gated ion channel 1-like [Glycine max]	3e-10	-	-	-	-	-	-	-
comp74392_c0	17.57	8.75	13.71	63.06	96.34	PEX14	peroxin-14	2276	sp|Q9FXT6|PEX14_ARATH Peroxisomal membrane protein PEX14 OS=Arabidopsis thaliana GN=PEX14 PE=1 SV=2	3e-92	gnl|CDD|203070 pfam04695. Pex14_N. Peroxisomal membrane anchor protein (Pex14p) conserved region. Family of peroxisomal membrane anchor proteins which bind the PTS1 (peroxisomal targeting signal) receptor and are required for the import of PTS1-containing proteins into peroxisomes. Loss of functional Pex14p results in defects in both the PTS1 and PTS2-dependent import pathways. Deletion analysis …	1e-18	tr|B9RB25|B9RB25_RICCO Putative uncharacterized protein OS=Ricinus communis GN=RCOM_1510590 PE=4 SV=1	7e-142	ref|XP_002511400.1| conserved hypothetical protein [Ricinus communis] gb|EEF52002.1| conserved hypothetical protein [Ricinus communis]	7e-142	B9I3A0_POPTR/29-162 PF04695.8;Pex14_N;	1e-44	-	GO:0016020.membrane;GO:0005777.peroxisome;	-	K13343	ko04146. Peroxisome;
comp82055_c0	0.16	0.07	0.07	0	0.03	-	-	1911	-	-	-	-	tr|G7I8W9|G7I8W9_MEDTR Putative uncharacterized protein OS=Medicago truncatula GN=MTR_1g005650 PE=4 SV=1	1e-40	ref|XP_003588303.1| hypothetical protein MTR_1g005650 [Medicago truncatula] gb|AES58554.1| hypothetical protein MTR_1g005650 [Medicago truncatula]	1e-40	-	-	-	-	-	-	-
comp90189_c0	0	0	0	0	0	-	-	228	sp|Q7XA42|RGA1_SOLBU Putative disease resistance protein RGA1 OS=Solanum bulbocastanum GN=RGA1 PE=2 SV=2	2e-14	gnl|CDD|201512 pfam00931. NB-ARC. NB-ARC domain.	2e-19	tr|B9HN63|B9HN63_POPTR Nbs-lrr resistance protein OS=Populus trichocarpa GN=POPTRDRAFT_767761 PE=4 SV=1	9e-21	ref|XP_002313949.1| nbs-lrr resistance protein [Populus trichocarpa] gb|EEE87904.1| nbs-lrr resistance protein [Populus trichocarpa]	8e-21	B9HN63_POPTR/16-286 PF00931.17;NB-ARC;	1e-22	T	GO:0005524.ATP binding;GO:0000166.nucleotide binding;GO:0006952.defense response;GO:0006915.apoptotic process;	-	-	-
comp39026_c0	32.58	15.09	10.82	16.03	14.14	DNAJA2	DnaJ homolog subfamily A member 2	1001	sp|P43644|DNJH_ATRNU DnaJ protein homolog ANJ1 OS=Atriplex nummularia PE=2 SV=1	2e-87	-	-	tr|I1M479|I1M479_SOYBN Uncharacterized protein OS=Glycine max GN=Gma.58363 PE=4 SV=1	9e-92	ref|XP_003540271.1| PREDICTED: dnaJ protein homolog [Glycine max]	2e-89	B9RQ46_RICCO/13-71 PF00226.26;DnaJ;	2e-29	O	GO:0016020.membrane;GO:0006457.protein folding;GO:0005524.ATP binding;GO:0031072.heat shock protein binding;GO:0006950.response to stress;GO:0009408.response to heat;GO:0046872.metal ion binding;GO:0051082.unfolded protein binding;GO:0005886.plasma membrane;	-	K09503	ko04141. Protein processing in endoplasmic reticulum;
comp101163_c0	0.14	0	0.17	0.04	0.05	-	-	434	-	-	-	-	-	-	-	-	-	-	-	-	-	-	-
comp48796_c0	1.34	0.65	0	0	0	-	-	1233	sp|Q8L868|E1311_ARATH Glucan endo-1.3-beta-glucosidase 11 OS=Arabidopsis thaliana GN=At1g32860 PE=1 SV=1	9e-105	gnl|CDD|201161 pfam00332. Glyco_hydro_17. Glycosyl hydrolases family 17.	7e-116	tr|E7CQZ9|E7CQZ9_GOSHI GLU OS=Gossypium hirsutum PE=2 SV=1	0	gb|ADU15553.1| GLU [Gossypium hirsutum]	0	E7CQZ9_GOSHI/27-346 PF00332.13;Glyco_hydro_17;	2e-179	-	GO:0043169.cation binding;GO:0004553.hydrolase activity. hydrolyzing O-glycosyl compounds;GO:0016787.hydrolase activity;GO:0008152.metabolic process;GO:0005975.carbohydrate metabolic process;GO:0003824.catalytic activity;GO:0016798.hydrolase activity. acting on glycosyl bonds;	-	-	-
comp22213_c0	0	0	0	0	0	-	-	209	-	-	-	-	-	-	-	-	-	-	-	-	-	-	-
comp77565_c0	0.22	0.14	0.25	0.91	0.98	-	-	3233	sp|Q8VZG8|Y4885_ARATH Probable LRR receptor-like serine/threonine-protein kinase At4g08850 OS=Arabidopsis thaliana GN=At4g08850 PE=1 SV=3	0	-	-	tr|B9NDR5|B9NDR5_POPTR Predicted protein OS=Populus trichocarpa GN=POPTRDRAFT_593365 PE=4 SV=1	0	ref|XP_002274094.2| PREDICTED: probable LRR receptor-like serine/threonine-protein kinase At4g08850-like [Vitis vinifera]	0	D7U1E9_VITVI/129-406 PF00069.20;Pkinase;	7e-115	TS	GO:0016020.membrane;GO:0004713.protein tyrosine kinase activity;GO:0005524.ATP binding;GO:0004672.protein kinase activity;GO:0000166.nucleotide binding;GO:0016021.integral to membrane;GO:0006468.protein phosphorylation;GO:0016772.transferase activity. transferring phosphorus-containing groups;	-	-	-
comp124535_c0	0	0	0.04	0	0	-	-	488	sp|A7PQW3|E13B_VITVI Glucan endo-1.3-beta-glucosidase OS=Vitis vinifera GN=VIT_06s0061g00120 PE=1 SV=2	6e-34	gnl|CDD|201161 pfam00332. Glyco_hydro_17. Glycosyl hydrolases family 17.	1e-42	tr|Q2V8W1|Q2V8W1_9ROSA Glucanase (Fragment) OS=Rosa roxburghii GN=PR2 PE=3 SV=1	5e-51	gb|ABB89957.1| glucanase [Rosa roxburghii]	4e-51	Q2V8W1_9ROSA/1-238 PF00332.13;Glyco_hydro_17;	9e-52	-	GO:0008152.metabolic process;GO:0003824.catalytic activity;GO:0005773.vacuole;GO:0016798.hydrolase activity. acting on glycosyl bonds;GO:0042973.glucan endo-1.3-beta-D-glucosidase activity;GO:0004553.hydrolase activity. hydrolyzing O-glycosyl compounds;GO:0043169.cation binding;GO:0016787.hydrolase activity;GO:0006952.defense response;GO:0042972.licheninase activity;GO:0005975.carbohydrate metabo…	-	-	-
comp68930_c0	0.37	0.2	0.07	0.06	0.04	-	-	2269	-	-	gnl|CDD|202543 pfam03121. Herpes_UL52. Herpesviridae UL52/UL70 DNA primase. Herpes simplex virus type 1 DNA replication in host cells is known to be mediated by seven viral-encoded proteins. three of which form a heterotrimeric DNA helicase-primase complex. This complex consists of UL5. UL8. and UL52 subunits. Heterodimers consisting of UL5 and UL52 have been shown to retain both helicase and pri…	3e-09	-	-	ref|XP_002274252.2| PREDICTED: coiled-coil domain-containing protein 111 homolog [Vitis vinifera]	0	-	-	-	-	-	-	-
comp2497_c0	0	0	0.13	0	0.44	-	-	277	sp|Q9HDY3|YK17_SCHPO Membrane protein PB1A10.07c OS=Schizosaccharomyces pombe (strain 972 / ATCC 24843) GN=SPAPB1A10.07c PE=2 SV=1	3e-09	gnl|CDD|202602 pfam03348. Serinc. Serine incorporator (Serinc). This is a family of eukaryotic membrane proteins which incorporate serine into membranes and facilitate the synthesis of the serine-derived lipids phosphatidylserine and sphingolipid. Members of this family contain 11 transmembrane domains and form intracellular complexes with key enzymes involved in serine and sphingolipid biosynthe…	8e-27	tr|B6TEQ9|B6TEQ9_MAIZE Putative uncharacterized protein OS=Zea mays PE=4 SV=1	1e-32	dbj|BAD94992.1| hypothetical protein [Arabidopsis thaliana]	7e-34	B6TEQ9_MAIZE/1-57 PF03348.10;Serinc;	3e-33	S	GO:0016020.membrane;	-	-	-
comp58780_c0	0.02	0.1	0.34	0.8	0.68	-	-	1747	sp|Q9SZL9|CSLD4_ARATH Cellulose synthase-like protein D4 OS=Arabidopsis thaliana GN=CSLD4 PE=2 SV=1	0	gnl|CDD|177890 PLN02248. PLN02248. cellulose synthase-like protein.	0	tr|B9RKY2|B9RKY2_RICCO Cellulose synthase. putative OS=Ricinus communis GN=RCOM_1565510 PE=4 SV=1	0	ref|XP_002514401.1| cellulose synthase. putative [Ricinus communis] gb|EEF47997.1| cellulose synthase. putative [Ricinus communis]	0	CSLD1_ARATH/267-1032 PF03552.9;Cellulose_synt;	0	-	GO:0016760.cellulose synthase (UDP-forming) activity;GO:0016020.membrane;GO:0016757.transferase activity. transferring glycosyl groups;GO:0030244.cellulose biosynthetic process;GO:0016021.integral to membrane;GO:0016740.transferase activity;GO:0007047.cellular cell wall organization;	-	-	-
comp110701_c0	0.15	0	0	0	0.61	SC4MOL. ERG25	methylsterol monooxygenase	268	sp|Q5R574|MSMO1_PONAB Methylsterol monooxygenase 1 OS=Pongo abelii GN=MSMO1 PE=2 SV=1	6e-27	-	-	tr|A8MYF6|A8MYF6_HUMAN Methylsterol monooxygenase 1 OS=Homo sapiens GN=MSMO1 PE=2 SV=1	2e-26	ref|NP_001017369.1| methylsterol monooxygenase 1 isoform 2 [Homo sapiens] ref|XP_001139385.2| PREDICTED: c-4 methylsterol oxidase isoform 1 [Pan troglodytes] ref|XP_003310611.1| PREDICTED: c-4 methylsterol oxidase isoform 3 [Pan troglodytes] ref|XP_003805046.1| PREDICTED: methylsterol monooxygenase 1-like isoform 2 [Pan paniscus] dbj|BAH12066.1| unnamed protein product [Homo sapiens]	2e-26	-	-	I	GO:0016020.membrane;GO:0006694.steroid biosynthetic process;GO:0016126.sterol biosynthetic process;GO:0005783.endoplasmic reticulum;GO:0000254.C-4 methylsterol oxidase activity;GO:0005506.iron ion binding;GO:0055114.oxidation-reduction process;GO:0016021.integral to membrane;GO:0006633.fatty acid biosynthetic process;GO:0005789.endoplasmic reticulum membrane;GO:0016491.oxidoreductase activity;GO:…	EC:1.14.13.72	K07750	ko00100. Steroid biosynthesis;
comp52722_c0	0.07	0.19	0.78	2.82	3.33	TAF1	transcription initiation factor TFIID subunit 1	280	sp|Q6PUA2|TAF1B_ARATH Transcription initiation factor TFIID subunit 1-B OS=Arabidopsis thaliana GN=HAF2 PE=2 SV=1	6e-12	-	-	tr|B9IJA8|B9IJA8_POPTR Histone acetyltransferase OS=Populus trichocarpa GN=HAF901 PE=4 SV=1	1e-10	ref|XP_002323740.1| histone acetyltransferase [Populus trichocarpa] gb|EEF03873.1| histone acetyltransferase [Populus trichocarpa]	9e-11	B9IJA8_POPTR/666-1108 PF12157.3;DUF3591;	9e-12	K	GO:0006413.translational initiation;GO:0003743.translation initiation factor activity;GO:0008270.zinc ion binding;GO:0016740.transferase activity;GO:0003676.nucleic acid binding;	-	K03125	ko03022. Basal transcription factors;
comp85494_c0	0.08	0	0	0.4	0.26	-	-	237	-	-	-	-	-	-	-	-	-	-	-	-	-	-	-
comp78178_c0	12.79	9.3	7.44	12.38	18.22	-	-	3549	-	-	-	-	tr|B9GEW4|B9GEW4_POPTR Predicted protein OS=Populus trichocarpa GN=POPTRDRAFT_815190 PE=4 SV=1	1e-06	-	-	-	-	-	-	-	-	-
comp31701_c0	0	0	0	0	0	-	-	217	-	-	-	-	-	-	-	-	-	-	-	-	-	-	-
comp128095_c0	0.19	0	0	0	0	-	-	204	-	-	-	-	-	-	-	-	-	-	-	-	-	-	-
comp55383_c0	0.43	0	1.1	0.03	0	-	-	543	-	-	-	-	-	-	-	-	-	-	-	-	-	-	-
comp99606_c0	0.18	0.11	0	0	0	SLC50A. SWEET	solute carrier family 50 (sugar transporter)	328	sp|Q8L9J7|SWET1_ARATH Bidirectional sugar transporter SWEET1 OS=Arabidopsis thaliana GN=SWEET1 PE=1 SV=1	8e-43	-	-	tr|D7KK13|D7KK13_ARALL Nodulin MtN3 family protein OS=Arabidopsis lyrata subsp. lyrata GN=ARALYDRAFT_889605 PE=4 SV=1	6e-42	ref|XP_002893163.1| nodulin MtN3 family protein [Arabidopsis lyrata subsp. lyrata] gb|EFH69422.1| nodulin MtN3 family protein [Arabidopsis lyrata subsp. lyrata]	5e-42	D7KK13_ARALL/128-214 PF03083.11;MtN3_slv;	2e-27	-	GO:0016020.membrane;GO:0006810.transport;GO:0008643.carbohydrate transport;GO:0016021.integral to membrane;GO:0005886.plasma membrane;	-	K15382	-
comp108178_c0	0	0	0	0	0	-	-	235	-	-	-	-	-	-	-	-	-	-	-	-	-	-	-
comp43770_c0	5.91	3.14	2.91	5.28	5.7	-	-	249	-	-	-	-	-	-	-	-	-	-	-	-	-	-	-
comp129930_c0	0	0	0	0	0	-	-	213	-	-	-	-	tr|H1UWN4|H1UWN4_COLHI Putative uncharacterized protein OS=Colletotrichum higginsianum (strain IMI 349063) GN=CH063_04785 PE=4 SV=1	4e-11	emb|CCF32385.1| hypothetical protein CH063_04785 [Colletotrichum higginsianum]	4e-11	Q0V714_PHANO/1-166 PB000873; Pfam-B_873;	5e-11	-	-	-	-	-
comp111727_c0	0	0	0	0	0	-	-	362	-	-	-	-	-	-	-	-	-	-	-	-	-	-	-
comp112310_c0	0.09	0	0	0	0	-	-	212	sp|Q0DM51|RH3_ORYSJ DEAD-box ATP-dependent RNA helicase 3. chloroplastic OS=Oryza sativa subsp. japonica GN=Os03g0827700 PE=2 SV=2	5e-20	-	-	tr|I1NBL1|I1NBL1_SOYBN Uncharacterized protein OS=Glycine max PE=4 SV=1	1e-30	ref|XP_003554590.1| PREDICTED: DEAD-box ATP-dependent RNA helicase 3. chloroplastic-like [Glycine max]	1e-30	Q2HUZ8_MEDTR/536-637 PF08152.7;GUCT;	1e-22	-	GO:0005634.nucleus;GO:0003723.RNA binding;GO:0005524.ATP binding;GO:0004386.helicase activity;GO:0008026.ATP-dependent helicase activity;GO:0003676.nucleic acid binding;GO:0046872.metal ion binding;GO:0016787.hydrolase activity;GO:0008270.zinc ion binding;	-	-	-
comp75847_c0	1.09	0.45	0.86	1.32	1.33	-	-	1779	-	-	-	-	tr|D7SUK0|D7SUK0_VITVI Putative uncharacterized protein OS=Vitis vinifera GN=VIT_04s0008g04470 PE=4 SV=1	0	ref|XP_002281999.2| PREDICTED: uncharacterized protein LOC100245761 [Vitis vinifera] emb|CBI20949.3| unnamed protein product [Vitis vinifera]	0	-	-	-	GO:0008270.zinc ion binding;	-	-	-
comp93024_c0	0.16	0	0	0.85	0.5	dnaK	molecular chaperone DnaK	242	sp|P34935|GRP78_PIG 78 kDa glucose-regulated protein (Fragment) OS=Sus scrofa GN=HSPA5 PE=2 SV=2	4e-49	gnl|CDD|178963 PRK00290. dnaK. molecular chaperone DnaK; Provisional.	2e-48	tr|G9KZV8|G9KZV8_MUSPF 78 kDa glucose-regulated protein (Fragment) OS=Mustela putorius furo PE=2 SV=1	1e-47	gb|AAA37742.1| glucose-regulated protein 78. partial [Mus musculus]	1e-48	GRP78_PIG/1-262 PF00012.15;HSP70;	3e-48	O	GO:0005788.endoplasmic reticulum lumen;GO:0005792.microsome;GO:0005783.endoplasmic reticulum;GO:0005524.ATP binding;GO:0006950.response to stress;GO:0042470.melanosome;GO:0019904.protein domain specific binding;GO:0005515.protein binding;GO:0000166.nucleotide binding;GO:0006200.ATP catabolic process;GO:0016887.ATPase activity;	-	K04043	ko03018. RNA degradation;ko05152. Tuberculosis;
comp82842_c0	0.95	0	0.09	0	0	-	-	207	-	-	-	-	-	-	-	-	-	-	-	-	-	-	-
comp94262_c0	0	0	0	0	0	-	-	205	-	-	-	-	-	-	-	-	-	-	-	-	-	-	-
comp100735_c0	0	1.04	0.18	0	0	-	-	205	sp|Q9SZR9|AB9G_ARATH ABC transporter G family member 9 OS=Arabidopsis thaliana GN=ABCG9 PE=2 SV=2	3e-09	-	-	tr|B9N1K8|B9N1K8_POPTR White-brown-complex ABC transporter family OS=Populus trichocarpa GN=POPTRDRAFT_579505 PE=3 SV=1	2e-09	ref|XP_002329108.1| white-brown-complex ABC transporter family [Populus trichocarpa] gb|EEF06908.1| white-brown-complex ABC transporter family [Populus trichocarpa]	1e-09	-	-	-	GO:0016020.membrane;GO:0005524.ATP binding;GO:0016787.hydrolase activity;GO:0000166.nucleotide binding;GO:0006200.ATP catabolic process;GO:0017111.nucleoside-triphosphatase activity;GO:0015417.polyamine-transporting ATPase activity;GO:0016887.ATPase activity;	-	-	-
comp2692_c0	0.42	0.11	0.17	0.11	0.56	-	-	327	-	-	-	-	-	-	-	-	-	-	-	-	-	-	-
comp61864_c0	18.67	22.64	18.35	13.88	18.84	-	-	1237	sp|O14618|CCS_HUMAN Copper chaperone for superoxide dismutase OS=Homo sapiens GN=CCS PE=1 SV=1	1e-40	gnl|CDD|178543 PLN02957. PLN02957. copper. zinc superoxide dismutase.	1e-156	tr|G3EXM5|G3EXM5_9ROSI Cu/Zn-superoxide dismutase copper chaperone OS=Corylus heterophylla PE=2 SV=1	3e-148	gb|AEM97866.1| Cu/Zn-superoxide dismutase copper chaperone precursor [Corylus heterophylla]	2e-148	Q9BBU5_SOYBN/147-275 PF00080.15;Sod_Cu;	4e-64	P	GO:0006801.superoxide metabolic process;GO:0004784.superoxide dismutase activity;GO:0046872.metal ion binding;GO:0009536.plastid;GO:0055114.oxidation-reduction process;GO:0030001.metal ion transport;GO:0009507.chloroplast;	-	-	-
comp12793_c0	0.08	0.08	0	0	0	-	-	235	-	-	-	-	-	-	-	-	-	-	-	-	-	-	-
comp74370_c0	0.83	0.23	0.21	0.1	0.26	-	-	1926	-	-	gnl|CDD|192606 pfam10497. zf-4CXXC_R1. Zinc-finger domain of monoamine-oxidase A repressor R1. R1 is a transcription factor repressor that inhibits monoamine oxidase A gene expression. This domain is a four-CXXC zinc finger putative DNA-binding domain found at the C-terminal end of R1. The domain carries 12 cysteines of which four pairs are of the CXXC type.	6e-53	tr|B9S8P4|B9S8P4_RICCO Putative uncharacterized protein OS=Ricinus communis GN=RCOM_0603420 PE=4 SV=1	8e-128	ref|XP_002267660.1| PREDICTED: cell division cycle-associated 7-like protein-like [Vitis vinifera] emb|CBI40972.3| unnamed protein product [Vitis vinifera]	7e-131	D7UE07_VITVI/162-260 PF10497.4;zf-4CXXC_R1;	7e-57	-	-	-	-	-
comp58993_c0	0.43	0.1	0.08	1.43	0.64	-	-	919	sp|Q9SG96|ATL72_ARATH RING-H2 finger protein ATL72 OS=Arabidopsis thaliana GN=ATL72 PE=2 SV=1	1e-40	gnl|CDD|205816 pfam13639. zf-RING_2. Ring finger domain.	1e-17	tr|A5BMU1|A5BMU1_VITVI Putative uncharacterized protein OS=Vitis vinifera GN=VIT_13s0067g02880 PE=4 SV=1	1e-69	ref|XP_002275084.1| PREDICTED: RING-H2 finger protein ATL72 [Vitis vinifera] emb|CAN70348.1| hypothetical protein VITISV_012580 [Vitis vinifera] emb|CBI25365.3| unnamed protein product [Vitis vinifera]	1e-69	B9IGS7_POPTR/105-151 PF13639.1;zf-RING_2;	6e-25	-	GO:0046872.metal ion binding;GO:0008270.zinc ion binding;	-	-	-
comp103804_c0	0.07	0.13	0	0	0	-	-	278	-	-	-	-	-	-	-	-	-	-	-	-	-	-	-
comp15968_c0	0	0.12	0.12	0	0	-	-	301	-	-	-	-	-	-	-	-	-	-	-	-	-	-	-
comp82930_c0	0.91	0.58	0	0	0.47	-	-	216	-	-	-	-	-	-	-	-	-	-	-	-	-	-	-
comp112371_c0	0	0.13	0	0	0.3	-	-	270	-	-	-	-	-	-	-	-	-	-	-	-	-	-	-
comp124919_c0	0	0	0	0.17	0.19	-	-	218	-	-	-	-	-	-	-	-	-	-	-	-	-	-	-
comp97305_c0	0	0	0	0	0	-	-	223	-	-	-	-	-	-	-	-	-	-	-	-	-	-	-
comp87334_c0	0	0.24	0	0	0	-	-	221	-	-	-	-	-	-	-	-	-	-	-	-	-	-	-
comp71599_c0	2.05	2.77	1.91	0.45	0.37	-	-	1880	-	-	gnl|CDD|197772 smart00526. H15. Domain in histone families 1 and 5.	5e-20	tr|A5AYX2|A5AYX2_VITVI Putative uncharacterized protein OS=Vitis vinifera GN=VITISV_005586 PE=3 SV=1	6e-29	emb|CAN71833.1| hypothetical protein VITISV_005586 [Vitis vinifera]	5e-29	D7T8P4_VITVI/15-84 PF00538.14;Linker_histone;	2e-28	-	GO:0005634.nucleus;GO:0003677.DNA binding;GO:0006355.regulation of transcription. DNA-dependent;GO:0000785.chromatin;GO:0006334.nucleosome assembly;GO:0000786.nucleosome;	-	-	-
comp130049_c0	0	0.12	0	0	0	-	-	287	-	-	gnl|CDD|203291 pfam05623. DUF789. Protein of unknown function (DUF789). This family consists of several plant proteins of unknown function.	4e-26	tr|E0Y435|E0Y435_ARATH Putative uncharacterized protein OS=Arabidopsis thaliana GN=At4g03420 PE=4 SV=1	9e-34	gb|ADM21188.1| unknown [Arabidopsis thaliana]	8e-34	D7M2N8_ARALL/11-307 PF05623.7;DUF789;	4e-29	-	-	-	-	-
comp93538_c0	0.06	0.31	0	0.28	0.36	-	-	340	-	-	-	-	-	-	-	-	-	-	-	-	-	-	-
comp110805_c0	0	0	0	0	0	-	-	320	-	-	gnl|CDD|88433 cd04468. S1_eIF5A. S1_eIF5A: Eukaryotic translation Initiation Factor 5A (eIF5A). S1-like RNA-binding domain. eIF5A is an evolutionarily conserved protein found in eukaryotes. eIF5A is the only protein known to have the unusual amino acid hypusine. Hypusine is essential for eIF5A function and is a post-translationally modified lysine. eIF5A interacts with components of the 80S ribos…	4e-15	tr|B2W3N2|B2W3N2_PYRTR Eukaryotic translation initiation factor 5A OS=Pyrenophora tritici-repentis (strain Pt-1C-BFP) GN=PTRG_05082 PE=4 SV=1	1e-18	ref|XP_001935415.1| eukaryotic translation initiation factor 5A [Pyrenophora tritici-repentis Pt-1C-BFP] gb|EDU47989.1| eukaryotic translation initiation factor 5A [Pyrenophora tritici-repentis Pt-1C-BFP]	1e-18	B2W3N2_PYRTR/88-157 PF01287.15;eIF-5a;	4e-17	-	GO:0043022.ribosome binding;GO:0003723.RNA binding;GO:0003746.translation elongation factor activity;GO:0045905.positive regulation of translational termination;GO:0006414.translational elongation;GO:0008612.peptidyl-lysine modification to hypusine;GO:0006413.translational initiation;GO:0003743.translation initiation factor activity;GO:0006452.translational frameshifting;GO:0045901.positive regul…	-	-	-
comp15440_c0	0	0.07	0.07	0	0	-	-	243	-	-	-	-	-	-	-	-	-	-	-	-	-	-	-
comp126971_c0	0	0	0.32	0	0	RP-L4e. RPL4	large subunit ribosomal protein L4e	225	sp|Q9SF40|RL4A_ARATH 60S ribosomal protein L4-1 OS=Arabidopsis thaliana GN=RPL4A PE=2 SV=1	8e-23	gnl|CDD|177779 PLN00185. PLN00185. 60S ribosomal protein L4-1; Provisional.	6e-24	tr|B9DHP1|B9DHP1_ARATH AT3G09630 protein (Fragment) OS=Arabidopsis thaliana GN=AT3G09630 PE=2 SV=1	3e-22	dbj|BAH20258.1| AT3G09630 [Arabidopsis thaliana]	3e-22	D7SLL8_VITVI/1-61 PB169153; Pfam-B_169153;	4e-18	-	GO:0005840.ribosome;GO:0030529.ribonucleoprotein complex;GO:0006412.translation;GO:0003735.structural constituent of ribosome;	-	K02930	ko03010. Ribosome;
comp38182_c0	0.25	0.09	0	0.14	0.86	-	-	399	-	-	-	-	-	-	-	-	-	-	-	-	-	-	-
comp92816_c0	0	0.08	0.08	0	0.62	-	-	229	-	-	-	-	-	-	-	-	-	-	-	-	-	-	-
comp62574_c0	0	0.04	0	0	0	-	-	872	-	-	gnl|CDD|192936 pfam12095. DUF3571. Protein of unknown function (DUF3571). This family of proteins is functionally uncharacterized. This protein is found in bacteria and eukaryotes. Proteins in this family are typically between 85 to 97 amino acids in length.	1e-26	tr|F6H488|F6H488_VITVI Putative uncharacterized protein OS=Vitis vinifera GN=VIT_14s0068g00280 PE=4 SV=1	2e-53	ref|XP_002280011.2| PREDICTED: uncharacterized protein LOC100249838 [Vitis vinifera] emb|CBI21209.3| unnamed protein product [Vitis vinifera]	8e-51	D7SVB0_VITVI/65-151 PF12095.3;DUF3571;	5e-40	-	-	-	-	-
comp103096_c0	0.15	0	0	0	0	-	-	260	-	-	-	-	-	-	-	-	-	-	-	-	-	-	-
comp31994_c1	0	0	0	1.34	0	-	-	239	-	-	-	-	-	-	-	-	-	-	-	-	-	-	-
comp94616_c0	0	0	0	0	1.05	-	-	271	-	-	-	-	-	-	-	-	-	-	-	-	-	-	-
comp96129_c0	0.15	0	0	0	0	-	-	254	-	-	-	-	-	-	-	-	-	-	-	-	-	-	-
comp37347_c0	6.41	3.45	4.38	10.78	8.55	-	-	624	-	-	-	-	tr|D7SND3|D7SND3_VITVI Putative uncharacterized protein OS=Vitis vinifera GN=VIT_06s0061g00430 PE=4 SV=1	9e-71	emb|CBI17162.3| unnamed protein product [Vitis vinifera]	8e-71	D7SND3_VITVI/1-113 PF00861.17;Ribosomal_L18p;	1e-63	-	GO:0005840.ribosome;GO:0006412.translation;GO:0005622.intracellular;GO:0003735.structural constituent of ribosome;	-	-	-
comp115893_c0	0.44	0.1	0	0	0.11	-	-	360	-	-	-	-	-	-	-	-	-	-	-	-	-	-	-
comp75469_c0	11.64	11.17	6.05	7.52	10.1	COPS8. CSN8	COP9 signalosome complex subunit 8	1400	sp|P43255|CSN8_ARATH COP9 signalosome complex subunit 8 OS=Arabidopsis thaliana GN=CSN8 PE=1 SV=1	4e-95	gnl|CDD|204392 pfam10075. PCI_Csn8. COP9 signalosome. subunit CSN8. This PCI_Csn8 domain is conserved from plants to humans. It is a signature protein motif found in components of CSN (COP9 signalosome). It functions as a structural scaffold for subunit-subunit interactions within the complex and is a key regulator of photomorphogenic development.	2e-40	tr|I1KUI9|I1KUI9_SOYBN Uncharacterized protein OS=Glycine max GN=Gma.3084 PE=4 SV=1	4e-103	gb|ACU14312.1| unknown [Glycine max]	2e-102	D7ST88_VITVI/36-178 PF10075.4;PCI_Csn8;	3e-71	OT	GO:0005634.nucleus;GO:0008180.signalosome;GO:0005737.cytoplasm;	-	K12181	-
comp28468_c0	0.74	0.1	0.11	0	0.21	-	-	688	-	-	-	-	-	-	-	-	-	-	-	-	-	-	-
comp27229_c0	5.18	1.43	0.9	0.57	1.11	-	-	860	-	-	-	-	tr|B9MW76|B9MW76_POPTR Predicted protein OS=Populus trichocarpa GN=POPTRDRAFT_592231 PE=4 SV=1	1e-56	ref|XP_002327239.1| predicted protein [Populus trichocarpa] gb|EEE74044.1| predicted protein [Populus trichocarpa]	1e-56	C6TK54_SOYBN/60-214 PB065997; Pfam-B_65997;	8e-42	-	-	-	-	-
comp110093_c0	0	0	0	0	0	-	-	220	-	-	-	-	-	-	-	-	-	-	-	-	-	-	-
comp84831_c0	0.06	0.11	0.04	0	0	-	-	982	-	-	-	-	-	-	-	-	-	-	-	-	-	-	-
comp88058_c0	0.07	0.07	0	0	0.11	-	-	540	-	-	-	-	-	-	-	-	-	-	-	-	-	-	-
comp114352_c0	0	0	0	0	0.17	-	-	236	sp|Q949X0|ADS3_ARATH Palmitoyl-monogalactosyldiacylglycerol delta-7 desaturase. chloroplastic OS=Arabidopsis thaliana GN=ADS3 PE=2 SV=2	8e-50	gnl|CDD|177866 PLN02220. PLN02220. delta-9 acyl-lipid desaturase.	9e-36	tr|D7L4Y4|D7L4Y4_ARALL Putative uncharacterized protein OS=Arabidopsis lyrata subsp. lyrata GN=ARALYDRAFT_479040 PE=3 SV=1	9e-48	gb|AAK92773.1| putative delta 9 desaturase [Arabidopsis thaliana]	3e-48	E4MVQ1_THEHA/128-353 PF00487.19;FA_desaturase;	9e-48	I	GO:0016021.integral to membrane;GO:0006633.fatty acid biosynthetic process;GO:0004768.stearoyl-CoA 9-desaturase activity;GO:0055114.oxidation-reduction process;GO:0016717.oxidoreductase activity. acting on paired donors. with oxidation of a pair of donors resulting in the reduction of molecular oxygen to two molecules of water;GO:0016491.oxidoreductase activity;GO:0008610.lipid biosynthetic proce…	-	-	-
comp94489_c0	0	0	0	0	0	-	-	220	sp|O24248|PRU1_PRUAV Major allergen Pru av 1 OS=Prunus avium GN=PRUA1 PE=1 SV=1	2e-37	gnl|CDD|176858 cd07816. Bet_v1-like. Ligand-binding bet_v_1 domain of major pollen allergen of white birch (Betula verrucosa). Bet v 1. and related proteins. This family includes the ligand binding domain of Bet v 1 (the major pollen allergen of white birch. Betula verrucosa) and related proteins. In addition to birch Bet v 1. this family includes other plant intracellular pathogenesis-related cl…	3e-34	tr|D0E0C7|D0E0C7_FRAAN Fra a 3 allergen OS=Fragaria ananassa GN=Fraa3 PE=2 SV=1	2e-36	gb|ACX47058.1| Fra a 3 allergen [Fragaria x ananassa]	2e-36	D0E0C7_FRAAN/1-154 PF00407.14;Bet_v_1;	4e-37	-	GO:0006952.defense response;GO:0009607.response to biotic stimulus;	-	-	-
comp97790_c0	0.13	0.23	0	0	0	-	-	308	-	-	-	-	-	-	-	-	-	-	-	-	-	-	-
comp67172_c1	16.81	0.03	0	0	0	-	-	2029	-	-	gnl|CDD|29257 cd00200. WD40. WD40 domain. found in a number of eukaryotic proteins that cover a wide variety of functions including adaptor/regulatory modules in signal transduction. pre-mRNA processing and cytoskeleton assembly; typically contains a GH dipeptide 11-24 residues from its N-terminus and the WD dipeptide at its C-terminus and is 40 residues long. hence the name WD40; between GH and …	1e-49	tr|F6GSV3|F6GSV3_VITVI Putative uncharacterized protein OS=Vitis vinifera GN=VIT_17s0000g07690 PE=4 SV=1	9e-177	ref|XP_002280390.1| PREDICTED: uncharacterized WD repeat-containing protein alr3466-like [Vitis vinifera]	9e-177	B9IEL7_POPTR/122-160 PF00400.27;WD40;	8e-15	SR	GO:0016740.transferase activity;GO:0016905.myosin heavy chain kinase activity;	-	-	-
comp89688_c0	0.06	0	0	0	0	-	-	678	-	-	-	-	tr|D7TQ27|D7TQ27_VITVI Putative uncharacterized protein OS=Vitis vinifera GN=VIT_03s0063g02670 PE=4 SV=1	3e-34	ref|XP_003540679.1| PREDICTED: uncharacterized protein LOC100785292 [Glycine max]	2e-38	Q2QPM6_ORYSJ/2-52 PF00249.26;Myb_DNA-binding;	3e-22	-	GO:0005634.nucleus;GO:0003677.DNA binding;GO:0006355.regulation of transcription. DNA-dependent;	-	-	-
comp52997_c0	2.44	3.54	4.2	4.63	8.67	-	-	2595	-	-	gnl|CDD|191450 pfam06101. DUF946. Plant protein of unknown function (DUF946). This family consists of several hypothetical proteins from Arabidopsis thaliana and Oryza sativa. The function of this family is unknown.	0	tr|B9S7N0|B9S7N0_RICCO Putative uncharacterized protein OS=Ricinus communis GN=RCOM_0609930 PE=4 SV=1	0	ref|XP_002521999.1| conserved hypothetical protein [Ricinus communis] gb|EEF40403.1| conserved hypothetical protein [Ricinus communis]	0	B9S7N0_RICCO/18-567 PF06101.6;DUF946;	0	-	-	-	-	-
comp28595_c0	0.1	0.12	0.35	0.92	0.82	-	-	570	-	-	-	-	-	-	-	-	-	-	-	-	-	-	-
comp675_c0	1.97	0.19	0	0	0	-	-	279	-	-	-	-	-	-	-	-	-	-	-	-	-	-	-
comp65466_c0	7.95	3.68	2.2	3.35	4.61	ispE	4-diphosphocytidyl-2-C-methyl-D-erythritol kinase	1788	sp|P93841|ISPE_SOLLC 4-diphosphocytidyl-2-C-methyl-D-erythritol kinase. chloroplastic/chromoplastic (Fragment) OS=Solanum lycopersicum GN=ISPE PE=1 SV=1	6e-130	-	-	tr|D7T1C6|D7T1C6_VITVI Putative uncharacterized protein OS=Vitis vinifera GN=VIT_06s0009g02320 PE=3 SV=1	7e-138	ref|XP_002267319.2| PREDICTED: 4-diphosphocytidyl-2-C-methyl-D-erythritol kinase. chloroplastic/chromoplastic-like [Vitis vinifera] emb|CBI24306.3| unnamed protein product [Vitis vinifera]	6e-138	B9GEN2_POPTR/217-293 PF08544.8;GHMP_kinases_C;	1e-29	-	GO:0008299.isoprenoid biosynthetic process;GO:0016310.phosphorylation;GO:0005524.ATP binding;GO:0016301.kinase activity;GO:0009509.chromoplast;GO:0050515.4-(cytidine 5'-diphospho)-2-C-methyl-D-erythritol kinase activity;GO:0000166.nucleotide binding;GO:0016114.terpenoid biosynthetic process;GO:0016740.transferase activity;GO:0009536.plastid;GO:0009507.chloroplast;	EC:2.7.1.148	K00919	ko00900. Terpenoid backbone biosynthesis;
comp117001_c0	0	0.28	0.19	0.2	0	-	-	376	-	-	-	-	-	-	-	-	-	-	-	-	-	-	-
comp95142_c0	0.4	0	0.15	0	0	-	-	245	-	-	-	-	-	-	-	-	-	-	-	-	-	-	-
comp100931_c0	0	0	0	0.23	0.08	-	-	249	-	-	-	-	tr|F4NCH1|F4NCH1_BETVU Putative uncharacterized protein OS=Beta vulgaris subsp. vulgaris PE=4 SV=1	1e-12	emb|CCA66008.1| hypothetical protein [Beta vulgaris subsp. vulgaris]	1e-12	-	-	-	GO:0008270.zinc ion binding;GO:0003676.nucleic acid binding;	-	-	-
comp2127_c0	0	0	0.09	0.55	0.62	-	-	779	-	-	-	-	-	-	-	-	-	-	-	-	-	-	-
comp111078_c0	0	0	0	0	0	-	-	215	-	-	-	-	-	-	-	-	-	-	-	-	-	-	-
comp112033_c0	0	0	0	0	0.09	-	-	216	-	-	-	-	-	-	-	-	-	-	-	-	-	-	-
comp6861_c0	0.07	0.41	0.14	0.07	0.15	-	-	263	-	-	-	-	-	-	-	-	-	-	-	-	-	-	-
comp91386_c0	0.89	0	0	0	0	-	-	658	-	-	-	-	-	-	-	-	-	-	-	-	-	-	-
comp117610_c0	0	0.4	0.2	0	0.15	-	-	269	-	-	-	-	-	-	-	-	-	-	-	-	-	-	-
comp64762_c0	0.84	0.38	0.4	0.53	1.43	-	-	1937	-	-	-	-	tr|B9RCL4|B9RCL4_RICCO Putative uncharacterized protein OS=Ricinus communis GN=RCOM_1689780 PE=4 SV=1	0	ref|XP_002509898.1| conserved hypothetical protein [Ricinus communis] gb|EEF51285.1| conserved hypothetical protein [Ricinus communis]	0	C6TEL7_SOYBN/128-349 PF03417.11;AAT;	3e-115	-	GO:0042318.penicillin biosynthetic process;	-	-	-
comp123986_c0	0.29	0	0	0	0.15	-	-	270	-	-	-	-	-	-	-	-	-	-	-	-	-	-	-
comp58974_c0	1.71	1.72	0.09	0	0	-	-	984	-	-	-	-	tr|G7IBY5|G7IBY5_MEDTR Putative uncharacterized protein OS=Medicago truncatula GN=MTR_1g098580 PE=4 SV=1	1e-31	gb|AFK48940.1| unknown [Lotus japonicus]	1e-32	-	-	-	-	-	-	-
comp108303_c0	0.26	0.16	0	0.08	0.18	-	-	229	-	-	-	-	-	-	-	-	-	-	-	-	-	-	-
comp25471_c0	1.33	0	0.11	0.31	0.04	-	-	487	-	-	-	-	-	-	-	-	-	-	-	-	-	-	-
comp25282_c0	0.13	0.47	0	0	0.66	RAN	GTP-binding nuclear protein Ran	305	sp|P38548|RAN_VICFA GTP-binding nuclear protein Ran/TC4 OS=Vicia faba PE=2 SV=1	7e-60	gnl|CDD|178620 PLN03071. PLN03071. GTP-binding nuclear protein Ran; Provisional.	4e-72	tr|I1K8X8|I1K8X8_SOYBN Uncharacterized protein OS=Glycine max GN=Gma.30909 PE=4 SV=1	4e-59	gb|AFK38741.1| unknown [Medicago truncatula]	7e-60	E1ZJ35_9CHLO/16-174 PF00071.17;Ras;	4e-45	U	GO:0006810.transport;GO:0005634.nucleus;GO:0007165.signal transduction;GO:0006184.GTP catabolic process;GO:0005622.intracellular;GO:0003924.GTPase activity;GO:0006886.intracellular protein transport;GO:0006913.nucleocytoplasmic transport;GO:0007264.small GTPase mediated signal transduction;GO:0000166.nucleotide binding;GO:0005525.GTP binding;GO:0015031.protein transport;	-	K07936	ko03008. Ribosome biogenesis in eukaryotes;ko03013. RNA transport;ko05166. HTLV-I infection;ko05169. Epstein-Barr virus infection;
comp69384_c1	9.99	8.05	5.36	7.14	15.04	-	-	263	-	-	gnl|CDD|197842 smart00717. SANT. SANT SWI3. ADA2. N-CoR and TFIIIB'' DNA-binding domains.	1e-10	-	-	-	-	A0E036_PARTE/33-93 PF13921.1;Myb_DNA-bind_6;	6e-07	-	-	-	-	-
comp62416_c1	0	0.53	0.75	1.67	2.16	-	-	338	-	-	-	-	-	-	-	-	-	-	-	-	-	-	-
comp8125_c0	0	0	0	0	0	-	-	278	-	-	-	-	-	-	-	-	-	-	-	-	-	-	-
comp34742_c0	0	0.07	0	0.28	0.82	PRPF8. PRP8	pre-mRNA-processing factor 8	272	sp|Q99PV0|PRP8_MOUSE Pre-mRNA-processing-splicing factor 8 OS=Mus musculus GN=Prpf8 PE=1 SV=2	1e-30	gnl|CDD|163687 cd08056. MPN_PRP8. Mpr1p. Pad1p N-terminal (MPN) domains without isopeptidase activity found in splicing factor Prp8. Members of this family are found in pre-mRNA-processing factor 8 (Prp8) which is a critical splicing factor. interacting with several other spliceosomal proteins. snRNAs. and the pre-mRNA. thus organizing and stabilizing the spliceosome catalytic core. Prp8 is one o…	1e-43	tr|G7ZVT8|G7ZVT8_MEDTR Pre-mRNA-processing-splicing factor OS=Medicago truncatula GN=MTR_033s0003 PE=4 SV=1	7e-34	ref|XP_003636188.1| Pre-mRNA-processing-splicing factor [Medicago truncatula] gb|AES83326.1| Pre-mRNA-processing-splicing factor [Medicago truncatula]	6e-34	D8RRR0_SELML/2243-2366 PF08084.6;PROCT;	3e-37	A	-	-	K12856	ko03040. Spliceosome;
comp109110_c0	0	0	0	0.03	0.07	-	-	564	-	-	-	-	-	-	-	-	-	-	-	-	-	-	-
comp51601_c0	0.39	0.15	0.01	0	0	-	-	1272	sp|Q8LBQ7|ERF34_ARATH Ethylene-responsive transcription factor ERF034 OS=Arabidopsis thaliana GN=ERF034 PE=2 SV=2	9e-53	gnl|CDD|197689 smart00380. AP2. DNA-binding domain in plant proteins such as APETALA2 and EREBPs.	1e-29	tr|A9PL79|A9PL79_POPTR AP2/ERF domain-containing transcription factor OS=Populus trichocarpa GN=TINYL10 PE=4 SV=1	2e-62	ref|XP_002334238.1| AP2/ERF domain-containing transcription factor [Populus trichocarpa] gb|ABQ62972.1| TINY-like protein [Populus trichocarpa] gb|EEF07237.1| AP2/ERF domain-containing transcription factor [Populus trichocarpa]	2e-62	B6TJZ1_MAIZE/42-93 PF00847.15;AP2;	4e-26	-	GO:0005634.nucleus;GO:0003677.DNA binding;GO:0006355.regulation of transcription. DNA-dependent;GO:0006351.transcription. DNA-dependent;GO:0003700.sequence-specific DNA binding transcription factor activity;	-	-	-
comp75455_c0	1.09	0.82	0.5	0.78	0.77	-	-	1425	-	-	-	-	-	-	-	-	-	-	-	-	-	-	-
comp60979_c0	8.37	5.36	4.01	2.32	4.34	PEX7. PTS2R	peroxin-7	2623	sp|Q9XF57|PEX7_ARATH Peroxisome biogenesis protein 7 OS=Arabidopsis thaliana GN=PEX7 PE=1 SV=2	0	-	-	tr|I1M1T5|I1M1T5_SOYBN Uncharacterized protein OS=Glycine max PE=4 SV=1	0	ref|XP_003542988.1| PREDICTED: peroxisome biogenesis protein 7-like [Glycine max]	0	A5BR52_VITVI/138-177 PF00400.27;WD40;	2e-18	U	GO:0008611.ether lipid biosynthetic process;GO:0006810.transport;GO:0004872.receptor activity;GO:0004402.histone acetyltransferase activity;GO:0005777.peroxisome;GO:0016573.histone acetylation;GO:0005737.cytoplasm;GO:0016558.protein import into peroxisome matrix;GO:0005053.peroxisome matrix targeting signal-2 binding;GO:0016740.transferase activity;GO:0015031.protein transport;	-	K13341	ko04146. Peroxisome;
comp77915_c1	0	0	0.04	0.22	0.55	-	-	513	-	-	-	-	tr|A5BB38|A5BB38_VITVI Putative uncharacterized protein OS=Vitis vinifera GN=VIT_03s0091g00230 PE=4 SV=1	8e-70	ref|XP_002270096.1| PREDICTED: uncharacterized protein LOC100243866 [Vitis vinifera] emb|CAN67723.1| hypothetical protein VITISV_006022 [Vitis vinifera]	7e-70	D7L3I5_ARALL/1-119 PB134271; Pfam-B_134271;	2e-23	-	-	-	-	-
comp27436_c0	0.72	0.07	0.07	0	0	-	-	488	-	-	-	-	-	-	-	-	-	-	-	-	-	-	-
comp45161_c0	0	0.2	0	0.04	0.13	-	-	453	-	-	-	-	-	-	-	-	-	-	-	-	-	-	-
comp47218_c0	0	0	0	0.1	0	-	-	545	-	-	-	-	-	-	-	-	-	-	-	-	-	-	-
comp149_c0	0.19	0	0	0	0	RP-L36e. RPL36	large subunit ribosomal protein L36e	207	sp|P52866|RL36_DAUCA 60S ribosomal protein L36 OS=Daucus carota GN=RPL36 PE=3 SV=2	1e-38	gnl|CDD|201631 pfam01158. Ribosomal_L36e. Ribosomal protein L36e.	2e-41	tr|I1N6R2|I1N6R2_SOYBN Uncharacterized protein OS=Glycine max GN=Gma.31226 PE=4 SV=1	2e-41	ref|XP_003555154.1| PREDICTED: 60S ribosomal protein L36-3 [Glycine max]	2e-41	RL36_DAUCA/5-97 PF01158.13;Ribosomal_L36e;	3e-37	J	GO:0005840.ribosome;GO:0030529.ribonucleoprotein complex;GO:0006412.translation;GO:0005622.intracellular;GO:0003735.structural constituent of ribosome;	-	K02920	ko03010. Ribosome;
comp121162_c0	0.09	0.08	0.17	0	0.09	-	-	216	-	-	-	-	-	-	-	-	-	-	-	-	-	-	-
comp103925_c0	0.18	0.16	0	0.09	0	-	-	220	-	-	-	-	-	-	-	-	-	-	-	-	-	-	-
comp100383_c0	0	0.33	0	0	0	-	-	214	-	-	-	-	-	-	-	-	-	-	-	-	-	-	-
comp59512_c0	3.28	0.62	0.29	0.24	0.09	-	-	867	sp|Q8LK56|DME_ARATH Transcriptional activator DEMETER OS=Arabidopsis thaliana GN=DME PE=1 SV=2	3e-52	-	-	tr|F6I5V6|F6I5V6_VITVI Putative uncharacterized protein OS=Vitis vinifera GN=VIT_13s0074g00450 PE=4 SV=1	3e-56	emb|CBI40219.3| unnamed protein product [Vitis vinifera]	2e-56	D7UBV4_VITVI/1284-1619 PB006493; Pfam-B_6493;	2e-61	-	GO:0003677.DNA binding;GO:0006284.base-excision repair;GO:0006281.DNA repair;GO:0051539.4 iron. 4 sulfur cluster binding;GO:0003824.catalytic activity;GO:0004519.endonuclease activity;	-	-	-
comp112519_c0	0.19	0	0.4	0	0	-	-	315	-	-	-	-	tr|B9GEQ9|B9GEQ9_POPTR Predicted protein (Fragment) OS=Populus trichocarpa GN=POPTRDRAFT_641225 PE=4 SV=1	2e-25	ref|XP_002298367.1| predicted protein [Populus trichocarpa] gb|EEE83172.1| predicted protein [Populus trichocarpa]	2e-25	B9P682_POPTR/3-367 PB034862; Pfam-B_34862;	8e-24	-	GO:0006810.transport;GO:0005886.plasma membrane;	-	-	-
comp93494_c0	0.08	0	0	0	0	E3.4.24.24	gelatinase A	496	-	-	gnl|CDD|201815 pfam01471. PG_binding_1. Putative peptidoglycan binding domain. This domain is composed of three alpha helices. This domain is found at the N or C terminus of a variety of enzymes involved in bacterial cell wall degradation. This domain may have a general peptidoglycan binding function. This family is found N-terminal to the catalytic domain of matrixins. The domain is found to bin…	4e-11	tr|B9HL58|B9HL58_POPTR Predicted protein OS=Populus trichocarpa GN=POPTRDRAFT_765219 PE=4 SV=1	1e-29	ref|XP_002311052.1| predicted protein [Populus trichocarpa] gb|EEE88419.1| predicted protein [Populus trichocarpa]	9e-30	B9HL54_POPTR/46-112 PF01471.13;PG_binding_1;	2e-20	-	GO:0031012.extracellular matrix;GO:0046872.metal ion binding;GO:0016787.hydrolase activity;GO:0008237.metallopeptidase activity;GO:0008233.peptidase activity;GO:0008152.metabolic process;GO:0006508.proteolysis;GO:0004222.metalloendopeptidase activity;GO:0008270.zinc ion binding;	EC:3.4.24.24	K07761	-
comp124320_c0	0	0.17	0	0	0.2	-	-	208	-	-	-	-	-	-	-	-	-	-	-	-	-	-	-
comp68359_c1	77.71	28.19	20.38	15.66	27.5	FTH1	ferritin heavy chain	672	sp|Q8RX97|FRI1_TOBAC Ferritin-1. chloroplastic OS=Nicotiana tabacum GN=FER1 PE=2 SV=1	3e-61	-	-	tr|A8CZZ4|A8CZZ4_PYRPY Ferritin OS=Pyrus pyrifolia GN=Fer1 PE=2 SV=1	2e-75	gb|ABD66595.1| iron-binding protein [Pyrus pyrifolia]	2e-75	Q9SWS0_SOLTU/45-190 PF00210.19;Ferritin;	1e-42	-	GO:0006879.cellular iron ion homeostasis;GO:0046914.transition metal ion binding;GO:0008199.ferric iron binding;GO:0055114.oxidation-reduction process;GO:0005488.binding;GO:0046872.metal ion binding;GO:0006826.iron ion transport;GO:0004322.ferroxidase activity;GO:0009536.plastid;GO:0009507.chloroplast;GO:0016491.oxidoreductase activity;	EC:1.16.3.1	K00522	ko00860. Porphyrin and chlorophyll metabolism;ko04978. Mineral absorption;
comp4169_c0	0.61	0.28	0.08	0.17	0.11	-	-	1313	-	-	-	-	-	-	-	-	-	-	-	-	-	-	-
comp100946_c0	0	0.07	0	0.29	0	-	-	255	-	-	-	-	-	-	-	-	-	-	-	-	-	-	-
comp13311_c0	0.08	0.07	0.21	0.15	0.63	-	-	257	-	-	-	-	-	-	-	-	-	-	-	-	-	-	-
comp48973_c0	0.06	0.16	0	0.11	0.04	RNF111	E3 ubiquitin-protein ligase Arkadia	1023	-	-	gnl|CDD|205816 pfam13639. zf-RING_2. Ring finger domain.	1e-17	tr|D7T9E9|D7T9E9_VITVI Putative uncharacterized protein OS=Vitis vinifera GN=VIT_01s0011g02350 PE=4 SV=1	4e-29	emb|CBI27120.3| unnamed protein product [Vitis vinifera]	4e-29	A5B787_VITVI/243-289 PF13639.1;zf-RING_2;	6e-19	-	GO:0046872.metal ion binding;GO:0008270.zinc ion binding;	EC:6.3.2.19	K10635	-
comp45787_c0	2.09	0.76	0.03	0.09	0.3	-	-	1080	-	-	-	-	tr|F6H6K8|F6H6K8_VITVI Putative uncharacterized protein OS=Vitis vinifera GN=VIT_16s0050g01770 PE=4 SV=1	2e-30	-	-	E0CUR1_VITVI/181-282 PF03168.8;LEA_2;	1e-11	-	-	-	-	-
comp50760_c0	0	0	0.06	0	0	-	-	574	-	-	-	-	-	-	-	-	-	-	-	-	-	-	-
comp86894_c0	0	0.05	0.29	0.6	0.11	-	-	375	-	-	-	-	-	-	-	-	-	-	-	-	-	-	-
comp86206_c0	0.2	0.18	0.03	0.08	0	-	-	700	-	-	-	-	-	-	-	-	-	-	-	-	-	-	-
comp123253_c0	0.13	0	0	0	0	-	-	302	-	-	-	-	-	-	-	-	-	-	-	-	-	-	-
comp79948_c0	5.16	1.62	0.47	0.09	0.16	-	-	1738	sp|Q9SFC7|FB135_ARATH F-box protein At3g07870 OS=Arabidopsis thaliana GN=At3g07870 PE=2 SV=1	7e-131	-	-	tr|B9IAP0|B9IAP0_POPTR F-box family protein OS=Populus trichocarpa GN=POPTRDRAFT_1099953 PE=4 SV=1	4e-157	ref|XP_002320506.1| f-box family protein [Populus trichocarpa] gb|EEE98821.1| f-box family protein [Populus trichocarpa]	3e-157	B9GTQ9_POPTR/233-397 PF07734.8;FBA_1;	5e-67	-	-	-	-	-
comp82563_c0	0.62	0.16	0	0.26	0.64	-	-	221	-	-	-	-	-	-	-	-	-	-	-	-	-	-	-
comp32726_c0	22.81	6.97	1.16	2.37	4.94	AHP	histidine-containing phosphotransfer peotein	1362	sp|Q9ZNV9|AHP1_ARATH Histidine-containing phosphotransfer protein 1 OS=Arabidopsis thaliana GN=AHP1 PE=1 SV=1	5e-56	-	-	tr|C6SZQ5|C6SZQ5_SOYBN Uncharacterized protein OS=Glycine max GN=Gma.54890 PE=2 SV=1	2e-67	ref|NP_001236059.1| uncharacterized protein LOC100500044 [Glycine max] gb|ACU14728.1| unknown [Glycine max]	1e-67	A9NMG9_PICSI/1-160 PB066958; Pfam-B_66958;	1e-45	T	GO:0032440.2-alkenal reductase [NAD(P)] activity;GO:0000160.two-component signal transduction system (phosphorelay);GO:0004871.signal transducer activity;GO:0055114.oxidation-reduction process;GO:0016491.oxidoreductase activity;	-	K14490	ko04075. Plant hormone signal transduction;
comp44034_c0	4.96	1.04	0.4	0.4	0.57	-	-	1720	sp|Q8GXE9|HA22J_ARATH HVA22-like protein j OS=Arabidopsis thaliana GN=HVA22J PE=2 SV=2	1e-64	gnl|CDD|190535 pfam03134. TB2_DP1_HVA22. TB2/DP1. HVA22 family. This family includes members from a wide variety of eukaryotes. It includes the TB2/DP1 (deleted in polyposis) protein. which in humans is deleted in severe forms of familial adenomatous polyposis. an autosomal dominant oncological inherited disease. The family also includes the plant protein of known similarity to TB2/DP1. the HVA22…	4e-32	tr|D7TH51|D7TH51_VITVI Putative uncharacterized protein OS=Vitis vinifera GN=VIT_08s0007g02530 PE=4 SV=1	8e-77	ref|XP_002281038.1| PREDICTED: HVA22-like protein j [Vitis vinifera] emb|CBI30367.3| unnamed protein product [Vitis vinifera]	8e-77	D7TH51_VITVI/3-98 PF03134.14;TB2_DP1_HVA22;	2e-48	-	-	-	-	-
comp54256_c0	3.08	1.65	0.86	0.77	0.92	-	-	1916	sp|P95648|CBBX_RHOSH Protein CbbX OS=Rhodobacter sphaeroides GN=cbbX PE=1 SV=1	2e-38	gnl|CDD|163057 TIGR02881. spore_V_K. stage V sporulation protein K. Members of this protein family are the stage V sporulation protein K (SpoVK). a close homolog of the Rubisco expression protein CbbX (TIGR02880) and a members of the ATPase family associated with various cellular activities (pfam00004). Members are strictly limited to bacterial endospore-forming species. but are not universal in …	6e-48	tr|B9RKQ5|B9RKQ5_RICCO Protein cbxX. chromosomal. putative OS=Ricinus communis GN=RCOM_1052720 PE=4 SV=1	0	ref|XP_002514299.1| Protein cbxX. chromosomal. putative [Ricinus communis] gb|EEF48253.1| Protein cbxX. chromosomal. putative [Ricinus communis]	0	D7TBN5_VITVI/246-378 PF00004.24;AAA;	2e-79	O	GO:0030435.sporulation resulting in formation of a cellular spore;GO:0005524.ATP binding;GO:0000166.nucleotide binding;GO:0017111.nucleoside-triphosphatase activity;	-	-	-
comp20272_c0	56.9	0.08	0	0	0.05	-	-	448	-	-	-	-	tr|D7TVN7|D7TVN7_VITVI Putative uncharacterized protein OS=Vitis vinifera GN=VIT_02s0025g02300 PE=4 SV=1	1e-09	emb|CBI34562.3| unnamed protein product [Vitis vinifera]	1e-09	-	-	-	-	-	-	-
comp91570_c0	0.09	0.08	0	0.7	0.09	-	-	215	sp|Q7EZT1|NAC67_ORYSJ NAC domain-containing protein 67 OS=Oryza sativa subsp. japonica GN=NAC67 PE=2 SV=1	1e-08	gnl|CDD|202220 pfam02365. NAM. No apical meristem (NAM) protein. This is a family of no apical meristem (NAM) proteins these are plant development proteins. Mutations in NAM result in the failure to develop a shoot apical meristem in petunia embryos. NAM is indicated as having a role in determining positions of meristems and primordial. One member of this family NAP (NAC-like. activated by AP3/PI…	2e-17	tr|I1M4M3|I1M4M3_SOYBN Uncharacterized protein OS=Glycine max PE=4 SV=1	1e-08	ref|XP_002318469.1| NAC domain protein. IPR003441 [Populus trichocarpa] gb|EEE96689.1| NAC domain protein. IPR003441 [Populus trichocarpa]	2e-08	B9I239_POPTR/13-137 PF02365.10;NAM;	3e-09	-	GO:0003677.DNA binding;GO:0006355.regulation of transcription. DNA-dependent;	-	-	-
comp60780_c1	0.09	0.04	0.06	0.04	0.08	-	-	2806	sp|Q9FIJ6|ACCR4_ARATH Serine/threonine-protein kinase-like protein CCR4 OS=Arabidopsis thaliana GN=CCR4 PE=1 SV=1	0	gnl|CDD|200973 pfam00069. Pkinase. Protein kinase domain.	4e-47	tr|Q9FUK3|Q9FUK3_TOBAC Cytokinin-regulated kinase 1 OS=Nicotiana tabacum GN=CRK1 PE=2 SV=1	0	gb|AAG25966.1|AF302082_1 cytokinin-regulated kinase 1 [Nicotiana tabacum]	0	Q9FUK3_TOBAC/486-771 PF00069.20;Pkinase;	4e-155	T	GO:0016310.phosphorylation;GO:0005524.ATP binding;GO:0004674.protein serine/threonine kinase activity;GO:0016301.kinase activity;GO:0004672.protein kinase activity;GO:0000166.nucleotide binding;GO:0006468.protein phosphorylation;GO:0016772.transferase activity. transferring phosphorus-containing groups;	-	-	-
comp27983_c0	0.14	0.13	0.52	1.26	1.43	-	-	552	-	-	-	-	-	-	-	-	-	-	-	-	-	-	-
comp58803_c1	0	0.05	0.11	0.11	0	-	-	328	-	-	-	-	-	-	-	-	-	-	-	-	-	-	-
comp70442_c1	4.2	2.66	9.42	3.4	2.17	-	-	2972	sp|Q9ZQB9|CSLCC_ARATH Probable xyloglucan glycosyltransferase 12 OS=Arabidopsis thaliana GN=CSLC12 PE=1 SV=1	0	gnl|CDD|133059 cd06437. CESA_CaSu_A2. Cellulose synthase catalytic subunit A2 (CESA2) is a catalytic subunit or a catalytic subunit substitute of the cellulose synthase complex. Cellulose synthase (CESA) catalyzes the polymerization reaction of cellulose using UDP-glucose as the substrate. Cellulose is an aggregate of unbranched polymers of beta-1.4-linked glucose residues. which is an abundant p…	5e-108	tr|B9GNL0|B9GNL0_POPTR Predicted protein OS=Populus trichocarpa GN=POPTRDRAFT_816437 PE=4 SV=1	0	ref|XP_002302382.1| predicted protein [Populus trichocarpa] gb|EEE81655.1| predicted protein [Populus trichocarpa]	0	B9R6U7_RICCO/240-475 PF13641.1;Glyco_tranf_2_3;	4e-155	-	GO:0016760.cellulose synthase (UDP-forming) activity;GO:0016757.transferase activity. transferring glycosyl groups;GO:0016740.transferase activity;	-	-	-
comp87219_c0	0	0	0	0	0	-	-	264	sp|O64781|Y1639_ARATH G-type lectin S-receptor-like serine/threonine-protein kinase At1g61390 OS=Arabidopsis thaliana GN=At1g61390 PE=2 SV=1	1e-17	gnl|CDD|201524 pfam00954. S_locus_glycop. S-locus glycoprotein family. In Brassicaceae. self-incompatible plants have a self/non-self recognition system. This is sporophytically controlled by multiple alleles at a single locus (S). S-locus glycoproteins. as well as S-receptor kinases. are in linkage with the S-alleles.	1e-17	tr|D7KW15|D7KW15_ARALL Predicted protein OS=Arabidopsis lyrata subsp. lyrata GN=ARALYDRAFT_675244 PE=4 SV=1	4e-16	ref|XP_002886548.1| predicted protein [Arabidopsis lyrata subsp. lyrata] gb|EFH62807.1| predicted protein [Arabidopsis lyrata subsp. lyrata]	4e-16	Y1148_ARATH/205-312 PF00954.15;S_locus_glycop;	3e-15	-	GO:0005524.ATP binding;GO:0004715.non-membrane spanning protein tyrosine kinase activity;GO:0005529.carbohydrate binding;GO:0006468.protein phosphorylation;GO:0004674.protein serine/threonine kinase activity;GO:0000166.nucleotide binding;GO:0004672.protein kinase activity;GO:0048544.recognition of pollen;GO:0016740.transferase activity;GO:0016772.transferase activity. transferring phosphorus-cont…	-	-	-
comp62852_c0	0.54	0.04	0	0	0.02	-	-	1714	-	-	gnl|CDD|176490 cd08760. Cyt_b561_FRRS1_like. Eukaryotic cytochrome b(561). including the FRRS1 gene product. Cytochrome b(561). as found in eukaryotes. similar to and including the human FRRS1 gene product (ferric-chelate reductase 1). also called SDR-2 (stromal cell-derived receptor 2). This family comprises a variety of domain architectures. many of which contain dopamine beta-monooxygenase (DO…	7e-52	tr|B9SBI1|B9SBI1_RICCO Dopamine beta-monooxygenase. putative OS=Ricinus communis GN=RCOM_0718420 PE=4 SV=1	9e-167	ref|XP_002523350.1| dopamine beta-monooxygenase. putative [Ricinus communis] gb|EEF39066.1| dopamine beta-monooxygenase. putative [Ricinus communis]	8e-167	B9SBI1_RICCO/251-377 PF03188.11;Cytochrom_B561;	1e-61	-	GO:0016021.integral to membrane;GO:0004497.monooxygenase activity;	-	-	-
comp93501_c0	0.8	0	0	0	0	-	-	440	sp|Q949Z1|PGLR4_ARATH Polygalacturonase At1g48100 OS=Arabidopsis thaliana GN=At1g48100 PE=2 SV=1	4e-12	-	-	tr|I1JQV3|I1JQV3_SOYBN Uncharacterized protein (Fragment) OS=Glycine max PE=4 SV=1	3e-27	ref|XP_003536857.1| PREDICTED: polygalacturonase At1g48100-like [Glycine max]	3e-28	-	-	-	GO:0016787.hydrolase activity;GO:0008152.metabolic process;GO:0005975.carbohydrate metabolic process;GO:0004650.polygalacturonase activity;GO:0016798.hydrolase activity. acting on glycosyl bonds;GO:0007047.cellular cell wall organization;	-	-	-
comp45561_c0	0.07	0	0.06	0	0	-	-	284	-	-	-	-	-	-	-	-	-	-	-	-	-	-	-
comp46492_c0	0.06	0.06	0.41	0.37	0.4	-	-	308	-	-	-	-	-	-	-	-	-	-	-	-	-	-	-
comp35297_c0	0.28	0.34	0.09	0	0	-	-	208	-	-	-	-	-	-	-	-	-	-	-	-	-	-	-
comp5168_c0	0	0.15	0.01	0	0	-	-	1277	-	-	-	-	tr|B9GKU1|B9GKU1_POPTR Predicted protein (Fragment) OS=Populus trichocarpa GN=POPTRDRAFT_180732 PE=4 SV=1	2e-117	ref|XP_002298091.1| predicted protein [Populus trichocarpa] gb|EEE82896.1| predicted protein [Populus trichocarpa]	2e-117	B9S5Q6_RICCO/83-323 PF12697.2;Abhydrolase_6;	2e-100	-	GO:0016787.hydrolase activity;	-	-	-
comp80892_c0	0.69	1.97	1.21	0.05	0.24	HD-ZIP	homeobox-leucine zipper protein	343	sp|O04291|ATB14_ARATH Homeobox-leucine zipper protein ATHB-14 OS=Arabidopsis thaliana GN=ATHB-14 PE=1 SV=1	8e-51	-	-	tr|B6DXL5|B6DXL5_MALDO Putative PHV HD-ZIPIII (Fragment) OS=Malus domestica PE=2 SV=1	7e-54	gb|ACI13683.1| putative PHV HD-ZIPIII [Malus x domestica]	6e-54	C3UMT8_9CARY/8-55 PF00170.16;bZIP_1;	3e-24	-	GO:0005634.nucleus;GO:0003677.DNA binding;GO:0006355.regulation of transcription. DNA-dependent;GO:0043565.sequence-specific DNA binding;GO:0006351.transcription. DNA-dependent;GO:0003700.sequence-specific DNA binding transcription factor activity;	-	K09338	-
comp20426_c0	0.46	0.29	0.16	0.3	0.58	-	-	803	-	-	-	-	-	-	-	-	-	-	-	-	-	-	-
comp58494_c0	5.83	1.81	2.16	6.31	10.18	-	-	962	-	-	-	-	tr|B9H0X6|B9H0X6_POPTR Predicted protein OS=Populus trichocarpa GN=POPTRDRAFT_759739 PE=4 SV=1	1e-10	-	-	-	-	-	-	-	-	-
comp93927_c0	0.42	0	0	0	0	-	-	419	-	-	-	-	-	-	-	-	-	-	-	-	-	-	-
comp39997_c0	0.28	0.03	0	0.31	0.59	-	-	554	-	-	-	-	-	-	-	-	-	-	-	-	-	-	-
comp79927_c0	7.87	4.53	6.39	13.58	23.64	-	-	314	-	-	-	-	-	-	-	-	-	-	-	-	-	-	-
comp3634_c0	0	0.06	0	0.03	0.24	-	-	581	-	-	-	-	-	-	-	-	-	-	-	-	-	-	-
comp45602_c0	17.1	9.33	5.99	7.96	8.91	DYRK	dual-specificity tyrosine-(Y)-phosphorylation regulated kinase	3388	sp|Q9P6P3|PPK15_SCHPO Serine/threonine-protein kinase ppk15 OS=Schizosaccharomyces pombe (strain 972 / ATCC 24843) GN=ppk15 PE=1 SV=1	3e-134	gnl|CDD|197582 smart00220. S_TKc. Serine/Threonine protein kinases. catalytic domain. Phosphotransferases. Serine or threonine-specific kinase subfamily.	5e-60	tr|D7T7E9|D7T7E9_VITVI Putative uncharacterized protein OS=Vitis vinifera GN=VIT_16s0039g00610 PE=4 SV=1	0	ref|XP_002267912.1| PREDICTED: uncharacterized protein LOC100240775 [Vitis vinifera]	0	B9SDF7_RICCO/14-356 PF00069.20;Pkinase;	0	R	GO:0016310.phosphorylation;GO:0005524.ATP binding;GO:0016301.kinase activity;GO:0006468.protein phosphorylation;GO:0004674.protein serine/threonine kinase activity;GO:0000166.nucleotide binding;GO:0004672.protein kinase activity;GO:0016740.transferase activity;GO:0016772.transferase activity. transferring phosphorus-containing groups;	EC:2.7.12.1	K08825	-
comp62533_c0	59.17	0.86	0.98	125.86	156.69	-	-	2124	sp|Q9SX20|PTR18_ARATH Probable nitrite transporter At1g68570 OS=Arabidopsis thaliana GN=At1g68570 PE=2 SV=1	0	gnl|CDD|144446 pfam00854. PTR2. POT family. The POT (proton-dependent oligopeptide transport) family all appear to be proton dependent transporters.	1e-90	tr|F6HEX6|F6HEX6_VITVI Putative uncharacterized protein OS=Vitis vinifera GN=VIT_01s0011g03400 PE=4 SV=1	0	ref|XP_003516828.1| PREDICTED: probable nitrite transporter At1g68570-like [Glycine max]	0	E4MVN6_THEHA/97-505 PF00854.16;PTR2;	0	E	GO:0016020.membrane;GO:0006857.oligopeptide transport;GO:0005215.transporter activity;	-	-	-
comp7020_c0	0.28	0.07	0.04	0	0	-	-	485	-	-	-	-	-	-	-	-	-	-	-	-	-	-	-
comp10059_c0	0.13	0.12	0.06	0.26	0.35	-	-	292	-	-	-	-	-	-	-	-	-	-	-	-	-	-	-
comp36810_c0	0.13	0	0	0.18	0.33	-	-	739	-	-	-	-	-	-	-	-	-	-	-	-	-	-	-
comp3442_c0	0.49	0	0	0	0	-	-	398	-	-	-	-	-	-	-	-	-	-	-	-	-	-	-
comp69312_c0	3.65	3.18	1.3	1.06	1.03	-	-	850	-	-	-	-	tr|F6GWB2|F6GWB2_VITVI Putative uncharacterized protein OS=Vitis vinifera GN=VIT_06s0061g00160 PE=4 SV=1	5e-27	ref|XP_002274452.1| PREDICTED: uncharacterized protein LOC100265449 [Vitis vinifera]	4e-27	D7SNF4_VITVI/74-159 PB113647; Pfam-B_113647;	4e-26	-	-	-	-	-
comp104096_c0	0	0	0.51	0.33	0.43	GABARAP. ATG8. LC3	GABA(A) receptor-associated protein (autophagy-related protein 8)	286	sp|Q6Z1D5|ATG8C_ORYSJ Autophagy-related protein 8C OS=Oryza sativa subsp. japonica GN=ATG8C PE=2 SV=1	6e-16	-	-	tr|B9HZ47|B9HZ47_POPTR Predicted protein OS=Populus trichocarpa GN=POPTRDRAFT_822734 PE=3 SV=1	1e-14	ref|XP_002316533.1| predicted protein [Populus trichocarpa] gb|EEE97145.1| predicted protein [Populus trichocarpa]	1e-14	B9HZ47_POPTR/14-117 PF02991.11;Atg8;	4e-15	Z	GO:0004872.receptor activity;	-	K08341	ko04140. Regulation of autophagy;ko04727. GABAergic synapse;
comp15401_c0	0.18	0.16	0.08	0	0.09	PFN	profilin	223	sp|Q42418|PROF2_ARATH Profilin-2 OS=Arabidopsis thaliana GN=PRO2 PE=1 SV=1	7e-17	-	-	tr|Q8LCJ1|Q8LCJ1_ARATH Profilin OS=Arabidopsis thaliana PE=2 SV=1	3e-15	ref|XP_002869438.1| PFN2/PRF2/PRO2 [Arabidopsis lyrata subsp. lyrata] gb|EFH45697.1| PFN2/PRF2/PRO2 [Arabidopsis lyrata subsp. lyrata]	2e-15	D7MCM8_ARALL/2-126 PF00235.14;Profilin;	8e-13	-	GO:0005856.cytoskeleton;GO:0003779.actin binding;GO:0030036.actin cytoskeleton organization;GO:0015629.actin cytoskeleton;GO:0007010.cytoskeleton organization;GO:0005737.cytoplasm;	-	K05759	ko04810. Regulation of actin cytoskeleton;ko05131. Shigellosis;ko05132. Salmonella infection;
comp77978_c0	5.95	4.88	5.71	8.42	11.81	DDX24. MAK5	ATP-dependent RNA helicase DDX24/MAK5	5570	sp|A3AVH5|RH13_ORYSJ DEAD-box ATP-dependent RNA helicase 13 OS=Oryza sativa subsp. japonica GN=Os04g0510400 PE=2 SV=2	0	gnl|CDD|178858 PRK00093. PRK00093. GTP-binding protein Der; Reviewed.	7e-127	tr|D7SZR5|D7SZR5_VITVI Putative uncharacterized protein OS=Vitis vinifera GN=VIT_05s0049g02360 PE=3 SV=1	0	ref|XP_002282504.1| PREDICTED: DEAD-box ATP-dependent RNA helicase 13 [Vitis vinifera] emb|CBI23744.3| unnamed protein product [Vitis vinifera]	0	B9RWT5_RICCO/183-396 PF00270.24;DEAD;	1e-103	AJ	GO:0005524.ATP binding;GO:0005622.intracellular;GO:0004386.helicase activity;GO:0008026.ATP-dependent helicase activity;GO:0003676.nucleic acid binding;GO:0016787.hydrolase activity;GO:0000166.nucleotide binding;GO:0005525.GTP binding;	EC:3.6.4.13	K14805	-
comp11198_c0	0.05	0	0	0.67	0	-	-	390	-	-	-	-	-	-	-	-	-	-	-	-	-	-	-
comp21663_c0	0.46	0.3	0.36	0.38	0.27	-	-	300	-	-	-	-	-	-	-	-	-	-	-	-	-	-	-
comp84556_c0	0	0	0.07	0	0	-	-	252	sp|Q9ZR08|Y4230_ARATH G-type lectin S-receptor-like serine/threonine-protein kinase At4g03230 OS=Arabidopsis thaliana GN=At4g03230 PE=2 SV=3	3e-21	gnl|CDD|201803 pfam01453. B_lectin. D-mannose binding lectin. These proteins include mannose-specific lectins from plants as well as bacteriocins from bacteria.	6e-21	tr|G7IRK8|G7IRK8_MEDTR Cysteine-rich receptor-like protein kinase OS=Medicago truncatula GN=MTR_2g089290 PE=4 SV=1	4e-23	ref|XP_003597066.1| Cysteine-rich receptor-like protein kinase [Medicago truncatula] gb|AES67317.1| Cysteine-rich receptor-like protein kinase [Medicago truncatula]	4e-23	D7SQQ3_VITVI/141-246 PF01453.19;B_lectin;	3e-19	-	GO:0016310.phosphorylation;GO:0005524.ATP binding;GO:0016301.kinase activity;GO:0005529.carbohydrate binding;GO:0006468.protein phosphorylation;GO:0004674.protein serine/threonine kinase activity;GO:0004672.protein kinase activity;GO:0048544.recognition of pollen;GO:0016772.transferase activity. transferring phosphorus-containing groups;	-	-	-
comp68322_c0	0.02	0.12	0.38	3.31	1.2	-	-	1046	-	-	gnl|CDD|205816 pfam13639. zf-RING_2. Ring finger domain.	9e-10	tr|B9RJR7|B9RJR7_RICCO Zinc finger protein. putative OS=Ricinus communis GN=RCOM_1037890 PE=4 SV=1	2e-56	ref|XP_002513986.1| zinc finger protein. putative [Ricinus communis] gb|EEF48569.1| zinc finger protein. putative [Ricinus communis]	1e-56	A5BY68_VITVI/221-419 PB065253; Pfam-B_65253;	4e-26	-	GO:0046872.metal ion binding;GO:0008270.zinc ion binding;	-	-	-
comp45137_c0	37.44	31.74	27.88	61.91	87.35	RBM39. RNPC2	RNA-binding protein 39	1057	sp|Q5RC80|RBM39_PONAB RNA-binding protein 39 OS=Pongo abelii GN=RBM39 PE=2 SV=1	7e-57	gnl|CDD|162451 TIGR01622. SF-CC1. splicing factor. CC1-like family. This model represents a subfamily of RNA splicing factors including the Pad-1 protein (N. crassa). CAPER (M. musculus) and CC1.3 (H.sapiens). These proteins are characterized by an N-terminal arginine-rich. low complexity domain followed by three (or in the case of 4 H. sapiens paralogs. two) RNA recognition domains (rrm: pfam007…	1e-118	tr|D7SWA2|D7SWA2_VITVI Putative uncharacterized protein OS=Vitis vinifera GN=VIT_07s0031g02020 PE=4 SV=1	2e-161	emb|CBI21551.3| unnamed protein product [Vitis vinifera]	2e-161	D7SWA2_VITVI/237-307 PF00076.17;RRM_1;	6e-35	K	GO:0006397.mRNA processing;GO:0005634.nucleus;GO:0003723.RNA binding;GO:0015630.microtubule cytoskeleton;GO:0006355.regulation of transcription. DNA-dependent;GO:0016607.nuclear speck;GO:0005813.centrosome;GO:0006351.transcription. DNA-dependent;GO:0003676.nucleic acid binding;GO:0000166.nucleotide binding;GO:0008380.RNA splicing;	-	K13091	-
comp124713_c0	0	0.32	0	0	0	-	-	221	-	-	-	-	-	-	-	-	-	-	-	-	-	-	-
comp36130_c0	1.06	0.81	1.18	2.61	2.87	-	-	353	-	-	-	-	-	-	-	-	-	-	-	-	-	-	-
comp122579_c0	0	0	0	0	0.17	-	-	232	-	-	-	-	-	-	-	-	-	-	-	-	-	-	-
comp105946_c0	0	0	0.07	0	1.03	-	-	276	-	-	-	-	-	-	-	-	-	-	-	-	-	-	-
comp125208_c0	0.11	0.1	0.15	0	0	-	-	359	-	-	-	-	-	-	-	-	-	-	-	-	-	-	-
comp68746_c0	16.24	4.71	3.69	3.39	4.87	SIAH1	E3 ubiquitin-protein ligase SIAH1	1482	sp|Q84JL3|SINA3_ARATH E3 ubiquitin-protein ligase SINAT3 OS=Arabidopsis thaliana GN=SINAT3 PE=2 SV=1	0	gnl|CDD|190542 pfam03145. Sina. Seven in absentia protein family. The seven in absentia (sina) gene was first identified in Drosophila. The Drosophila Sina protein is essential for the determination of the R7 pathway in photoreceptor cell development: the loss of functional Sina results in the transformation of the R7 precursor cell to a non- neuronal cell type. The Sina protein contains an N-ter…	1e-86	tr|B9I8Y6|B9I8Y6_POPTR Predicted protein OS=Populus trichocarpa GN=POPTRDRAFT_1098598 PE=4 SV=1	0	ref|XP_002320867.1| predicted protein [Populus trichocarpa] gb|EEE99182.1| predicted protein [Populus trichocarpa]	0	SINA4_ARATH/106-305 PF03145.11;Sina;	6e-132	R	GO:0005634.nucleus;GO:0016567.protein ubiquitination;GO:0016874.ligase activity;GO:0004842.ubiquitin-protein ligase activity;GO:0046872.metal ion binding;GO:0006511.ubiquitin-dependent protein catabolic process;GO:0007275.multicellular organismal development;GO:0008270.zinc ion binding;	EC:6.3.2.19	K04506	ko04115. p53 signaling pathway;ko04120. Ubiquitin mediated proteolysis;ko04310. Wnt signaling pathway;
comp100917_c0	0.08	0.15	0.19	0.04	0.13	-	-	472	-	-	-	-	-	-	-	-	-	-	-	-	-	-	-
comp74256_c0	6.84	1.13	0.22	0.07	0.3	-	-	1692	-	-	-	-	-	-	-	-	-	-	-	-	-	-	-
comp77612_c0	0.73	1.03	0.35	0.26	0.48	-	-	3237	-	-	-	-	tr|F6I4K1|F6I4K1_VITVI Putative uncharacterized protein OS=Vitis vinifera GN=VIT_14s0060g02640 PE=4 SV=1	0	ref|XP_002280354.2| PREDICTED: uncharacterized protein LOC100254594 [Vitis vinifera]	0	A5BK11_VITVI/1-589 PB008181; Pfam-B_8181;	2e-165	-	-	-	-	-
comp116525_c0	0	0	0	0	0.64	-	-	221	-	-	-	-	-	-	-	-	-	-	-	-	-	-	-
comp20871_c0	0.8	0.41	0	0.05	0	-	-	345	-	-	-	-	-	-	-	-	-	-	-	-	-	-	-
comp4550_c0	0	0	0.16	0.73	0.52	-	-	233	-	-	-	-	-	-	-	-	-	-	-	-	-	-	-
comp34383_c0	0.33	0.05	0.1	0.11	0.34	-	-	357	-	-	-	-	-	-	-	-	-	-	-	-	-	-	-
comp47793_c0	1.82	1.6	0.82	0.65	1.14	-	-	1187	sp|O23969|SF21_HELAN Pollen-specific protein SF21 OS=Helianthus annuus GN=SF21 PE=2 SV=1	1e-135	gnl|CDD|190521 pfam03096. Ndr. Ndr family. This family consists of proteins from different gene families: Ndr1/RTP/Drg1. Ndr2. and Ndr3. Their similarity was previously noted. The precise molecular and cellular function of members of this family is still unknown. Yet. they are known to be involved in cellular differentiation events. The Ndr1 group was the first to be discovered. Their expression …	4e-128	tr|D7TUM4|D7TUM4_VITVI Putative uncharacterized protein OS=Vitis vinifera GN=VIT_14s0030g01790 PE=4 SV=1	0	ref|XP_002277583.1| PREDICTED: pollen-specific protein SF21 [Vitis vinifera] emb|CBI34199.3| unnamed protein product [Vitis vinifera]	0	D7TUM4_VITVI/21-305 PF03096.9;Ndr;	0	S	-	-	-	-
comp75531_c0	9.74	2.14	4.02	4.45	4.59	-	-	765	-	-	-	-	-	-	-	-	-	-	-	-	-	-	-
comp54426_c0	34.51	11.3	7.1	13.93	23.16	-	-	2186	sp|Q4FE47|XB35_ARATH Putative E3 ubiquitin-protein ligase XBAT35 OS=Arabidopsis thaliana GN=XBAT35 PE=2 SV=1	4e-175	gnl|CDD|29261 cd00204. ANK. ankyrin repeats; ankyrin repeats mediate protein-protein interactions in very diverse families of proteins. The number of ANK repeats in a protein can range from 2 to over 20 (ankyrins. for example). ANK repeats may occur in combinations with other types of domains. The structural repeat unit contains two antiparallel helices and a beta-hairpin. repeats are stacked in …	1e-23	tr|A5BSQ6|A5BSQ6_VITVI Putative uncharacterized protein OS=Vitis vinifera GN=VIT_05s0049g01160 PE=4 SV=1	0	emb|CAN72662.1| hypothetical protein VITISV_013890 [Vitis vinifera]	0	B9NG74_POPTR/11-106 PF12796.2;Ank_2;	1e-43	O	GO:0046872.metal ion binding;GO:0008270.zinc ion binding;	-	-	-
comp53508_c0	0.19	0.24	0.1	0.03	0.14	-	-	1127	-	-	-	-	tr|E0CRL9|E0CRL9_VITVI Putative uncharacterized protein OS=Vitis vinifera GN=VIT_18s0001g05870 PE=4 SV=1	1e-36	-	-	-	-	-	-	-	-	-
comp55963_c0	50.19	27.73	16.93	38.93	38.24	-	-	1486	-	-	-	-	tr|A5C2R3|A5C2R3_VITVI Putative uncharacterized protein OS=Vitis vinifera GN=VIT_08s0007g03000 PE=4 SV=1	4e-154	ref|XP_002282029.1| PREDICTED: uncharacterized protein LOC100261394 [Vitis vinifera] emb|CAN62037.1| hypothetical protein VITISV_021370 [Vitis vinifera] emb|CBI30325.3| unnamed protein product [Vitis vinifera]	4e-154	A9NXS0_PICSI/1-348 PB048080; Pfam-B_48080;	5e-104	-	GO:0006457.protein folding;GO:0051082.unfolded protein binding;GO:0031072.heat shock protein binding;	-	-	-
comp61259_c0	0.03	0	0	0	0.03	-	-	1201	-	-	gnl|CDD|111444 pfam02544. Steroid_dh. 3-oxo-5-alpha-steroid 4-dehydrogenase. This family consists of 3-oxo-5-alpha-steroid 4-dehydrogenases. EC:1.3.99.5 Also known as Steroid 5-alpha-reductase. the reaction catalyzed by this enzyme is: 3-oxo-5-alpha-steroid + acceptor <=> 3-oxo-delta(4)-steroid + reduced acceptor. The Steroid 5-alpha-reductase enzyme is responsible for the formation of dihydrotes…	1e-30	tr|I1JDE1|I1JDE1_SOYBN Uncharacterized protein OS=Glycine max GN=Gma.56500 PE=4 SV=1	5e-100	ref|XP_003518596.1| PREDICTED: trans-2.3-enoyl-CoA reductase-like [Glycine max]	5e-100	C6TBA0_SOYBN/125-266 PF02544.11;Steroid_dh;	5e-68	-	GO:0016627.oxidoreductase activity. acting on the CH-CH group of donors;GO:0016021.integral to membrane;GO:0005737.cytoplasm;GO:0006629.lipid metabolic process;	-	-	-
comp24452_c0	1.6	0.92	0.33	0.14	0.08	dnaK	molecular chaperone DnaK	270	sp|P22953|MD37E_ARATH Probable mediator of RNA polymerase II transcription subunit 37e OS=Arabidopsis thaliana GN=MED37E PE=1 SV=3	9e-19	gnl|CDD|185395 PTZ00009. PTZ00009. heat shock 70 kDa protein; Provisional.	5e-22	tr|I0J3E8|I0J3E8_ARAHH Early-responsive to dehydration 2 OS=Arabidopsis halleri subsp. halleri PE=4 SV=1	8e-19	emb|CCD74508.1| early-responsive to dehydration 2 [Arabidopsis halleri subsp. halleri]	8e-19	C5WPE7_SORBI/178-576 PF00012.15;HSP70;	6e-19	O	GO:0005524.ATP binding;GO:0000166.nucleotide binding;GO:0006950.response to stress;	-	K04043	ko03018. RNA degradation;ko05152. Tuberculosis;
comp102543_c0	0	0.33	0.08	0	0	-	-	214	-	-	-	-	-	-	-	-	-	-	-	-	-	-	-
comp83015_c0	0	0	0	0	0	-	-	305	-	-	-	-	-	-	-	-	-	-	-	-	-	-	-
comp95287_c0	0	0	0.91	0	0	-	-	219	-	-	-	-	-	-	-	-	-	-	-	-	-	-	-
comp52306_c0	1.6	0.98	0.55	1.27	1.6	-	-	1052	-	-	-	-	tr|B9MU67|B9MU67_POPTR Predicted protein OS=Populus trichocarpa GN=POPTRDRAFT_590054 PE=4 SV=1	2e-35	ref|XP_002326546.1| predicted protein [Populus trichocarpa] gb|EEE72345.1| predicted protein [Populus trichocarpa]	2e-35	-	-	-	GO:0003677.DNA binding;GO:0006355.regulation of transcription. DNA-dependent;	-	-	-
comp100903_c0	0.05	0.1	0.05	0.16	0	-	-	359	-	-	-	-	tr|F6H6P9|F6H6P9_VITVI Putative uncharacterized protein OS=Vitis vinifera GN=VIT_16s0050g00110 PE=4 SV=1	4e-08	emb|CBI22750.3| unnamed protein product [Vitis vinifera]	4e-08	-	-	-	-	-	-	-
comp66241_c0	0.14	0	0	0.03	0	-	-	691	sp|Q66PF2|URT1_FRAAN Putative UDP-rhamnose:rhamnosyltransferase 1 OS=Fragaria ananassa GN=GT4 PE=2 SV=1	8e-78	-	-	-	-	sp|Q66PF2.1|URT1_FRAAN RecName: Full=Putative UDP-rhamnose:rhamnosyltransferase 1; Short=FaRT1; AltName: Full=Glycosyltransferase 4; Short=FaGT4 gb|AAU09445.1| putative UDP-rhamnose:rhamnosyltransferase [Fragaria x ananassa]	2e-76	-	-	-	GO:0016757.transferase activity. transferring glycosyl groups;GO:0008152.metabolic process;GO:0016758.transferase activity. transferring hexosyl groups;GO:0016740.transferase activity;	-	-	-
comp15201_c0	0.34	0.22	0.09	0.52	0.56	-	-	399	-	-	-	-	-	-	-	-	-	-	-	-	-	-	-
comp95494_c0	0	0	0	0	0	galP	MFS transporter. SP family. galactose:H+ symporter	350	sp|B4LPX5|TRET1_DROVI Facilitated trehalose transporter Tret1 OS=Drosophila virilis GN=Tret1 PE=3 SV=2	3e-11	gnl|CDD|162084 TIGR00879. SP. MFS transporter. sugar porter (SP) family. This model represent the sugar porter subfamily of the major facilitator superfamily (pfam00083).	4e-17	tr|E0VXB2|E0VXB2_PEDHC Sugar transporter. putative OS=Pediculus humanus subsp. corporis GN=Phum_PHUM497950 PE=3 SV=1	7e-13	ref|XP_003744321.1| PREDICTED: facilitated trehalose transporter Tret1-like [Metaseiulus occidentalis]	1e-14	E0VXB2_PEDHC/54-498 PF00083.19;Sugar_tr;	1e-13	-	GO:0015771.trehalose transport;GO:0016020.membrane;GO:0015574.trehalose transmembrane transporter activity;GO:0055114.oxidation-reduction process;GO:0015767.lactose transport;GO:0016021.integral to membrane;GO:0005886.plasma membrane;GO:0016491.oxidoreductase activity;GO:0022891.substrate-specific transmembrane transporter activity;GO:0032440.2-alkenal reductase [NAD(P)] activity;GO:0006810.trans…	-	K08137	-
comp93188_c0	0.09	0.62	0	0	0	-	-	230	-	-	-	-	-	-	-	-	-	-	-	-	-	-	-
comp106073_c0	0.07	0	0	0.13	0	-	-	283	sp|O23277|PRD1_ARATH Protein PRD1 OS=Arabidopsis thaliana GN=PRD1 PE=1 SV=3	1e-23	-	-	tr|A5B9P3|A5B9P3_VITVI Putative uncharacterized protein OS=Vitis vinifera GN=VITISV_017363 PE=4 SV=1	2e-33	emb|CAN80933.1| hypothetical protein VITISV_017363 [Vitis vinifera]	2e-33	B9GU94_POPTR/1051-1242 PB005143; Pfam-B_5143;	6e-37	-	GO:0005488.binding;	-	-	-
comp101983_c0	0.68	0	0	0	0	-	-	348	-	-	-	-	-	-	-	-	-	-	-	-	-	-	-
comp122288_c0	0.3	0	0	0.14	0	-	-	262	-	-	-	-	-	-	-	-	-	-	-	-	-	-	-
comp46622_c0	24.72	7.72	2.49	1.15	0.58	-	-	2860	sp|Q9FYR7|SCL8_ARATH Scarecrow-like protein 8 OS=Arabidopsis thaliana GN=SCL8 PE=2 SV=1	2e-148	gnl|CDD|202673 pfam03514. GRAS. GRAS family transcription factor. Sequence analysis of the products of the GRAS (GAI. RGA. SCR) gene family indicates that they share a variable amino-terminus and a highly conserved carboxyl-terminus that contains five recognisable motifs. Proteins in the GRAS family are transcription factors that seem to be involved in development and other processes. Mutation of…	6e-118	tr|D9ZJB8|D9ZJB8_MALDO SCL domain class transcription factor OS=Malus domestica GN=SCL8 PE=2 SV=1	0	gb|ADL36821.1| SCL domain class transcription factor [Malus x domestica]	0	D9ZJB8_MALDO/282-653 PF03514.9;GRAS;	0	-	GO:0006355.regulation of transcription. DNA-dependent;GO:0006351.transcription. DNA-dependent;	-	-	-
comp6487_c0	0.18	0.48	0.19	0.44	0.36	-	-	559	-	-	-	-	-	-	-	-	-	-	-	-	-	-	-
comp77862_c0	3.87	2.12	1.06	1.48	1.81	RBBP6	E3 ubiquitin-protein ligase RBBP6	3433	-	-	gnl|CDD|149746 pfam08783. DWNN. DWNN domain. DWNN is a ubiquitin like domain found at the N terminus of the RBBP6 family of splicing-associated proteins. The DWNN domain is independently expressed in higher vertebrates so it may function as a novel ubiquitin-like modifier of other proteins.	8e-19	tr|D7STW2|D7STW2_VITVI Putative uncharacterized protein OS=Vitis vinifera GN=VIT_04s0008g01780 PE=4 SV=1	0	emb|CBI20711.3| unnamed protein product [Vitis vinifera]	0	D7STW2_VITVI/3-77 PF08783.6;DWNN;	5e-31	-	GO:0046872.metal ion binding;GO:0005634.nucleus;GO:0008270.zinc ion binding;GO:0003676.nucleic acid binding;	EC:6.3.2.19	K10624	-
comp82971_c0	0.26	0	0	3.25	1.09	-	-	521	-	-	-	-	-	-	-	-	-	-	-	-	-	-	-
comp41342_c0	22.79	17.84	11.04	12.59	13.81	-	-	1312	-	-	gnl|CDD|204916 pfam12428. DUF3675. Protein of unknown function (DUF3675). This domain family is found in eukaryotes. and is approximately 120 amino acids in length. The family is found in association with pfam00097. There are two completely conserved residues (R and L) that may be functionally important.	9e-36	tr|D7SIB2|D7SIB2_VITVI Putative uncharacterized protein OS=Vitis vinifera GN=VIT_17s0000g06230 PE=4 SV=1	6e-119	ref|XP_002284912.1| PREDICTED: uncharacterized protein LOC100250124 [Vitis vinifera] emb|CBI15222.3| unnamed protein product [Vitis vinifera]	5e-119	D7SIB2_VITVI/123-241 PF12428.3;DUF3675;	2e-47	-	GO:0008270.zinc ion binding;	-	-	-
comp84050_c0	0.03	0	0	0	0	-	-	1329	sp|P46608|HSBH1_SOYBN Homeobox protein SBH1 OS=Glycine max GN=H1 PE=2 SV=1	4e-150	gnl|CDD|112597 pfam03791. KNOX2. KNOX2 domain. The MEINOX region is comprised of two domains. KNOX1 and KNOX2. KNOX1 plays a role in suppressing target gene expression. KNOX2. essential for function. is thought to be necessary for homo-dimerisation.	7e-21	tr|E9JGZ0|E9JGZ0_PRUPE Class 1 KNOTTED-like transcription factor STM-like2 OS=Prunus persica PE=3 SV=1	0	gb|ADD14042.1| class 1 KNOTTED-like transcription factor STM-like2 [Prunus persica]	0	A6NAA3_EUPES/167-217 PF03791.8;KNOX2;	2e-22	-	GO:0005634.nucleus;GO:0003677.DNA binding;GO:0007275.multicellular organismal development;GO:0006355.regulation of transcription. DNA-dependent;GO:0043565.sequence-specific DNA binding;GO:0006351.transcription. DNA-dependent;GO:0003700.sequence-specific DNA binding transcription factor activity;	-	-	-
comp64879_c1	0.52	0.11	0.14	0.56	0.54	-	-	641	-	-	-	-	-	-	-	-	-	-	-	-	-	-	-
comp77258_c2	5.25	3.88	0.13	0	0.02	YWHAE	14-3-3 protein epsilon	1763	sp|P93212|14337_SOLLC 14-3-3 protein 7 OS=Solanum lycopersicum GN=TFT7 PE=2 SV=2	6e-108	gnl|CDD|201109 pfam00244. 14-3-3. 14-3-3 protein.	3e-72	tr|F1BWW9|F1BWW9_GOSHE 14-3-3-like protein OS=Gossypium herbaceum subsp. africanum GN=14-3-3L PE=3 SV=1	9e-115	gb|ABD63905.1| 14-3-3-like protein [Gossypium hirsutum] gb|ADY68780.1| 14-3-3-like protein [Gossypium herbaceum subsp. africanum] gb|ADY68783.1| 14-3-3-like protein [Gossypium hirsutum]	8e-115	B6REZ8_GOSHI/3-238 PF00244.15;14-3-3;	1e-108	O	GO:0019904.protein domain specific binding;	-	K06630	ko04110. Cell cycle;ko04114. Oocyte meiosis;ko04151. PI3K-Akt signaling pathway;ko04722. Neurotrophin signaling pathway;ko05169. Epstein-Barr virus infection;ko05203. Viral carcinogenesis;
comp56878_c0	0.1	0.05	0	0	0	-	-	754	sp|Q9SA68|GRXS1_ARATH Monothiol glutaredoxin-S1 OS=Arabidopsis thaliana GN=GRXS1 PE=3 SV=1	6e-39	gnl|CDD|162754 TIGR02189. GlrX-like_plant. Glutaredoxin-like family. This family of glutaredoxin-like proteins is aparrently limited to plants. Multiple isoforms are found in A. thaliana and O.sativa.	9e-37	tr|I1JFG6|I1JFG6_SOYBN Uncharacterized protein OS=Glycine max PE=4 SV=1	1e-42	ref|XP_003518953.1| PREDICTED: monothiol glutaredoxin-S6-like [Glycine max]	1e-42	B9IBJ4_POPTR/13-76 PF00462.19;Glutaredoxin;	4e-25	O	GO:0015035.protein disulfide oxidoreductase activity;GO:0009055.electron carrier activity;GO:0045454.cell redox homeostasis;	-	-	-
comp56971_c1	0.32	0.35	0.18	0	0.13	-	-	304	-	-	-	-	-	-	-	-	-	-	-	-	-	-	-
comp7299_c0	0.14	0	0	0.09	0.1	-	-	413	-	-	-	-	-	-	-	-	-	-	-	-	-	-	-
comp100940_c0	0	0.21	0.05	0	0.18	-	-	342	sp|Q9LS40|ASPG1_ARATH Protein ASPARTIC PROTEASE IN GUARD CELL 1 OS=Arabidopsis thaliana GN=ASPG1 PE=1 SV=1	2e-65	gnl|CDD|133139 cd05472. cnd41_like. Chloroplast Nucleoids DNA-binding Protease. catalyzes the degradation of ribulose-1.5-bisphosphate carboxylase/oxygenase. Chloroplast Nucleoids DNA-binding Protease catalyzes the degradation of ribulose-1.5-bisphosphate carboxylase/oxygenase (Rubisco) in senescent leaves of tobacco. Antisense tobacco with reduced amount of CND41 maintained green leaves and cons…	2e-56	tr|D7L8I7|D7L8I7_ARALL Aspartyl protease family protein OS=Arabidopsis lyrata subsp. lyrata GN=ARALYDRAFT_479351 PE=3 SV=1	2e-63	gb|AAL87345.1| putative chloroplast nucleoid DNA-binding protein [Arabidopsis thaliana]	7e-64	Q9LS40_ARATH/161-498 PF00026.18;Asp;	3e-66	O	GO:0016787.hydrolase activity;GO:0008233.peptidase activity;GO:0006508.proteolysis;GO:0005576.extracellular region;GO:0004190.aspartic-type endopeptidase activity;	-	-	-
comp111297_c0	0	0	0	0.83	0	ATPeF1A. ATP5A1	F-type H+-transporting ATPase subunit alpha	204	sp|Q03265|ATPA_MOUSE ATP synthase subunit alpha. mitochondrial OS=Mus musculus GN=Atp5a1 PE=1 SV=1	1e-33	gnl|CDD|181753 PRK09281. PRK09281. F0F1 ATP synthase subunit alpha; Validated.	2e-15	tr|G3HAE3|G3HAE3_CRIGR ATP synthase subunit alpha. mitochondrial OS=Cricetulus griseus GN=I79_007392 PE=3 SV=1	1e-32	gb|EDL09452.1| ATP synthase. H+ transporting. mitochondrial F1 complex. alpha subunit. isoform 1. isoform CRA_i [Mus musculus]	8e-35	F1MLB8_BOVIN/427-531 PF00306.22;ATP-synt_ab_C;	9e-18	-	GO:0046034.ATP metabolic process;GO:0016020.membrane;GO:0005759.mitochondrial matrix;GO:0005524.ATP binding;GO:0006754.ATP biosynthetic process;GO:0000166.nucleotide binding;GO:0042288.MHC class I protein binding;GO:0005739.mitochondrion;GO:0015992.proton transport;GO:0005886.plasma membrane;GO:0046961.proton-transporting ATPase activity. rotational mechanism;GO:0046933.hydrogen ion transporting …	EC:3.6.3.14	K02132	ko00190. Oxidative phosphorylation;ko05010. Alzheimer's disease;ko05012. Parkinson's disease;ko05016. Huntington's disease;
comp113174_c0	0	0	0.17	0.17	0	-	-	216	-	-	-	-	-	-	-	-	-	-	-	-	-	-	-
comp48227_c0	0.33	0	0.05	0	0	-	-	354	-	-	-	-	-	-	-	-	-	-	-	-	-	-	-
comp66383_c0	8.16	4.71	7.14	17.77	20.34	glyA. SHMT	glycine hydroxymethyltransferase	4577	sp|P50433|GLYM_SOLTU Serine hydroxymethyltransferase. mitochondrial OS=Solanum tuberosum PE=2 SV=1	0	gnl|CDD|178765 PLN03226. PLN03226. serine hydroxymethyltransferase; Provisional.	0	tr|A9PL10|A9PL10_POPTM Serine hydroxymethyltransferase OS=Populus tremuloides GN=SHMT7 PE=2 SV=1	0	gb|ABO61382.1| mitochondrial serine hydroxymethyltransferase [Populus tremuloides]	0	Q45FE6_MEDTR/45-443 PF00464.14;SHMT;	0	ER	GO:0008168.methyltransferase activity;GO:0006730.one-carbon metabolic process;GO:0003824.catalytic activity;GO:0006563.L-serine metabolic process;GO:0004372.glycine hydroxymethyltransferase activity;GO:0006544.glycine metabolic process;GO:0005739.mitochondrion;GO:0016740.transferase activity;GO:0030170.pyridoxal phosphate binding;GO:0032259.methylation;	EC:2.1.2.1	K00600	ko00260. Glycine. serine and threonine metabolism;ko00460. Cyanoamino acid metabolism;ko00630. Glyoxylate and dicarboxylate metabolism;ko00670. One carbon pool by folate;ko00680. Methane metabolism;
comp72189_c1	2.56	7.58	7.32	5.12	7.75	-	-	1861	-	-	-	-	-	-	-	-	-	-	-	-	-	-	-
comp70074_c0	1.44	1.36	1.09	1.52	2.09	-	-	1311	-	-	-	-	tr|D7U1Q0|D7U1Q0_VITVI Putative uncharacterized protein OS=Vitis vinifera GN=VIT_05s0102g00430 PE=4 SV=1	3e-103	ref|XP_002265131.1| PREDICTED: uncharacterized protein LOC100268166 [Vitis vinifera] emb|CBI36666.3| unnamed protein product [Vitis vinifera]	3e-103	D7U1Q0_VITVI/171-315 PF02620.12;DUF177;	4e-49	-	-	-	-	-
comp121709_c0	0.12	0	0	0	0	-	-	332	-	-	-	-	-	-	-	-	-	-	-	-	-	-	-
comp108752_c0	0	0	0	0.64	0.1	-	-	204	-	-	-	-	-	-	-	-	-	-	-	-	-	-	-
comp71992_c0	0	7.88	0.55	0	0	-	-	1285	-	-	-	-	-	-	-	-	-	-	-	-	-	-	-
comp89815_c0	0	0	0	0.31	0.13	-	-	306	-	-	-	-	-	-	-	-	-	-	-	-	-	-	-
comp82902_c0	0.34	0	0.09	0	0	-	-	407	-	-	-	-	-	-	-	-	-	-	-	-	-	-	-
comp122265_c0	0	0.05	0	0	0	-	-	350	-	-	-	-	tr|Q8GWP4|Q8GWP4_ARATH At2g21530 OS=Arabidopsis thaliana GN=At2g21530 PE=1 SV=1	7e-55	ref|NP_179748.2| SMAD/FHA domain-containing protein [Arabidopsis thaliana] dbj|BAC43312.1| unknown protein [Arabidopsis thaliana] gb|ABD42997.1| At2g21530 [Arabidopsis thaliana] gb|AEC07191.1| SMAD/FHA domain-containing protein [Arabidopsis thaliana]	6e-55	D7LBE6_ARALL/112-179 PF00498.21;FHA;	3e-35	-	-	-	-	-
comp116481_c0	0.18	0	0	0	0	-	-	219	-	-	-	-	-	-	-	-	-	-	-	-	-	-	-
comp70046_c0	18.74	7.09	1.58	1.03	1.77	-	-	2203	-	-	gnl|CDD|191634 pfam06886. TPX2. Targeting protein for Xklp2 (TPX2). This family represents a conserved region approximately 60 residues long within the eukaryotic targeting protein for Xklp2 (TPX2). Xklp2 is a kinesin-like protein localised on centrosomes throughout the cell cycle and on spindle pole microtubules during metaphase. In Xenopus. it has been shown that Xklp2 protein is required for c…	3e-07	tr|B9SDM4|B9SDM4_RICCO Putative uncharacterized protein OS=Ricinus communis GN=RCOM_0422090 PE=4 SV=1	2e-87	ref|XP_002524093.1| conserved hypothetical protein [Ricinus communis] gb|EEF38303.1| conserved hypothetical protein [Ricinus communis]	1e-87	Q9SJ62_ARATH/248-304 PF06886.6;TPX2;	1e-08	-	-	-	-	-
comp63054_c0	3.4	1.83	1.95	3.9	5.26	-	-	2182	-	-	gnl|CDD|205222 pfam13041. PPR_2. PPR repeat family. This repeat has no known function. It is about 35 amino acids long and is found in up to 18 copies in some proteins. The family appears to be greatly expanded in plants and fungi. The repeat has been called PPR.	1e-09	tr|F6HSK9|F6HSK9_VITVI Putative uncharacterized protein OS=Vitis vinifera GN=VIT_14s0006g01430 PE=4 SV=1	0	ref|XP_002272930.1| PREDICTED: pentatricopeptide repeat-containing protein At1g77360. mitochondrial-like [Vitis vinifera]	0	B9T2J9_RICCO/339-388 PF13041.1;PPR_2;	4e-11	-	GO:0005488.binding;	-	-	-
comp124449_c0	0.06	0.06	0	0	0	-	-	319	-	-	-	-	-	-	-	-	-	-	-	-	-	-	-
comp126385_c0	0	0	0	0	0.18	-	-	223	-	-	-	-	-	-	-	-	-	-	-	-	-	-	-
comp79408_c0	87.87	84.47	41.22	59.88	66.81	ARF1	ADP-ribosylation factor 1	524	sp|O48920|ARF_VIGUN ADP-ribosylation factor OS=Vigna unguiculata GN=ARF PE=2 SV=3	1e-75	gnl|CDD|165788 PLN00223. PLN00223. ADP-ribosylation factor; Provisional.	2e-86	tr|I1K1H6|I1K1H6_SOYBN Uncharacterized protein OS=Glycine max GN=Gma.17473 PE=4 SV=1	6e-75	emb|CBI25984.3| unnamed protein product [Vitis vinifera]	2e-74	A5CB74_VITVI/5-124 PF00025.16;Arf;	8e-72	UZ	GO:0006810.transport;GO:0005794.Golgi apparatus;GO:0000166.nucleotide binding;GO:0007264.small GTPase mediated signal transduction;GO:0005622.intracellular;GO:0005525.GTP binding;GO:0015031.protein transport;GO:0016192.vesicle-mediated transport;	-	K07937	ko05110. Vibrio cholerae infection;ko05134. Legionellosis;
comp69999_c0	6.95	3.16	2.45	6.16	9.46	-	-	2233	sp|F4IQJ2|ELP5_ARATH Elongator complex protein 5 OS=Arabidopsis thaliana GN=ELP5 PE=1 SV=1	3e-118	-	-	tr|B9S3Q0|B9S3Q0_RICCO Putative uncharacterized protein OS=Ricinus communis GN=RCOM_1553570 PE=4 SV=1	1e-157	ref|XP_002520619.1| conserved hypothetical protein [Ricinus communis] gb|EEF41755.1| conserved hypothetical protein [Ricinus communis]	1e-157	B9S3Q0_RICCO/111-319 PF10483.4;Hap2_elong;	3e-86	-	-	-	-	-
comp15046_c0	0.47	0.17	0	0	0	NUP98. ADAR2	nuclear pore complex protein Nup98-Nup96	538	-	-	-	-	tr|B9I0P2|B9I0P2_POPTR Predicted protein OS=Populus trichocarpa GN=POPTRDRAFT_772123 PE=4 SV=1	8e-16	ref|XP_002277144.1| PREDICTED: nuclear pore complex protein Nup98-Nup96-like isoform 1 [Vitis vinifera]	2e-16	Q2QX82_ORYSJ/1-156 PB374408; Pfam-B_374408;	4e-10	-	GO:0006810.transport;GO:0005643.nuclear pore;	-	K14297	ko03013. RNA transport;ko05164. Influenza A;
comp73891_c1	11.7	3.38	2.4	1.66	1.93	-	-	1495	sp|P94111|STS1_ARATH Strictosidine synthase 1 OS=Arabidopsis thaliana GN=SS1 PE=2 SV=2	5e-60	gnl|CDD|111929 pfam03088. Str_synth. Strictosidine synthase. Strictosidine synthase (E.C. 4.3.3.2) is a key enzyme in alkaloid biosynthesis. It catalyzes the condensation of tryptamine with secologanin to form strictosidine.	2e-32	tr|B9T2X5|B9T2X5_RICCO Strictosidine synthase. putative OS=Ricinus communis GN=RCOM_0158670 PE=4 SV=1	0	ref|XP_002532594.1| strictosidine synthase. putative [Ricinus communis] gb|EEF29791.1| strictosidine synthase. putative [Ricinus communis]	0	B9T2X5_RICCO/161-249 PF03088.11;Str_synth;	1e-39	R	GO:0016844.strictosidine synthase activity;GO:0016020.membrane;GO:0016829.lyase activity;GO:0009058.biosynthetic process;GO:0016021.integral to membrane;GO:0009820.alkaloid metabolic process;GO:0005773.vacuole;	-	-	-
comp113491_c0	0	0	0	0.62	0	-	-	241	-	-	-	-	-	-	-	-	-	-	-	-	-	-	-
comp91083_c0	0	0.36	0.22	0	0	-	-	249	-	-	-	-	-	-	-	-	-	-	-	-	-	-	-
comp21267_c0	2.01	0.08	0.16	0	0	-	-	224	sp|Q5BQN5|WAP_SOLLC WPP domain-associated protein (Fragment) OS=Solanum lycopersicum GN=WAP PE=1 SV=1	2e-07	-	-	tr|F6HLY1|F6HLY1_VITVI Putative uncharacterized protein OS=Vitis vinifera GN=VIT_10s0003g04960 PE=4 SV=1	2e-06	emb|CBI31022.3| unnamed protein product [Vitis vinifera]	2e-06	D7TKK0_VITVI/7-437 PB005452; Pfam-B_5452;	3e-07	-	GO:0005794.Golgi apparatus;GO:0005737.cytoplasm;	-	-	-
comp34037_c0	0.37	0	0	0	0.1	-	-	210	-	-	-	-	-	-	-	-	-	-	-	-	-	-	-
comp85634_c0	0	0	0	1.74	0	-	-	367	-	-	-	-	-	-	-	-	-	-	-	-	-	-	-
comp14881_c0	0.19	0.17	0.35	0	0.2	-	-	206	-	-	-	-	-	-	-	-	-	-	-	-	-	-	-
comp55508_c0	0	7.64	2.91	19.93	22.77	-	-	759	-	-	-	-	tr|Q2XSD9|Q2XSD9_GLYTO Seed maturation protein OS=Glycine tomentella GN=PM29 PE=4 SV=1	5e-11	gb|ABB72418.1| seed maturation protein [Glycine tomentella] gb|ABB72429.1| seed maturation protein [Glycine tomentella]	5e-11	-	-	-	GO:0009790.embryo development;	-	-	-
comp87806_c0	0	0	0.14	0	0	-	-	258	-	-	-	-	-	-	-	-	-	-	-	-	-	-	-
comp96777_c0	1.08	0.04	0	0	0	-	-	472	-	-	-	-	-	-	-	-	-	-	-	-	-	-	-
comp107250_c0	0	0	0	0	0	-	-	241	-	-	-	-	-	-	-	-	-	-	-	-	-	-	-
comp17214_c0	0	0.07	0	0	0.31	-	-	263	-	-	-	-	tr|Q8L9M8|Q8L9M8_ARATH Putative uncharacterized protein At1g33810 OS=Arabidopsis thaliana GN=At1g33810/F14M2_5 PE=2 SV=1	2e-49	ref|NP_564429.1| uncharacterized protein [Arabidopsis thaliana] gb|AAM65886.1| unknown [Arabidopsis thaliana] dbj|BAC42102.1| unknown protein [Arabidopsis thaliana] gb|AAO50558.1| unknown protein [Arabidopsis thaliana] dbj|BAF00984.1| hypothetical protein [Arabidopsis thaliana] gb|AEE31627.1| uncharacterized protein [Arabidopsis thaliana]	1e-49	-	-	-	-	-	-	-
comp103877_c0	0	0.1	0.2	0	0.11	COX6B	cytochrome c oxidase subunit 6b	366	sp|Q9SUD3|CX6B3_ARATH Cytochrome c oxidase subunit 6b-3 OS=Arabidopsis thaliana GN=COX6B-3 PE=2 SV=2	8e-56	gnl|CDD|58650 cd00926. Cyt_c_Oxidase_VIb. Cytochrome c oxidase subunit VIb. Cytochrome c oxidase (CcO). the terminal oxidase in the respiratory chains of eukaryotes and most bacteria. is a multi-chain transmembrane protein located in the inner membrane of mitochondria and the cell membrane of prokaryotes. It catalyzes the reduction of O2 and simultaneously pumps protons across the membrane. The n…	5e-38	tr|D7MDN5|D7MDN5_ARALL Putative uncharacterized protein OS=Arabidopsis lyrata subsp. lyrata GN=ARALYDRAFT_913717 PE=4 SV=1	1e-54	ref|XP_002867470.1| hypothetical protein ARALYDRAFT_913717 [Arabidopsis lyrata subsp. lyrata] gb|EFH43729.1| hypothetical protein ARALYDRAFT_913717 [Arabidopsis lyrata subsp. lyrata]	1e-54	D7MNW1_ARALL/14-75 PF02297.12;COX6B;	3e-40	C	GO:0004129.cytochrome-c oxidase activity;GO:0005739.mitochondrion;GO:0055114.oxidation-reduction process;GO:0016491.oxidoreductase activity;	-	K02267	ko00190. Oxidative phosphorylation;ko04260. Cardiac muscle contraction;ko05010. Alzheimer's disease;ko05012. Parkinson's disease;ko05016. Huntington's disease;
comp72228_c2	0.17	0	0	0	0	-	-	229	-	-	-	-	-	-	-	-	-	-	-	-	-	-	-
comp52554_c0	0.34	0.15	0.06	0.28	0.38	-	-	1286	-	-	-	-	-	-	-	-	-	-	-	-	-	-	-
comp61874_c0	45.24	20.39	12.09	17.35	16.13	MOB1	maintenance of ploidy protein MOB1 (MPS1 binder 1)	1186	sp|Q8GYX0|MOB1_ARATH MOB kinase activator-like 1 OS=Arabidopsis thaliana GN=At4g19045 PE=2 SV=1	2e-144	gnl|CDD|202711 pfam03637. Mob1_phocein. Mob1/phocein family. Mob1 is an essential Saccharomyces cerevisiae protein. identified from a two-hybrid screen. that binds Mps1p. a protein kinase essential for spindle pole body duplication and mitotic checkpoint regulation. Mob1 contains no known structural motifs; however MOB1 is a member of a conserved gene family and shares sequence similarity with a …	2e-93	tr|B3TLW6|B3TLW6_ELAGV Mob1 OS=Elaeis guineensis var. tenera PE=2 SV=1	6e-148	ref|XP_003631858.1| PREDICTED: mps one binder kinase activator-like 1 isoform 2 [Vitis vinifera]	6e-149	D8RFF2_SELML/29-205 PF03637.12;Mob1_phocein;	1e-118	D	GO:0016310.phosphorylation;GO:0016301.kinase activity;	-	K06685	ko04111. Cell cycle - yeast;
comp124781_c0	0	0.14	0	0	0.15	-	-	262	sp|P93014|RR5_ARATH 30S ribosomal protein S5. chloroplastic OS=Arabidopsis thaliana GN=rps5 PE=1 SV=1	3e-07	-	-	tr|C0Z229|C0Z229_ARATH AT2G33800 protein OS=Arabidopsis thaliana GN=AT2G33800 PE=2 SV=1	6e-06	dbj|BAH56758.1| AT2G33800 [Arabidopsis thaliana]	5e-06	-	-	-	-	-	-	-
comp103595_c0	0	0.34	0.7	0.18	0.39	-	-	208	-	-	-	-	-	-	-	-	-	-	-	-	-	-	-
comp91313_c0	0.08	0	0.45	0.31	0.17	-	-	242	-	-	-	-	-	-	-	-	-	-	-	-	-	-	-
comp22478_c0	0.33	0.59	0.24	0.25	0.07	-	-	598	-	-	-	-	-	-	-	-	-	-	-	-	-	-	-
comp41161_c0	17.56	11.84	7.45	16.77	17.38	VTA1. LIP5	vacuolar protein sorting-associated protein VTA1	1796	sp|Q32L63|VTA1_BOVIN Vacuolar protein sorting-associated protein VTA1 homolog OS=Bos taurus GN=VTA1 PE=2 SV=1	6e-30	gnl|CDD|191053 pfam04652. DUF605. Vta1 like. Vta1 (VPS20-associated protein 1) is a positive regulator of Vps4. Vps4 is an ATPase that is required in the multivesicular body (MVB) sorting pathway to dissociate the endosomal sorting complex required for transport (ESCRT). Vta1 promotes correct assembly of Vps4 and stimulates its ATPase activity through its conserved Vta1/SBP1/LIP5 region.	3e-82	tr|B9SYY3|B9SYY3_RICCO Protein C6orf55. putative OS=Ricinus communis GN=RCOM_0546870 PE=4 SV=1	2e-180	ref|XP_002531202.1| Protein C6orf55. putative [Ricinus communis] gb|EEF31179.1| Protein C6orf55. putative [Ricinus communis]	1e-180	B9SYY3_RICCO/9-416 PF04652.11;DUF605;	8e-173	S	-	-	K12199	ko04144. Endocytosis;
comp30717_c0	0.22	0	0	0	0	-	-	270	-	-	-	-	-	-	-	-	-	-	-	-	-	-	-
comp65227_c0	3.06	1.39	1.46	3.23	4.99	-	-	2958	sp|O04086|Y1105_ARATH Probable receptor-like protein kinase At1g11050 OS=Arabidopsis thaliana GN=At1g11050 PE=2 SV=1	0	gnl|CDD|200973 pfam00069. Pkinase. Protein kinase domain.	4e-45	tr|B9GUQ3|B9GUQ3_POPTR Predicted protein OS=Populus trichocarpa GN=POPTRDRAFT_756035 PE=3 SV=1	0	ref|XP_002301677.1| predicted protein [Populus trichocarpa] gb|EEE80950.1| predicted protein [Populus trichocarpa]	0	D7KLL8_ARALL/298-579 PF00069.20;Pkinase;	6e-151	T	GO:0005524.ATP binding;GO:0004674.protein serine/threonine kinase activity;GO:0004672.protein kinase activity;GO:0000166.nucleotide binding;GO:0006468.protein phosphorylation;GO:0016772.transferase activity. transferring phosphorus-containing groups;	-	-	-
comp9380_c0	0.2	0.2	0.14	0.04	0.11	-	-	1446	sp|Q9M9R6|PPR43_ARATH Pentatricopeptide repeat-containing protein At1g14470 OS=Arabidopsis thaliana GN=PCMP-A4 PE=2 SV=2	6e-78	gnl|CDD|178626 PLN03077. PLN03077. Protein ECB2; Provisional.	2e-90	tr|F6I4U4|F6I4U4_VITVI Putative uncharacterized protein OS=Vitis vinifera GN=VIT_14s0060g00880 PE=4 SV=1	0	ref|XP_002277347.1| PREDICTED: pentatricopeptide repeat-containing protein At1g08070-like [Vitis vinifera]	0	B9RFL5_RICCO/254-303 PF13041.1;PPR_2;	5e-22	-	GO:0005488.binding;	-	-	-
comp83793_c0	0.08	0.29	0.29	0	0.41	LHCB5	light-harvesting complex II chlorophyll a/b binding protein 5	247	sp|Q9XF89|CB5_ARATH Chlorophyll a-b binding protein CP26. chloroplastic OS=Arabidopsis thaliana GN=LHCB5 PE=2 SV=1	2e-11	-	-	tr|Q39286|Q39286_BRAJU Chlorophyll a/b-binding protein CP26 in PS II OS=Brassica juncea GN=Lhcb5*Bj1 PE=2 SV=2	1e-10	emb|CAA65042.1| chlorophyll a/b-binding protein CP26 in PS II [Brassica juncea]	9e-11	-	-	-	GO:0016020.membrane;GO:0009765.photosynthesis. light harvesting;GO:0015979.photosynthesis;GO:0009507.chloroplast;	-	K08916	ko00196. Photosynthesis - antenna proteins;
comp80340_c0	4.24	1.92	1.31	1.73	2.64	-	-	2318	-	-	gnl|CDD|132636 TIGR03597. GTPase_YqeH. ribosome biogenesis GTPase YqeH. This family describes YqeH. a member of a larger family of GTPases involved in ribosome biogenesis. Like YqlF. it shows a cyclical permutation relative to GTPases EngA (in which the GTPase domain is duplicated). Era. and others. Members of this protein family are found in a relatively small number of bacterial species. includ…	4e-52	tr|F6HLN1|F6HLN1_VITVI Putative uncharacterized protein OS=Vitis vinifera GN=VIT_08s0007g05890 PE=4 SV=1	0	emb|CBI30068.3| unnamed protein product [Vitis vinifera]	0	B9SVS2_RICCO/432-564 PF01926.18;MMR_HSR1;	6e-70	-	-	-	-	-
comp74378_c0	5.03	2.53	1.56	2.32	3.48	-	-	2801	-	-	-	-	tr|B9SAM3|B9SAM3_RICCO Putative uncharacterized protein OS=Ricinus communis GN=RCOM_1104670 PE=4 SV=1	5e-154	ref|XP_002267817.1| PREDICTED: rab9 effector protein with kelch motifs-like [Vitis vinifera]	2e-154	B8AMT6_ORYSI/371-500 PB082476; Pfam-B_82476;	2e-27	R	-	-	-	-
comp63751_c0	3.35	0.76	0.41	0.44	0.44	-	-	2298	-	-	gnl|CDD|200449 cd11293. gelsolin_S4_like. Gelsolin sub-domain 4-like domain found in gelsolin. severin. villin. and related proteins. Gelsolin repeats occur in gelsolin. severin. villin. advillin. villidin. supervillin. flightless. quail. fragmin. and other proteins. usually in several copies. They co-occur with villin headpiece domains. leucine-rich repeats. and several other domains. These gels…	5e-30	tr|D7SJY9|D7SJY9_VITVI Putative uncharacterized protein OS=Vitis vinifera GN=VIT_06s0004g06500 PE=4 SV=1	0	emb|CBI15965.3| unnamed protein product [Vitis vinifera]	0	A5BX87_VITVI/143-213 PF00626.17;Gelsolin;	3e-31	-	GO:0016020.membrane;GO:0008519.ammonium transmembrane transporter activity;GO:0003779.actin binding;GO:0072488.ammonium transmembrane transport;GO:0016021.integral to membrane;GO:0007010.cytoskeleton organization;GO:0016788.hydrolase activity. acting on ester bonds;	-	-	-
comp67938_c0	7.2	5.72	7.73	17.24	19.96	DDX41. ABS	ATP-dependent RNA helicase DDX41	2486	sp|Q9LU46|RH35_ARATH DEAD-box ATP-dependent RNA helicase 35 OS=Arabidopsis thaliana GN=RH35 PE=2 SV=1	0	gnl|CDD|185453 PTZ00110. PTZ00110. helicase; Provisional.	2e-121	tr|A5B7F0|A5B7F0_VITVI Putative uncharacterized protein OS=Vitis vinifera GN=VIT_09s0002g08120 PE=4 SV=1	0	ref|XP_002271334.2| PREDICTED: DEAD-box ATP-dependent RNA helicase 35 isoform 1 [Vitis vinifera] emb|CAN78736.1| hypothetical protein VITISV_003102 [Vitis vinifera] emb|CBI36411.3| unnamed protein product [Vitis vinifera]	0	C5X0P4_SORBI/197-377 PF00270.24;DEAD;	3e-108	A	GO:0046872.metal ion binding;GO:0016787.hydrolase activity;GO:0005524.ATP binding;GO:0008270.zinc ion binding;GO:0004386.helicase activity;GO:0008026.ATP-dependent helicase activity;GO:0003676.nucleic acid binding;	EC:3.6.4.13	K13116	-
comp100748_c0	0	0	0	0	0	-	-	292	-	-	-	-	-	-	-	-	-	-	-	-	-	-	-
comp84182_c0	0.05	0.15	0	0.36	0.28	-	-	364	-	-	-	-	-	-	-	-	-	-	-	-	-	-	-
comp73410_c0	1.16	0.2	0.82	1.75	3.04	-	-	440	-	-	-	-	-	-	-	-	-	-	-	-	-	-	-
comp128511_c0	0	0	0	0	0	-	-	221	-	-	-	-	-	-	-	-	-	-	-	-	-	-	-
comp23214_c0	0.9	0.72	0.34	0.51	0.33	-	-	371	-	-	-	-	-	-	-	-	-	-	-	-	-	-	-
comp97684_c0	0.18	0	0	0	0	-	-	212	-	-	gnl|CDD|192710 pfam11145. DUF2921. Protein of unknown function (DUF2921). This eukaryotic family of proteins has no known function.	5e-27	tr|F6H249|F6H249_VITVI Putative uncharacterized protein OS=Vitis vinifera GN=VIT_19s0014g02770 PE=4 SV=1	4e-20	ref|XP_002282376.2| PREDICTED: uncharacterized protein LOC100250261 [Vitis vinifera]	3e-20	E0CSK8_VITVI/1536-1681 PF11145.3;DUF2921;	6e-23	-	-	-	-	-
comp62553_c1	0.76	0.66	0.11	0.12	0.44	-	-	643	-	-	-	-	tr|F6I2Y1|F6I2Y1_VITVI Putative uncharacterized protein OS=Vitis vinifera GN=VIT_15s0048g02590 PE=4 SV=1	4e-37	emb|CBI38711.3| unnamed protein product [Vitis vinifera]	4e-37	-	-	-	GO:0046872.metal ion binding;GO:0008270.zinc ion binding;	-	-	-
comp81895_c0	0	0	0	0	0	-	-	212	-	-	-	-	-	-	-	-	-	-	-	-	-	-	-
comp85654_c0	0.2	0.12	0	0.26	0.42	-	-	289	-	-	-	-	-	-	-	-	-	-	-	-	-	-	-
comp50588_c0	0.58	0.07	0.13	0	0	-	-	272	-	-	-	-	-	-	-	-	-	-	-	-	-	-	-
comp86578_c0	0.17	0.1	0	0	0.06	-	-	340	-	-	-	-	-	-	-	-	-	-	-	-	-	-	-
comp128977_c0	0.09	0.04	0.09	0	0.05	ppc	phosphoenolpyruvate carboxylase	416	sp|Q5GM68|CAPP2_ARATH Phosphoenolpyruvate carboxylase 2 OS=Arabidopsis thaliana GN=PPC2 PE=1 SV=2	3e-85	gnl|CDD|201146 pfam00311. PEPcase. Phosphoenolpyruvate carboxylase.	1e-55	tr|E4MWJ5|E4MWJ5_THEHA mRNA. clone: RTFL01-08-L23 OS=Thellungiella halophila PE=2 SV=1	4e-85	dbj|BAJ33978.1| unnamed protein product [Thellungiella halophila]	3e-85	Q4FCQ4_BRANA/33-526 PF00311.12;PEPcase;	2e-83	-	GO:0000287.magnesium ion binding;GO:0008152.metabolic process;GO:0008964.phosphoenolpyruvate carboxylase activity;GO:0009915.phloem sucrose loading;GO:0003824.catalytic activity;GO:0005737.cytoplasm;GO:0006099.tricarboxylic acid cycle;GO:0016829.lyase activity;GO:0006107.oxaloacetate metabolic process;GO:0015977.carbon fixation;GO:0015979.photosynthesis;	EC:4.1.1.31	K01595	ko00620. Pyruvate metabolism;ko00680. Methane metabolism;ko00710. Carbon fixation in photosynthetic organisms;ko00720. Carbon fixation pathways in prokaryotes;
comp71707_c0	2.03	1.27	0.73	0.37	0.56	-	-	3669	-	-	-	-	tr|A5C8J7|A5C8J7_VITVI Putative uncharacterized protein OS=Vitis vinifera GN=VITISV_031502 PE=4 SV=1	0	ref|XP_002285293.1| PREDICTED: uncharacterized protein LOC100261073 isoform 1 [Vitis vinifera]	0	B9RNX5_RICCO/575-770 PF01578.15;Cytochrom_C_asm;	2e-99	D	GO:0016020.membrane;GO:0008535.respiratory chain complex IV assembly;GO:0006461.protein complex assembly;	-	-	-
comp7347_c0	0	0	0	0	0	-	-	481	sp|Q07423|HEX6_RICCO Hexose carrier protein HEX6 OS=Ricinus communis GN=HEX6 PE=2 SV=1	8e-57	-	-	tr|G7IVL1|G7IVL1_MEDTR Hexose carrier protein HEX6 OS=Medicago truncatula GN=MTR_3g008170 PE=3 SV=1	3e-59	ref|XP_003598179.1| Hexose carrier protein HEX6 [Medicago truncatula] gb|AES68430.1| Hexose carrier protein HEX6 [Medicago truncatula]	2e-59	B9IGD6_POPTR/26-487 PF00083.19;Sugar_tr;	1e-49	-	GO:0016020.membrane;GO:0006810.transport;GO:0055085.transmembrane transport;GO:0015293.symporter activity;GO:0008643.carbohydrate transport;GO:0016021.integral to membrane;GO:0005215.transporter activity;GO:0022857.transmembrane transporter activity;GO:0022891.substrate-specific transmembrane transporter activity;	-	-	-
comp50003_c2	2.11	0.14	0	0.22	0.28	-	-	502	-	-	-	-	-	-	-	-	-	-	-	-	-	-	-
comp96186_c0	0.16	0.14	0.07	0	0.08	-	-	251	-	-	-	-	-	-	-	-	-	-	-	-	-	-	-
comp115184_c0	0.07	0	0	0	0	-	-	283	-	-	-	-	-	-	-	-	-	-	-	-	-	-	-
comp62222_c0	45.73	17.3	7.16	24.17	22.75	DELLA	DELLA protein	2539	sp|Q6EI05|GAIPB_CUCMA DELLA protein GAIP-B OS=Cucurbita maxima GN=GAIPB PE=2 SV=1	0	gnl|CDD|202673 pfam03514. GRAS. GRAS family transcription factor. Sequence analysis of the products of the GRAS (GAI. RGA. SCR) gene family indicates that they share a variable amino-terminus and a highly conserved carboxyl-terminus that contains five recognisable motifs. Proteins in the GRAS family are transcription factors that seem to be involved in development and other processes. Mutation of…	2e-167	tr|H2EII7|H2EII7_MALDO Spur-type DELLA protein OS=Malus domestica GN=SPMdDELLA1b PE=2 SV=1	0	gb|AEX97109.1| spur-type DELLA protein [Malus x domestica]	0	A1YIQ8_9ROSA/267-626 PF03514.9;GRAS;	0	-	GO:0005634.nucleus;GO:0006355.regulation of transcription. DNA-dependent;GO:0006351.transcription. DNA-dependent;GO:0009740.gibberellic acid mediated signaling pathway;	-	K14494	ko04075. Plant hormone signal transduction;
comp41729_c0	7.88	4.48	3.97	8.95	9.88	-	-	1234	sp|Q42463|DCL_SOLLC Protein DCL. chloroplastic OS=Solanum lycopersicum GN=DCL PE=2 SV=1	3e-77	gnl|CDD|204673 pfam11523. DUF3223. Protein of unknown function (DUF3223). This family of proteins has no known function.	5e-34	tr|B9R7B7|B9R7B7_RICCO DCL protein. chloroplast. putative OS=Ricinus communis GN=RCOM_1590270 PE=4 SV=1	1e-82	ref|XP_002510210.1| DCL protein. chloroplast precursor. putative [Ricinus communis] gb|EEF52397.1| DCL protein. chloroplast precursor. putative [Ricinus communis]	1e-82	Q8RVV8_COFAR/120-197 PF11523.3;DUF3223;	3e-42	-	GO:0005507.copper ion binding;GO:0009536.plastid;GO:0048038.quinone binding;GO:0009308.amine metabolic process;GO:0009507.chloroplast;	-	-	-
comp75293_c1	14.5	9.13	5.82	11.31	15.8	ING4	inhibitor of growth protein 4	1694	sp|Q9LIQ6|ING1_ARATH PHD finger protein ING1 OS=Arabidopsis thaliana GN=ING1 PE=1 SV=1	3e-87	-	-	tr|B9RWQ1|B9RWQ1_RICCO Inhibitor of growth protein. putative OS=Ricinus communis GN=RCOM_1023520 PE=4 SV=1	3e-108	ref|XP_002518170.1| Inhibitor of growth protein. putative [Ricinus communis] gb|EEF44303.1| Inhibitor of growth protein. putative [Ricinus communis]	3e-108	D7TS58_VITVI/3-107 PF12998.2;ING;	4e-50	-	GO:0046872.metal ion binding;GO:0008270.zinc ion binding;	-	K11346	-
comp49821_c0	0.48	0.44	0.09	0.04	0.05	-	-	1262	-	-	-	-	tr|I1MQG1|I1MQG1_SOYBN Uncharacterized protein OS=Glycine max PE=4 SV=1	4e-83	ref|XP_003549170.1| PREDICTED: anthocyanidin 5.3-O-glucosyltransferase-like [Glycine max]	4e-83	-	-	-	GO:0016757.transferase activity. transferring glycosyl groups;GO:0008152.metabolic process;GO:0016758.transferase activity. transferring hexosyl groups;GO:0050505.hydroquinone glucosyltransferase activity;GO:0016740.transferase activity;	-	-	-
[truncated: 122,867 more rows]
