# Supplementary material for: Transcriptomic analysis revealed the mechanism of oil dynamic accumulation during developing Siberian apricot (Prunus sibirica L.) seed kernels for the development of woody biodiesel
Source: Biotechnol Biofuels. 2015 Feb 22;8:29. doi: 10.1186/s13068-015-0213-3 (PMC4381669; doi:10.1186/s13068-015-0213-3)
Supplement: Additional file 4: Table S3. — Detailed information of the annotated genes based on Arabidopsis proteome. [file 13068_2015_213_MOESM4_ESM.xlsx]

## Sheet: anno.Unigene.blast.result
id	ATH_gene	query_covery	evalue	GeneSymbol_ath	Description_ath
comp100005_c0	AT1G17130	51.67	1e-07	AT1G17130	Family of unknown function (DUF572)
comp10000_c0	AT3G48170	88.89	6e-62	ALDH10A9	aldehyde dehydrogenase 10A9
comp100010_c0	AT4G14660	54.43	5e-27	NRPE7	RNA polymerase Rpb7-like, N-terminal domain
comp100016_c0	AT5G57040	98.68	9e-50	AT5G57040	Lactoylglutathione lyase / glyoxalase I family protein
comp100018_c0	AT1G60970	39.62	2e-08	AT1G60970	SNARE-like superfamily protein
comp100019_c0	AT1G03010	68.81	6e-38	AT1G03010	Phototropic-responsive NPH3 family protein
comp100027_c0	AT3G24255	35	4e-14	AT3G24255	RNA-directed DNA polymerase (reverse transcriptase)-related family protein
comp100037_c0	AT1G72370	56	8e-14	P40	40s ribosomal protein SA
comp10003_c0	AT5G46050	70.56	0	PTR3	peptide transporter 3
comp100044_c0	AT2G24090	96.97	8e-28	AT2G24090	Ribosomal protein L35
comp100045_c0	AT1G67370	86.21	1e-97	ASY1	DNA-binding HORMA family protein
comp100048_c0	AT1G78080	87.8	4e-12	RAP2.4	related to AP2 4
comp100060_c0	AT5G06530	49.3	4e-13	AT5G06530	ABC-2 type transporter family protein
comp100078_c0	AT1G56070	83.82	6e-35	LOS1	Ribosomal protein S5/Elongation factor G/III/V family protein
comp100083_c0	AT1G01050	95.61	7e-77	AtPPa1	pyrophosphorylase 1
comp100088_c0	AT1G66370	75.31	2e-40	MYB113	myb domain protein 113
comp100090_c0	AT4G27745	68.13	4e-42	AT4G27745	Yippee family putative zinc-binding protein
comp100092_c0	AT4G21210	90.36	4e-48	ATRP1	PPDK regulatory protein
comp100093_c0	AT4G37980	76.47	6e-21	ELI3-1	elicitor-activated gene 3-1
comp100104_c0	AT3G50950	42.27	2e-17	AT3G50950	HOPZ-ACTIVATED RESISTANCE 1
comp100111_c0	AT1G55490	98.47	1e-80	CPN60B	chaperonin 60 beta
comp100122_c0	AT3G19050	71.91	1e-108	POK2	phragmoplast orienting kinesin 2
comp100127_c0	AT5G04140	100	2e-74	glu1	glutamate synthase 1
comp100128_c0	AT3G22400	57.3	4e-15	LOX5	PLAT/LH2 domain-containing lipoxygenase family protein
comp10012_c0	AT1G67430	90	1e-49	AT1G67430	Ribosomal protein L22p/L17e family protein
comp100131_c0	AT4G32710	87.1	2e-51	AT4G32710	Protein kinase superfamily protein
comp100132_c0	AT5G55560	80	1e-24	AT5G55560	Protein kinase superfamily protein
comp100134_c0	AT5G20480	55	3e-19	EFR	EF-TU receptor
comp100148_c0	AT5G24660	92.39	1e-54	LSU2	response to low sulfur 2
comp100150_c0	AT3G09440	100	5e-71	AT3G09440	Heat shock protein 70 (Hsp 70) family protein
comp100153_c0	AT3G51820	100	3e-54	G4	UbiA prenyltransferase family protein
comp100155_c0	AT5G47120	95.83	2e-44	ATBI1	BAX inhibitor 1
comp100170_c0	AT5G62350	82.98	5e-55	AT5G62350	Plant invertase/pectin methylesterase inhibitor superfamily protein
comp100178_c0	AT5G57110	35.47	3e-18		autoinhibited Ca2+ -ATPase, isoform 8
comp100184_c0	AT5G61865	38.38	2e-18	AT5G61865	unknown protein; Has 30201 Blast hits to 17322 proteins in 780 species: Archae - 12; Bacteria - 1396; Metazoa - 17338; Fungi - 3422; Plants - 5037; Viruses - 0; Other Eukaryotes - 2996 (source: NCBI BLink).
comp100196_c0	AT3G53200	66.67	6e-12	AtMYB27	myb domain protein 27
comp1001_c0	AT1G58400	44.23	7e-08	AT1G58400	Disease resistance protein (CC-NBS-LRR class) family
comp100200_c0	AT1G21270	34.74	1e-13	WAK2	wall-associated kinase 2
comp100201_c0	AT3G04780	40.32	6e-11	AT3G04780	Protein of unknown function (DUF1000)
comp100203_c0	AT4G33865	72.22	3e-22	AT4G33865	Ribosomal protein S14p/S29e family protein
comp100211_c0	AT1G35710	64.56	7e-25	AT1G35710	Protein kinase family protein with leucine-rich repeat domain
comp100214_c0	AT1G20180	51.22	6e-06	AT1G20180	Protein of unknown function (DUF677)
comp100218_c0	AT1G74110	47.4	4e-41	CYP78A10	cytochrome P450, family 78, subfamily A, polypeptide 10
comp10021_c0	AT1G80070	96.1	5e-46		Pre-mRNA-processing-splicing factor
comp100229_c0	AT4G30420	48	9e-10	AT4G30420	nodulin MtN21 /EamA-like transporter family protein
comp100231_c0	AT1G74270	53.25	2e-17	AT1G74270	Ribosomal protein L35Ae family protein
comp100243_c0	AT3G61110	71.43	1e-35	ARS27A	ribosomal protein S27
comp100245_c0	AT5G10540	93.9	4e-41	AT5G10540	Zincin-like metalloproteases family protein
comp100251_c0	AT3G15605	50	2e-09	AT3G15605	nucleic acid binding
comp100252_c0	AT4G02920	51.16	1e-34	AT4G02920	unknown protein; BEST Arabidopsis thaliana protein match is: unknown protein (TAIR:AT1G03340.1); Has 41 Blast hits to 41 proteins in 12 species: Archae - 0; Bacteria - 0; Metazoa - 0; Fungi - 0; Plants - 41; Viruses - 0; Other Eukaryotes - 0 (source: NCBI BLink).
comp100256_c0	AT4G35290	73.91	1e-43	GLUR2	glutamate receptor 2
comp100263_c0	AT2G24200	97.67	2e-151	AT2G24200	Cytosol aminopeptidase family protein
comp100268_c0	AT1G07370	62.16	1e-08	PCNA1	proliferating cellular nuclear antigen 1
comp100272_c0	AT1G79580	38.55	1e-24		NAC (No Apical Meristem) domain transcriptional regulator superfamily protein
comp100273_c0	AT5G51800	58.82	8e-27	AT5G51800	Protein kinase superfamily protein
comp100274_c0	AT1G47600	70.21	4e-18	BGLU34	beta glucosidase 34
comp100275_c0	AT4G11960	93.06	4e-40	PGRL1B	PGR5-like B
comp100283_c0	AT1G75350	91.35	6e-66	emb2184	Ribosomal protein L31
comp100287_c0	AT1G18070	93.33	5e-67	AT1G18070	Translation elongation factor EF1A/initiation factor IF2gamma family protein
comp10028_c0	AT4G34670	98.55	3e-43	AT4G34670	Ribosomal protein S3Ae
comp100299_c0	AT2G26710	74.16	1e-40	bas1	Cytochrome P450 superfamily protein
comp100300_c0	AT5G08480	48.84	4e-14	AT5G08480	VQ motif-containing protein
comp100314_c0	AT1G54100	95.24	5e-65	ALDH7B4	aldehyde dehydrogenase 7B4
comp100317_c0	AT2G42430	52.48	4e-37	LBD16	lateral organ boundaries-domain 16
comp100324_c0	AT1G23840	42.86	5e-11	AT1G23840	unknown protein; LOCATED IN: endomembrane system; EXPRESSED IN: 18 plant structures; EXPRESSED DURING: 12 growth stages; BEST Arabidopsis thaliana protein match is: unknown protein (TAIR:AT1G23850.1); Has 53 Blast hits to 48 proteins in 5 species: Archae - 0; Bacteria - 0; Metazoa - 0; Fungi - 0; Plants - 53; Viruses - 0; Other Eukaryotes - 0 (source: NCBI BLink).
comp100334_c0	AT5G54160	94.06	1e-65	ATOMT1	O-methyltransferase 1
comp100337_c0	AT5G20510	71.6	9e-12	AL5	alfin-like 5
comp100338_c0	AT5G41470	37.95	2e-34	AT5G41470	Nuclear transport factor 2 (NTF2) family protein
comp100343_c0	AT5G21274	93.1	2e-32	CAM6	calmodulin 6
comp100356_c0	AT3G24420	46.39	6e-25	AT3G24420	alpha/beta-Hydrolases superfamily protein
comp100357_c0	AT2G18260	65	2e-25	SYP112	syntaxin of plants 112
comp100360_c0	AT3G08580	58.82	3e-10	AAC1	ADP/ATP carrier 1
comp100365_c0	AT4G25650	76.92	2e-57	ACD1-LIKE	ACD1-like
comp100372_c0	AT5G56010	64.29	9e-39	HSP81-3	heat shock protein 81-3
comp100378_c0	AT1G10370	57.14	5e-15	ERD9	Glutathione S-transferase family protein
comp100380_c0	AT3G42800	36.9	8e-13	AT3G42800	unknown protein; BEST Arabidopsis thaliana protein match is: unknown protein (TAIR:AT1G54200.1); Has 853 Blast hits to 340 proteins in 98 species: Archae - 0; Bacteria - 94; Metazoa - 145; Fungi - 62; Plants - 95; Viruses - 0; Other Eukaryotes - 457 (source: NCBI BLink).
comp100390_c0	AT1G45145	90.59	7e-53	ATTRX5	thioredoxin H-type 5
comp100394_c0	AT3G26070	91.43	1e-40	AT3G26070	Plastid-lipid associated protein PAP / fibrillin family protein
comp100395_c0	AT1G68090	35.29	1e-27	ANN5	annexin 5
comp100400_c0	AT1G29100	55	1e-09	AT1G29100	Heavy metal transport/detoxification superfamily protein
comp100402_c0	AT5G01530	97	4e-65	AT5G01530	light harvesting complex photosystem II
comp100405_c0	AT1G52570	78.12	1e-46	PLDALPHA2	phospholipase D alpha 2
comp100418_c0	AT1G56340	57.38	3e-20	crt1	calreticulin 1a
comp100426_c0	AT4G13180	80.26	1e-33	AT4G13180	NAD(P)-binding Rossmann-fold superfamily protein
comp100429_c0	AT2G47280	58.54	7e-08	AT2G47280	Pectin lyase-like superfamily protein
comp100430_c0	AT3G18670	34.52	7e-11	AT3G18670	Ankyrin repeat family protein
comp100435_c0	AT3G27330	51.16	7e-38	AT3G27330	zinc finger (C3HC4-type RING finger) family protein
comp100444_c0	AT5G48940	59.29	2e-26	AT5G48940	Leucine-rich repeat transmembrane protein kinase family protein
comp100448_c0	AT5G66040	71.11	3e-17	STR16	sulfurtransferase protein 16
comp100450_c0	AT1G60710	45.16	2e-07	ATB2	NAD(P)-linked oxidoreductase superfamily protein
comp100452_c0	AT3G07040	34.38	5e-07	RPM1	NB-ARC domain-containing disease resistance protein
comp100462_c0	AT3G23250	78.26	7e-37	MYB15	myb domain protein 15
comp100470_c0	AT2G35680	91.4	6e-55	AT2G35680	Phosphotyrosine protein phosphatases superfamily protein
comp100476_c0	AT2G33680	40.24	7e-15	AT2G33680	Tetratricopeptide repeat (TPR)-like superfamily protein
comp100486_c0	AT1G65910	85.22	7e-69	anac028	NAC domain containing protein 28
comp10048_c0	AT4G20520	51.11	1e-10	AT4G20520	RNA binding;RNA-directed DNA polymerases
comp100490_c0	AT3G48000	56.07	1e-38	ALDH2B4	aldehyde dehydrogenase 2B4
comp100492_c0	AT2G18160	78.95	4e-33	ATBZIP2	basic leucine-zipper 2
comp100493_c0	AT1G30950	51.61	7e-33	UFO	F-box family protein
comp100495_c0	AT1G12360	63	6e-38	KEU	Sec1/munc18-like (SM) proteins superfamily
comp1004_c0	AT3G09630	56.86	8e-55	AT3G09630	Ribosomal protein L4/L1 family
comp1004_c1	AT3G09630	63.87	7e-36	AT3G09630	Ribosomal protein L4/L1 family
comp100506_c0	AT5G46110	95.18	7e-51	APE2	Glucose-6-phosphate/phosphate translocator-related
comp100513_c0	AT4G36020	34.94	4e-22	CSDP1	cold shock domain protein 1
comp100523_c0	AT3G55550	41.18	3e-08	AT3G55550	Concanavalin A-like lectin protein kinase family protein
comp100527_c0	AT3G26650	95.93	3e-116	gapA	glyceraldehyde 3-phosphate dehydrogenase A subunit
comp100528_c0	AT2G33420	80.37	1e-104	AT2G33420	Protein of unknown function (DUF810)
comp100557_c0	AT3G21360	33.78	1e-08	AT3G21360	2-oxoglutarate (2OG) and Fe(II)-dependent oxygenase superfamily protein
comp10055_c0	AT1G16410	81.08	1e-39	CYP79F1	cytochrome p450 79f1
comp100567_c0	AT5G45700	59.3	4e-69	AT5G45700	Haloacid dehalogenase-like hydrolase (HAD) superfamily protein
comp100574_c0	AT5G64570	90.75	4e-111	XYL4	beta-D-xylosidase 4
comp100575_c0	AT1G54780	92.41	4e-46	AT1G54780	thylakoid lumen 18.3 kDa protein
comp100578_c0	AT4G23160	53.06	3e-27	AT4G23160	cysteine-rich RLK (RECEPTOR-like protein kinase) 8
comp10057_c0	AT2G37180	83.16	3e-51	RD28	Aquaporin-like superfamily protein
comp100582_c0	AT2G34480	99.04	5e-73	AT2G34480	Ribosomal protein L18ae/LX family protein
comp100583_c0	AT5G03380	75.47	1e-19	AT5G03380	Heavy metal transport/detoxification superfamily protein
comp100589_c0	AT1G40390	26.4	3e-07	AT1G40390	DNAse I-like superfamily protein
comp100594_c0	AT5G56170	44.64	2e-07	AT5G56170	LORELEI-LIKE-GPI-ANCHORED PROTEIN 1
comp100595_c0	AT2G25240	26.42	1e-08	AT2G25240	Serine protease inhibitor (SERPIN) family protein
comp100599_c0	AT3G51740	56.91	9e-25	IMK2	inflorescence meristem receptor-like kinase 2
comp100605_c0	AT3G04840	97.76	1e-93	AT3G04840	Ribosomal protein S3Ae
comp10060_c0	AT3G24330	60.89	9e-91	AT3G24330	O-Glycosyl hydrolases family 17 protein
comp100615_c0	AT5G36930	42.86	9e-09	AT5G36930	Disease resistance protein (TIR-NBS-LRR class) family
comp100618_c0	AT2G37130	92.45	9e-67	AT2G37130	Peroxidase superfamily protein
comp100624_c0	AT1G51650	90	5e-43	AT1G51650	ATP synthase epsilon chain, mitochondrial
comp100626_c0	AT4G23160	47.92	1e-06	AT4G23160	cysteine-rich RLK (RECEPTOR-like protein kinase) 8
comp100627_c0	AT5G59950	92.94	1e-50	AT5G59950	RNA-binding (RRM/RBD/RNP motifs) family protein
comp100629_c0	ATMG00310	38.37	5e-12
comp100634_c0	AT5G03120	64.29	1e-12	AT5G03120	unknown protein; FUNCTIONS IN: molecular_function unknown; INVOLVED IN: biological_process unknown; LOCATED IN: endomembrane system; EXPRESSED IN: 21 plant structures; EXPRESSED DURING: 13 growth stages; Has 14 Blast hits to 14 proteins in 4 species: Archae - 0; Bacteria - 0; Metazoa - 0; Fungi - 0; Plants - 14; Viruses - 0; Other Eukaryotes - 0 (source: NCBI BLink).
comp100637_c0	AT4G22240	76.12	6e-29	AT4G22240	Plastid-lipid associated protein PAP / fibrillin family protein
comp100638_c0	AT5G59320	46.48	5e-19	ltp3	lipid transfer protein 3
comp100644_c0	AT2G16910	62.22	1e-09	ams	basic helix-loop-helix (bHLH) DNA-binding superfamily protein
comp100651_c0	AT3G51680	71.58	1e-45	AT3G51680	NAD(P)-binding Rossmann-fold superfamily protein
comp100653_c0	AT5G17230	96.97	1e-13	AT5G17230	PHYTOENE SYNTHASE
comp100656_c0	AT2G45820	91.43	3e-37	AT2G45820	Remorin family protein
comp100657_c0	AT4G01370	95.65	2e-94	ATMPK4	MAP kinase 4
comp100659_c0	AT5G36160	78.2	1e-74	AT5G36160	Tyrosine transaminase family protein
comp10065_c0	AT1G14790	57.45	3e-09	RDR1	RNA-dependent RNA polymerase 1
comp100660_c0	AT4G24770	71.11	1e-41	RBP31	31-kDa RNA binding protein
comp100672_c0	AT3G19340	68.88	7e-92	AT3G19340	Protein of unknown function (DUF3754)
comp100674_c0	AT3G24160	75.9	2e-25	PMP	putative type 1 membrane protein
comp100688_c0	AT1G09640	51.11	5e-16	AT1G09640	Translation elongation factor EF1B, gamma chain
comp100692_c0	AT1G19740	94.59	6e-45	AT1G19740	ATP-dependent protease La (LON) domain protein
comp100700_c0	AT1G53240	96.3	9e-47	AT1G53240	Lactate/malate dehydrogenase family protein
comp100707_c0	AT4G09800	65.75	9e-30	RPS18C	S18 ribosomal protein
comp10070_c0	AT5G59240	70.91	5e-44	AT5G59240	Ribosomal protein S8e family protein
comp100711_c0	ATMG00730	46.84	3e-18
comp100713_c0	AT2G34930	35.14	3e-06	AT2G34930	disease resistance family protein / LRR family protein
comp100714_c0	AT3G14470	29.13	1e-14	AT3G14470	NB-ARC domain-containing disease resistance protein
comp100720_c0	AT2G20340	46.03	2e-27	AT2G20340	Pyridoxal phosphate (PLP)-dependent transferases superfamily protein
comp100721_c0	AT1G15980	80.95	2e-21	ndf1	NDH-dependent cyclic electron flow 1
comp100725_c0	AT3G13860	73.13	1e-23	HSP60-3A	heat shock protein 60-3A
comp100735_c0	AT4G27420	41.33	6e-11	AT4G27420	ABC-2 type transporter family protein
comp100741_c0	AT5G52640	69.7	6e-62	ATHSP90.1	heat shock protein 90.1
comp100742_c0	AT2G15620	94.52	5e-43	NIR1	nitrite reductase 1
comp100743_c0	AT1G55260	71.91	2e-38	AT1G55260	Bifunctional inhibitor/lipid-transfer protein/seed storage 2S albumin superfamily protein
comp100745_c0	AT1G56070	66.67	9e-50	LOS1	Ribosomal protein S5/Elongation factor G/III/V family protein
comp100749_c0	AT5G40820	44.97	1e-29	ATRAD3	Ataxia telangiectasia-mutated and RAD3-related
comp100755_c0	AT1G09130	83.46	2e-70	AT1G09130	ATP-dependent caseinolytic (Clp) protease/crotonase family protein
comp100768_c0	AT3G17800	91.09	1e-56	AT3G17800	Protein of unknown function (DUF760)
comp100769_c0	AT5G23750	93.88	8e-26	AT5G23750	Remorin family protein
comp100770_c0	AT5G13580	62.16	1e-34	AT5G13580	ABC-2 type transporter family protein
comp100778_c0	AT5G03380	81.63	8e-34	AT5G03380	Heavy metal transport/detoxification superfamily protein
comp100780_c0	AT1G02170	69.64	2e-49	AMC1	metacaspase 1
comp100783_c0	AT5G47860	96.2	1e-46	AT5G47860	Protein of unknown function (DUF1350)
comp100786_c0	AT5G25840	57.14	9e-45	AT5G25840	Protein of unknown function (DUF1677)
comp100788_c0	AT5G02500	75	2e-30	HSC70-1	heat shock cognate protein 70-1
comp100790_c0	AT3G22930	74.83	5e-75	AT3G22930	calmodulin-like 11
comp100802_c0	AT3G63070	42.19	2e-10	AT3G63070	Tudor/PWWP/MBT domain-containing protein
comp100804_c0	AT1G53350	34	2e-16	AT1G53350	Disease resistance protein (CC-NBS-LRR class) family
comp100811_c0	AT4G31980	44.44	1e-11	AT4G31980	unknown protein; CONTAINS InterPro DOMAIN/s: Protein of unknown function DUF247, plant (InterPro:IPR004158), Protein of unknown function DUF862, eukaryotic (InterPro:IPR008580); BEST Arabidopsis thaliana protein match is: Plant protein of unknown function (DUF247) (TAIR:AT5G11290.1); Has 1967 Blast hits to 1844 proteins in 183 species: Archae - 0; Bacteria - 6; Metazoa - 223; Fungi - 83; Plants -…
comp100817_c0	AT2G06520	70.49	2e-18	psbX	photosystem II subunit X
comp100820_c0	ATMG00860	40.96	1e-15
comp100824_c0	AT4G22720	74.19	2e-21	AT4G22720	Actin-like ATPase superfamily protein
comp100833_c0	AT5G36160	80.17	6e-57	AT5G36160	Tyrosine transaminase family protein
comp100840_c0	AT5G53040	60.71	8e-31	AT5G53040	RWP-RK domain-containing protein
comp100847_c0	AT2G23980	41.27	2e-11	ATCNGC6	cyclic nucleotide-gated channel 6
comp10085_c0	AT1G01790	84	1e-06	kea1	K+ efflux antiporter 1
comp100878_c0	AT1G70760	88.89	8e-48	CRR23	inorganic carbon transport protein-related
comp100884_c0	AT5G25410	38.75	4e-09	AT5G25410	Protein of Unknown Function (DUF239)
comp100887_c0	AT1G74790	67.36	6e-92	AT1G74790	catalytics
comp100888_c0	AT5G35730	79.17	5e-49	AT5G35730	EXS (ERD1/XPR1/SYG1) family protein
comp100889_c0	AT3G45980	100	4e-07	HTB9	Histone superfamily protein
comp100898_c0	AT1G12260	79.1	5e-29	ANAC007	NAC 007
comp100901_c0	AT3G60100	73.44	4e-27	CSY5	citrate synthase 5
comp100902_c0	AT5G10980	97.65	9e-54	AT5G10980	Histone superfamily protein
comp100904_c0	AT5G13650	90.48	2e-104	AT5G13650	elongation factor family protein
comp100917_c0	ATCG01130	50	3e-07
comp100922_c0	AT5G28490	92.5	2e-35	LSH1	Protein of unknown function (DUF640)
comp100928_c0	AT4G17840	69.5	1e-37	AT4G17840	FUNCTIONS IN: molecular_function unknown; INVOLVED IN: biological_process unknown; LOCATED IN: chloroplast, membrane; EXPRESSED IN: 23 plant structures; EXPRESSED DURING: 13 growth stages; CONTAINS InterPro DOMAIN/s: Abortive infection protein (InterPro:IPR003675); BEST Arabidopsis thaliana protein match is: unknown protein (TAIR:AT2G35260.1); Has 30201 Blast hits to 17322 proteins in 780 species…
comp100929_c0	AT2G18245	80	3e-43	AT2G18245	alpha/beta-Hydrolases superfamily protein
comp100931_c0	AT2G01050	32.91	8e-10	AT2G01050	zinc ion binding;nucleic acid binding
comp100932_c0	AT4G13240	77.27	1e-41	ROPGEF9	RHO guanyl-nucleotide exchange factor 9
comp100940_c0	AT3G18490	92.04	2e-68	AT3G18490	Eukaryotic aspartyl protease family protein
comp10094_c0	AT3G54900	98.57	2e-46	CXIP1	CAX interacting protein 1
comp100951_c0	AT3G48990	97.9	1e-98	AT3G48990	AMP-dependent synthetase and ligase family protein
comp100956_c0	AT4G19420	95.51	4e-122	AT4G19420	Pectinacetylesterase family protein
comp100957_c0	AT1G01550	88.89	9e-65	BPS1	Protein of unknown function (DUF793)
comp100959_c0	AT1G49770	82.35	1e-24	RGE1	basic helix-loop-helix (bHLH) DNA-binding superfamily protein
comp10095_c0	AT1G68390	61.7	6e-37	AT1G68390	Core-2/I-branching beta-1,6-N-acetylglucosaminyltransferase family protein
comp100963_c0	AT1G66200	56.1	4e-09	ATGSR2	glutamine synthase clone F11
comp100976_c0	AT2G35840	83.87	3e-28	AT2G35840	Sucrose-6F-phosphate phosphohydrolase family protein
comp100982_c0	AT3G24100	86.49	1e-06	AT3G24100	Uncharacterised protein family SERF
comp100_c0	AT1G49770	41.41	6e-18	RGE1	basic helix-loop-helix (bHLH) DNA-binding superfamily protein
comp101002_c0	AT5G27110	34.1	1e-24	AT5G27110	Tetratricopeptide repeat (TPR)-like superfamily protein
comp101005_c0	AT5G10770	61.11	5e-19	AT5G10770	Eukaryotic aspartyl protease family protein
comp101007_c0	AT1G42970	88.46	2e-30	gapB	glyceraldehyde-3-phosphate dehydrogenase B subunit
comp101010_c0	AT5G12380	55.47	7e-48	AT5G12380	annexin 8
comp101013_c0	AT2G20900	46.3	7e-10	AT2G20900	diacylglycerol kinase 5
comp101015_c0	AT5G20480	51.76	5e-21	EFR	EF-TU receptor
comp101016_c0	AT5G08680	97.83	2e-24	AT5G08680	ATP synthase alpha/beta family protein
comp101018_c0	AT1G60950	56.86	3e-31	FED_A	2Fe-2S ferredoxin-like superfamily protein
comp101031_c0	AT5G42270	100	9e-65	var1	FtsH extracellular protease family
comp101037_c0	AT5G42270	100	6e-77	var1	FtsH extracellular protease family
comp10103_c0	AT5G06530	49.3	5e-13	AT5G06530	ABC-2 type transporter family protein
comp10104_c0	AT4G02750	46.36	4e-30	AT4G02750	Tetratricopeptide repeat (TPR)-like superfamily protein
comp101058_c0	AT1G66580	95.95	2e-47	AT1G66580	senescence associated gene 24
comp101064_c0	AT5G20480	51.19	4e-18	EFR	EF-TU receptor
comp10106_c0	AT1G64950	89.17	2e-70	CYP89A5	cytochrome P450, family 89, subfamily A, polypeptide 5
comp101074_c0	AT2G44400	57.14	3e-19	AT2G44400	Cysteine/Histidine-rich C1 domain family protein
comp101075_c0	AT3G25520	73.91	6e-45		ribosomal protein L5
comp101076_c0	AT5G07200	85.91	1e-136	YAP169	gibberellin 20-oxidase 3
comp101077_c0	AT4G01820	60.33	4e-35	PGP3	P-glycoprotein 3
comp101082_c0	AT1G31740	58.14	2e-25	BGAL15	beta-galactosidase 15
comp101084_c0	AT1G09090	85.88	1e-46	ATRBOHB	respiratory burst oxidase homolog B
comp101085_c0	AT5G48310	71.43	6e-38	AT5G48310	unknown protein; BEST Arabidopsis thaliana protein match is: unknown protein (TAIR:AT4G24610.1); Has 1807 Blast hits to 1807 proteins in 277 species: Archae - 0; Bacteria - 0; Metazoa - 736; Fungi - 347; Plants - 385; Viruses - 0; Other Eukaryotes - 339 (source: NCBI BLink).
comp10108_c0	AT4G33010	88	6e-08	AtGLDP1	glycine decarboxylase P-protein 1
comp101090_c0	AT4G22310	50	5e-11	AT4G22310	Uncharacterised protein family (UPF0041)
comp101092_c0	AT5G17170	96	7e-61	ENH1	rubredoxin family protein
comp101093_c0	AT3G62700	95.89	3e-41	ATMRP10	multidrug resistance-associated protein 10
comp101094_c0	AT2G41410	76.74	1e-51	AT2G41410	Calcium-binding EF-hand family protein
comp101102_c0	AT1G30510	98.55	7e-44	ATRFNR2	root FNR 2
comp101103_c0	AT3G54050	71.05	2e-42	AT3G54050	high cyclic electron flow 1
comp101109_c0	AT1G65260	97.35	1e-59	PTAC4	plastid transcriptionally active 4
comp10110_c0	AT3G60640	91.07	3e-31	ATG8G	Ubiquitin-like superfamily protein
comp101116_c0	AT3G62210	53.19	1e-08	EDA32	Putative endonuclease or glycosyl hydrolase
comp101120_c0	AT2G06520	50.51	2e-17	psbX	photosystem II subunit X
comp101121_c0	AT5G10860	92.65	1e-41	AT5G10860	Cystathionine beta-synthase (CBS) family protein
comp101132_c0	AT2G31200	90.79	3e-46	ADF6	actin depolymerizing factor 6
comp101133_c0	AT2G29420	63.51	8e-30	ATGSTU7	glutathione S-transferase tau 7
comp101137_c0	AT2G34930	49.41	5e-17	AT2G34930	disease resistance family protein / LRR family protein
comp101140_c0	AT4G38650	54.74	4e-27	AT4G38650	Glycosyl hydrolase family 10 protein
comp101151_c0	ATMG00810	44.58	2e-19
comp101154_c0	AT1G66950	75.16	2e-80	PDR11	pleiotropic drug resistance 11
comp101159_c0	AT5G15870	75.26	4e-46	AT5G15870	glycosyl hydrolase family 81 protein
comp101162_c0	AT3G22890	84.69	2e-28	APS1	ATP sulfurylase 1
comp101164_c0	AT5G40780	76.83	3e-78	LHT1	lysine histidine transporter 1
comp101166_c0	AT2G34790	42.53	2e-20	MEE23	FAD-binding Berberine family protein
comp101169_c0	AT5G41540	53.42	1e-16	AT5G41540	Disease resistance protein (TIR-NBS-LRR class) family
comp101186_c0	AT4G17840	95.86	2e-58	AT4G17840	FUNCTIONS IN: molecular_function unknown; INVOLVED IN: biological_process unknown; LOCATED IN: chloroplast, membrane; EXPRESSED IN: 23 plant structures; EXPRESSED DURING: 13 growth stages; CONTAINS InterPro DOMAIN/s: Abortive infection protein (InterPro:IPR003675); BEST Arabidopsis thaliana protein match is: unknown protein (TAIR:AT2G35260.1); Has 30201 Blast hits to 17322 proteins in 780 species…
comp101187_c0	AT3G17410	92.11	4e-19	AT3G17410	Protein kinase superfamily protein
comp101189_c0	AT2G18162	97.56	2e-21	CPuORF1	conserved peptide upstream open reading frame 1
comp101192_c0	AT5G48620	46.99	1e-13	AT5G48620	Disease resistance protein (CC-NBS-LRR class) family
comp101196_c0	AT5G58490	65.83	1e-118	AT5G58490	NAD(P)-binding Rossmann-fold superfamily protein
comp101199_c0	AT5G48310	80.88	1e-31	AT5G48310	unknown protein; BEST Arabidopsis thaliana protein match is: unknown protein (TAIR:AT4G24610.1); Has 1807 Blast hits to 1807 proteins in 277 species: Archae - 0; Bacteria - 0; Metazoa - 736; Fungi - 347; Plants - 385; Viruses - 0; Other Eukaryotes - 339 (source: NCBI BLink).
comp101201_c0	AT1G35160	98.91	1e-61	GF14_PHI	GF14 protein phi chain
comp101208_c0	AT1G53140	83.27	2e-143	AT1G53140	Dynamin related protein 5A
comp101211_c0	AT2G19130	48.61	5e-16	AT2G19130	S-locus lectin protein kinase family protein
comp101217_c0	AT1G65450	38.94	3e-14	AT1G65450	HXXXD-type acyl-transferase family protein
comp101221_c0	AT3G07040	50.55	2e-26	RPM1	NB-ARC domain-containing disease resistance protein
comp101223_c0	AT4G31070	53.19	6e-24	AT4G31070	Tetratricopeptide repeat (TPR)-like superfamily protein
comp101224_c0	AT1G75840	40	1e-14	araC5	RAC-like GTP binding protein 5
comp101234_c0	AT1G55020	57.66	1e-36	LOX1	lipoxygenase 1
comp101235_c0	AT1G74210	88.16	1e-40	AT1G74210	PLC-like phosphodiesterases superfamily protein
comp101241_c0	AT1G78270	48.24	2e-23	AtUGT85A4	UDP-glucosyl transferase 85A4
comp101243_c0	AT4G23160	38.1	3e-10	AT4G23160	cysteine-rich RLK (RECEPTOR-like protein kinase) 8
comp101246_c0	AT1G02620	98.41	2e-41	AT1G02620	Ras-related small GTP-binding family protein
comp101253_c0	AT4G21820	59.54	6e-20	AT4G21820	binding;calmodulin binding
comp101264_c0	AT5G47080	76	4e-54	CKB1	casein kinase II beta chain 1
comp101277_c0	AT5G28470	49.25	2e-61	AT5G28470	Major facilitator superfamily protein
comp101296_c0	AT3G02020	92	4e-45	ak3	aspartate kinase 3
comp101299_c0	AT3G48340	63.04	3e-36	AT3G48340	Cysteine proteinases superfamily protein
comp101300_c0	AT1G16180	93.67	8e-41	AT1G16180	Serinc-domain containing serine and sphingolipid biosynthesis protein
comp101306_c0	AT4G08450	38.1	8e-13	AT4G08450	Disease resistance protein (TIR-NBS-LRR class) family
comp101310_c0	AT1G13570	40.91	1e-07	AT1G13570	F-box/RNI-like superfamily protein
comp101311_c0	AT2G01590	58.52	1e-42	CRR3	chlororespiratory reduction 3
comp101312_c0	AT2G15620	93.84	1e-96	NIR1	nitrite reductase 1
comp101313_c0	AT5G66055	34.38	7e-19	AKRP	ankyrin repeat protein
comp101314_c0	AT4G15545	91.43	2e-65	AT4G15545	unknown protein; BEST Arabidopsis thaliana protein match is: unknown protein (TAIR:AT1G16520.1); Has 30201 Blast hits to 17322 proteins in 780 species: Archae - 12; Bacteria - 1396; Metazoa - 17338; Fungi - 3422; Plants - 5037; Viruses - 0; Other Eukaryotes - 2996 (source: NCBI BLink).
comp101317_c0	AT3G53990	71.43	5e-26	AT3G53990	Adenine nucleotide alpha hydrolases-like superfamily protein
comp10131_c0	AT4G11420	81.2	3e-35	eif3a	eukaryotic translation initiation factor 3A
comp101320_c0	AT1G49970	93.26	1e-120	ClpR1	CLP protease proteolytic subunit 1
comp101322_c0	AT3G14460	37.5	9e-13	AT3G14460	LRR and NB-ARC domains-containing disease resistance protein
comp101324_c0	AT5G66120	96.08	4e-67	AT5G66120	3-dehydroquinate synthase, putative
comp101328_c0	AT1G48860	94.05	8e-53	AT1G48860	RNA 3'-terminal phosphate cyclase/enolpyruvate transferase, alpha/beta
comp101329_c0	AT1G10360	86.25	2e-45	ATGSTU18	glutathione S-transferase TAU 18
comp10132_c0	AT2G29170	69.35	3e-23	AT2G29170	NAD(P)-binding Rossmann-fold superfamily protein
comp101330_c0	AT1G04410	94.59	2e-44	AT1G04410	Lactate/malate dehydrogenase family protein
comp101338_c0	AT1G33140	90.59	1e-111	PGY2	Ribosomal protein L6 family
comp101343_c0	AT1G67700	82.8	2e-53	AT1G67700	unknown protein; FUNCTIONS IN: molecular_function unknown; INVOLVED IN: biological_process unknown; LOCATED IN: chloroplast, chloroplast envelope; EXPRESSED IN: 22 plant structures; EXPRESSED DURING: 13 growth stages; Has 49 Blast hits to 49 proteins in 20 species: Archae - 0; Bacteria - 0; Metazoa - 0; Fungi - 0; Plants - 44; Viruses - 0; Other Eukaryotes - 5 (source: NCBI BLink).
comp101345_c0	AT3G52590	98.67	8e-49	UBQ1	ubiquitin extension protein 1
comp101349_c0	AT5G52640	77.86	2e-73	ATHSP90.1	heat shock protein 90.1
comp101353_c0	AT1G75250	67.92	7e-19	ATRL6	RAD-like 6
comp101354_c0	AT5G02070	40.37	3e-18	AT5G02070	Protein kinase family protein
comp101357_c0	AT4G37470	91.8	1e-31	AT4G37470	alpha/beta-Hydrolases superfamily protein
comp101369_c0	AT5G25880	90.42	2e-105	ATNADP-ME3	NADP-malic enzyme 3
comp10136_c1	AT1G68150	87.8	3e-50	WRKY9	WRKY DNA-binding protein 9
comp101373_c0	AT5G17680	45.69	1e-19	AT5G17680	disease resistance protein (TIR-NBS-LRR class), putative
comp101376_c0	AT1G79860	47.52	4e-25	ROPGEF12	RHO guanyl-nucleotide exchange factor 12
comp101381_c0	AT3G24420	89.01	1e-51	AT3G24420	alpha/beta-Hydrolases superfamily protein
comp101382_c0	AT1G72730	78.18	4e-82	AT1G72730	DEA(D/H)-box RNA helicase family protein
comp101389_c0	AT1G23740	73.26	5e-28	AT1G23740	Oxidoreductase, zinc-binding dehydrogenase family protein
comp10138_c0	AT2G30950	64.41	2e-28	VAR2	FtsH extracellular protease family
comp101402_c0	AT5G57800	92.47	8e-47	CER3	Fatty acid hydroxylase superfamily
comp101403_c0	AT4G20840	76.12	1e-28	AT4G20840	FAD-binding Berberine family protein
comp101409_c0	AT4G27745	68.63	9e-48	AT4G27745	Yippee family putative zinc-binding protein
comp101411_c0	AT5G39020	53.33	3e-16	AT5G39020	Malectin/receptor-like protein kinase family protein
comp101413_c0	AT1G27620	69.66	9e-64	AT1G27620	HXXXD-type acyl-transferase family protein
comp101417_c0	AT1G26780	91.8	5e-34	MYB117	myb domain protein 117
comp101427_c0	AT3G11170	69.57	4e-11	FAD7	fatty acid desaturase 7
comp101428_c0	AT2G43590	87.84	6e-94	AT2G43590	Chitinase family protein
comp101429_c0	AT5G42260	43.02	2e-14	BGLU12	beta glucosidase 12
comp101438_c0	AT1G70840	47.52	6e-31	MLP31	MLP-like protein 31
comp101441_c0	AT3G52720	84.21	2e-18		alpha carbonic anhydrase 1
comp101443_c0	AT2G36530	79.31	6e-08	LOS2	Enolase
comp101444_c0	AT2G29120	47.75	2e-33	ATGLR2.7	glutamate receptor 2.7
comp101446_c0	AT5G52640	80	2e-22	ATHSP90.1	heat shock protein 90.1
comp101453_c0	AT1G30920	56.41	2e-07	AT1G30920	F-box family protein
comp101455_c0	AT3G51680	64.36	9e-40	AT3G51680	NAD(P)-binding Rossmann-fold superfamily protein
comp101456_c0	AT1G58210	44.97	2e-30	EMB1674	kinase interacting family protein
comp101458_c0	AT5G01300	40.74	1e-12	AT5G01300	PEBP (phosphatidylethanolamine-binding protein) family protein
comp101460_c0	AT4G21390	51.16	1e-33	B120	S-locus lectin protein kinase family protein
comp101462_c0	AT5G36230	89.71	5e-38	AT5G36230	ARM repeat superfamily protein
comp101472_c0	AT3G04790	80.43	3e-21	AT3G04790	Ribose 5-phosphate isomerase, type A protein
comp101475_c0	AT5G07480	42.68	4e-12	AT5G07480	KAR-UP oxidoreductase 1
comp101476_c0	AT4G25490	56.52	4e-06	cbf1	C-repeat/DRE binding factor 1
comp101477_c0	AT2G24280	91.89	8e-44	AT2G24280	alpha/beta-Hydrolases superfamily protein
comp101479_c0	ATMG00710	35.29	3e-08
comp101489_c0	AT5G02340	33.01	2e-18	AT5G02340	Cysteine/Histidine-rich C1 domain family protein
comp101490_c0	AT2G20450	88.46	9e-27	AT2G20450	Ribosomal protein L14
comp101497_c0	AT4G20520	49.4	2e-20	AT4G20520	RNA binding;RNA-directed DNA polymerases
comp1014_c0	AT4G34940	35.2	2e-11	aro1	armadillo repeat only 1
comp101503_c0	AT4G27450	65.45	4e-22	AT4G27450	Aluminium induced protein with YGL and LRDR motifs
comp101506_c0	AT4G25000	58.14	1e-10	Amy1	alpha-amylase-like
comp101507_c0	AT4G13510	91.89	2e-56	AMT1;1	ammonium transporter 1;1
comp101508_c0	AT2G26890	91.67	4e-28	GRV2	DNAJ heat shock N-terminal domain-containing protein
comp101511_c0	AT4G28290	100	6e-08	AT4G28290	unknown protein; FUNCTIONS IN: molecular_function unknown; INVOLVED IN: biological_process unknown; LOCATED IN: chloroplast; EXPRESSED IN: 23 plant structures; EXPRESSED DURING: 15 growth stages; Has 45 Blast hits to 45 proteins in 11 species: Archae - 0; Bacteria - 0; Metazoa - 0; Fungi - 0; Plants - 45; Viruses - 0; Other Eukaryotes - 0 (source: NCBI BLink).
comp101516_c0	AT3G56340	68.75	1e-35	AT3G56340	Ribosomal protein S26e family protein
comp101519_c0	AT3G25830	49.09	4e-10		terpene synthase-like sequence-1,8-cineole
comp10151_c0	AT3G63370	55.47	4e-46	AT3G63370	Tetratricopeptide repeat (TPR)-like superfamily protein
comp10151_c1	AT3G63370	52.27	8e-54	AT3G63370	Tetratricopeptide repeat (TPR)-like superfamily protein
comp101524_c0	AT5G40820	45.76	2e-27	ATRAD3	Ataxia telangiectasia-mutated and RAD3-related
comp101525_c0	AT5G58710	94.62	3e-60	ROC7	rotamase CYP 7
comp101526_c0	AT1G74060	91.89	9e-17	AT1G74060	Ribosomal protein L6 family protein
comp101527_c0	AT4G09620	94.44	4e-32	AT4G09620	Mitochondrial transcription termination factor family protein
comp10152_c0	AT3G09200	84.91	2e-60	AT3G09200	Ribosomal protein L10 family protein
comp101532_c0	AT5G65360	93.65	4e-38	AT5G65360	Histone superfamily protein
comp101533_c0	AT1G43670	97.01	5e-119	AT1G43670	Inositol monophosphatase family protein
comp101536_c0	AT5G56710	94.87	5e-33	AT5G56710	Ribosomal protein L31e family protein
comp101539_c0	AT3G12780	93.9	9e-48	PGK1	phosphoglycerate kinase 1
comp101541_c0	AT4G12800	72.22	1e-32	psaL	photosystem I subunit l
comp101542_c0	AT3G52580	100	5e-42	AT3G52580	Ribosomal protein S11 family protein
comp101548_c0	AT3G49900	50.76	5e-36	AT3G49900	Phototropic-responsive NPH3 family protein
comp101554_c0	AT3G22740	97.14	2e-41	HMT3	homocysteine S-methyltransferase 3
comp101555_c0	AT2G26650	82.95	2e-46	akt1	K+ transporter 1
comp101557_c0	AT4G25200	52.27	7e-11	ATHSP23.6-MITO	mitochondrion-localized small heat shock protein 23.6
comp101558_c0	AT3G04870	91.89	2e-41	zds	zeta-carotene desaturase
comp101573_c0	AT1G56070	49.14	7e-34	LOS1	Ribosomal protein S5/Elongation factor G/III/V family protein
comp101579_c0	AT5G04220	66.67	1e-41	SYTC	Calcium-dependent lipid-binding (CaLB domain) family protein
comp101581_c0	AT3G26740	79.17	1e-19	ccl	CCR-like
comp101583_c0	AT5G50920	98.99	6e-63	clpC1	CLPC homologue 1
comp101585_c0	AT3G53450	51.43	2e-21	AT3G53450	Putative lysine decarboxylase family protein
comp101611_c0	AT5G38660	79.17	1e-23	ape1	acclimation of photosynthesis to environment
comp10161_c0	AT5G56970	57.59	0	CKX3	cytokinin oxidase 3
comp101638_c0	AT3G07040	39.02	1e-08	RPM1	NB-ARC domain-containing disease resistance protein
comp101640_c0	AT5G03690	86.32	3e-50	AT5G03690	Aldolase superfamily protein
comp101642_c0	AT4G10120	87.23	2e-53	ATSPS4F	Sucrose-phosphate synthase family protein
comp101645_c0	AT2G47590	90	1e-11	phr2	photolyase/blue-light receptor 2
comp101652_c0	AT3G14650	56.36	7e-18	CYP72A11	cytochrome P450, family 72, subfamily A, polypeptide 11
comp101656_c0	AT2G16210	42.86	3e-08	AT2G16210	Transcriptional factor B3 family protein
comp101657_c0	AT3G23400	96.23	1e-28	AT3G23400	Plastid-lipid associated protein PAP / fibrillin family protein
comp101658_c0	AT1G27180	54.67	5e-15	AT1G27180	disease resistance protein (TIR-NBS-LRR class), putative
comp101670_c0	AT5G61450	85.88	1e-49	AT5G61450	P-loop containing nucleoside triphosphate hydrolases superfamily protein
comp101672_c0	AT5G20290	98.65	1e-45	AT5G20290	Ribosomal protein S8e family protein
comp101673_c0	AT3G25270	33.33	6e-07	AT3G25270	Ribonuclease H-like superfamily protein
comp101675_c0	AT1G56070	94.25	9e-53	LOS1	Ribosomal protein S5/Elongation factor G/III/V family protein
comp101677_c0	AT5G66520	44.62	5e-74	AT5G66520	Tetratricopeptide repeat (TPR)-like superfamily protein
comp101681_c0	AT4G30950	96.97	5e-42	fad6	fatty acid desaturase 6
comp101683_c0	AT3G19340	65.15	1e-52	AT3G19340	Protein of unknown function (DUF3754)
comp101688_c0	AT1G78570	96.97	3e-43	RHM1	rhamnose biosynthesis 1
comp101691_c0	AT2G10940	78.26	5e-06	AT2G10940	Bifunctional inhibitor/lipid-transfer protein/seed storage 2S albumin superfamily protein
comp101692_c0	AT2G37280	59.38	5e-09	PDR5	pleiotropic drug resistance 5
comp101693_c0	AT3G52790	56.31	1e-31	AT3G52790	peptidoglycan-binding LysM domain-containing protein
comp101698_c0	AT1G78960	88.3	3e-55	ATLUP2	lupeol synthase 2
comp101704_c0	AT5G14230	75.79	5e-43	AT5G14230	CONTAINS InterPro DOMAIN/s: Ankyrin repeat-containing domain (InterPro:IPR020683), Ankyrin repeat (InterPro:IPR002110); BEST Arabidopsis thaliana protein match is: XB3 ortholog 2 in Arabidopsis thaliana (TAIR:AT5G57740.1); Has 66374 Blast hits to 25358 proteins in 1201 species: Archae - 121; Bacteria - 8133; Metazoa - 29530; Fungi - 5885; Plants - 3349; Viruses - 785; Other Eukaryotes - 18571 (so…
comp101705_c0	AT3G24020	53.23	3e-11	AT3G24020	Disease resistance-responsive (dirigent-like protein) family protein
comp101709_c0	AT4G03280	59.74	7e-16	petC	photosynthetic electron transfer C
comp10171_c0	AT5G22890	83.05	6e-31	AT5G22890	C2H2 and C2HC zinc fingers superfamily protein
comp10171_c1	AT5G22890	75	1e-27	AT5G22890	C2H2 and C2HC zinc fingers superfamily protein
comp101723_c0	AT3G54600	88.41	3e-39	AT3G54600	Class I glutamine amidotransferase-like superfamily protein
comp101724_c0	AT3G23050	97.47	4e-52	IAA7	indole-3-acetic acid 7
comp101726_c0	AT3G19450	86.84	8e-38	ATCAD4	GroES-like zinc-binding alcohol dehydrogenase family protein
comp101733_c0	AT3G63410	98.59	1e-45	APG1	S-adenosyl-L-methionine-dependent methyltransferases superfamily protein
comp101736_c0	AT5G61420	73.85	8e-23	MYB28	myb domain protein 28
comp101738_c0	AT3G04780	98.67	1e-48	AT3G04780	Protein of unknown function (DUF1000)
comp101739_c0	AT3G53970	43.84	3e-31	AT3G53970	proteasome inhibitor-related
comp10173_c0	AT1G65620	46.81	8e-12	AS2	Lateral organ boundaries (LOB) domain family protein
comp101743_c0	AT5G27850	76.92	7e-12	AT5G27850	Ribosomal protein L18e/L15 superfamily protein
comp101744_c0	AT3G52720	82.89	8e-95		alpha carbonic anhydrase 1
comp101746_c0	AT2G23810	97.22	3e-42	TET8	tetraspanin8
comp101751_c0	AT5G51720	79.22	4e-26	AT5G51720	2 iron, 2 sulfur cluster binding
comp101755_c0	AT3G25600	77.97	4e-26	AT3G25600	Calcium-binding EF-hand family protein
comp101759_c0	AT5G02840	83.33	5e-21	LCL1	LHY/CCA1-like 1
comp101760_c0	AT5G08490	61.54	7e-33	AT5G08490	Tetratricopeptide repeat (TPR)-like superfamily protein
comp101761_c0	AT3G01910	91.67	9e-50	SOX	sulfite oxidase
comp101767_c0	AT4G14940	73.61	3e-143	ATAO1	amine oxidase 1
comp101768_c0	AT3G17800	95.24	1e-35	AT3G17800	Protein of unknown function (DUF760)
comp101769_c0	AT2G39470	96.95	2e-90	PPL2	PsbP-like protein 2
comp101775_c0	AT4G29090	32.64	6e-16	AT4G29090	Ribonuclease H-like superfamily protein
comp101779_c0	AT5G46460	60.55	4e-39	AT5G46460	Pentatricopeptide repeat (PPR) superfamily protein
comp101786_c0	AT2G43750	91.67	8e-08	OASB	O-acetylserine (thiol) lyase B
comp101789_c0	AT5G36700	80	4e-18	PGLP1	2-phosphoglycolate phosphatase 1
comp101792_c0	AT1G54780	98.77	1e-50	AT1G54780	thylakoid lumen 18.3 kDa protein
comp101797_c0	AT3G52580	93.42	3e-47	AT3G52580	Ribosomal protein S11 family protein
comp101802_c0	AT4G37870	98.28	1e-64	PCK1	phosphoenolpyruvate carboxykinase 1
comp101803_c0	AT1G78780	57.45	1e-34	AT1G78780	pathogenesis-related family protein
comp101804_c0	AT5G10530	35.05	5e-08	AT5G10530	Concanavalin A-like lectin protein kinase family protein
comp101807_c0	AT5G63980	96	1e-25	SAL1	Inositol monophosphatase family protein
comp101810_c0	AT5G40780	81.67	3e-62	LHT1	lysine histidine transporter 1
comp101813_c0	AT5G19220	73.53	3e-28	APL1	ADP glucose pyrophosphorylase large subunit 1
comp101816_c0	AT4G38780	98.57	1e-42	AT4G38780	Pre-mRNA-processing-splicing factor
comp10181_c0	ATMG00750	36.36	5e-07
comp101826_c0	AT3G12580	57.94	3e-27	hsp70	heat shock protein 70
comp101832_c0	AT5G24080	52.17	2e-25	AT5G24080	Protein kinase superfamily protein
comp101838_c0	AT1G01090	56.58	6e-17	PDH-E1_ALPHA	pyruvate dehydrogenase E1 alpha
comp101843_c0	AT5G42120	76.25	8e-37	AT5G42120	Concanavalin A-like lectin protein kinase family protein
comp101849_c0	AT5G61010	51.16	7e-18	ATEXO70E2	exocyst subunit exo70 family protein E2
comp10184_c0	AT2G34360	54.43	8e-24	AT2G34360	MATE efflux family protein
comp101865_c0	AT2G18660	42.86	8e-17	EXLB3	plant natriuretic peptide A
comp101867_c0	AT1G19940	72.07	9e-42	AtGH9B5	glycosyl hydrolase 9B5
comp101874_c0	AT2G47710	91.04	1e-87	AT2G47710	Adenine nucleotide alpha hydrolases-like superfamily protein
comp10187_c0	AT2G47110	64.15	4e-20	UBQ6	ubiquitin 6
comp10187_c1	AT2G47110	64.15	7e-21	UBQ6	ubiquitin 6
comp101884_c0	AT4G02830	45.24	1e-16	AT4G02830	unknown protein; Has 74 Blast hits to 74 proteins in 13 species: Archae - 0; Bacteria - 0; Metazoa - 0; Fungi - 0; Plants - 74; Viruses - 0; Other Eukaryotes - 0 (source: NCBI BLink).
comp101892_c0	AT4G16690	82.5	3e-43	MES16	methyl esterase 16
comp101898_c0	AT3G63520	93.33	1e-54	CCD1	carotenoid cleavage dioxygenase 1
comp1018_c0	AT3G22890	96.54	0	APS1	ATP sulfurylase 1
comp101905_c0	AT5G58490	68.39	2e-86	AT5G58490	NAD(P)-binding Rossmann-fold superfamily protein
comp101910_c0	AT5G49940	97.47	7e-46	NFU2	NIFU-like protein 2
comp10191_c0	AT1G55490	88.64	5e-75	CPN60B	chaperonin 60 beta
comp101920_c0	AT2G01050	29.2	2e-10	AT2G01050	zinc ion binding;nucleic acid binding
comp101928_c0	AT4G08910	56.41	2e-08	AT4G08910	unknown protein; BEST Arabidopsis thaliana protein match is: unknown protein (TAIR:AT1G78170.1); Has 68 Blast hits to 68 proteins in 13 species: Archae - 0; Bacteria - 0; Metazoa - 0; Fungi - 0; Plants - 64; Viruses - 0; Other Eukaryotes - 4 (source: NCBI BLink).
comp10192_c0	AT4G04830	79.76	5e-48	AT4G04830	methionine sulfoxide reductase B5
comp101946_c0	AT2G16600	74.22	8e-53	ROC3	rotamase CYP 3
comp101947_c0	AT4G35750	95.65	8e-25	AT4G35750	SEC14 cytosolic factor family protein / phosphoglyceride transfer family protein
comp101950_c0	AT1G64770	85.96	3e-96	NDF2	NDH-dependent cyclic electron flow 1
comp101953_c0	AT1G56280	87.5	3e-24	ATDI19	drought-induced 19
comp101958_c0	AT5G60360	92.48	3e-88	AALP	aleurain-like protease
comp101964_c0	AT4G18480	96.49	2e-23	CHLI1	P-loop containing nucleoside triphosphate hydrolases superfamily protein
comp101969_c0	AT3G14690	87.22	4e-82	CYP72A15	cytochrome P450, family 72, subfamily A, polypeptide 15
comp101972_c0	AT4G10340	78.26	2e-18	LHCB5	light harvesting complex of photosystem II 5
comp101974_c0	AT5G50260	58.23	1e-27	AT5G50260	Cysteine proteinases superfamily protein
comp101986_c0	AT3G18280	52.63	8e-28	AT3G18280	Bifunctional inhibitor/lipid-transfer protein/seed storage 2S albumin superfamily protein
comp101999_c0	AT3G12580	83.33	2e-38	hsp70	heat shock protein 70
comp102001_c0	AT3G54500	87.39	1e-43	AT3G54500	FUNCTIONS IN: molecular_function unknown; INVOLVED IN: biological_process unknown; LOCATED IN: cellular_component unknown; EXPRESSED IN: 22 plant structures; EXPRESSED DURING: 13 growth stages; BEST Arabidopsis thaliana protein match is: dentin sialophosphoprotein-related (TAIR:AT5G64170.1).
comp102003_c0	AT1G09210	55.17	8e-28	AT1G09210	calreticulin 1b
comp102004_c0	AT1G09070	43.88	7e-15	src2	soybean gene regulated by cold-2
comp102021_c0	AT4G30420	44.51	1e-39	AT4G30420	nodulin MtN21 /EamA-like transporter family protein
comp102025_c0	AT1G70410	93.59	4e-49	BCA4	beta carbonic anhydrase 4
comp102028_c0	AT5G58770	91.87	3e-73	AT5G58770	Undecaprenyl pyrophosphate synthetase family protein
comp102045_c0	AT1G06430	92.25	5e-56	FTSH8	FTSH protease 8
comp102047_c0	AT2G36910	78.38	1e-31	ABCB1	ATP binding cassette subfamily B1
comp102055_c0	AT2G20920	92.86	8e-21	AT2G20920	Protein of unknown function (DUF3353)
comp102057_c0	AT3G50150	33.53	6e-23	AT3G50150	Plant protein of unknown function (DUF247)
comp102059_c0	AT2G32670	85	2e-58	ATVAMP725	vesicle-associated membrane protein 725
comp102063_c0	AT3G05560	69.32	8e-22	AT3G05560	Ribosomal L22e protein family
comp102066_c0	AT5G11470	43.75	1e-09	AT5G11470	bromo-adjacent homology (BAH) domain-containing protein
comp102074_c0	AT5G64570	97.06	2e-89	XYL4	beta-D-xylosidase 4
comp102080_c0	AT2G02850	68.04	4e-44	ARPN	plantacyanin
comp102099_c0	AT2G42800	41.46	3e-08	AtRLP29	receptor like protein 29
comp102103_c0	AT1G22640	79.55	2e-21	Myb3	myb domain protein 3
comp102114_c0	AT5G60900	41.57	1e-15	RLK1	receptor-like protein kinase 1
comp102118_c0	AT5G17170	56.36	5e-09	ENH1	rubredoxin family protein
comp102121_c0	AT3G57020	81.94	1e-36	AT3G57020	Calcium-dependent phosphotriesterase superfamily protein
comp102127_c0	AT3G12820	87.32	4e-38	AtMYB10	myb domain protein 10
comp102128_c0	AT1G69560	90.91	4e-31	MYB105	myb domain protein 105
comp102144_c0	AT5G58610	40.68	4e-25	AT5G58610	PHD finger transcription factor, putative
comp102146_c0	AT2G33150	97.01	2e-37	PKT3	peroxisomal 3-ketoacyl-CoA thiolase 3
comp102147_c0	AT2G04039	84.38	9e-13	AT2G04039	unknown protein; FUNCTIONS IN: molecular_function unknown; LOCATED IN: chloroplast; EXPRESSED IN: 21 plant structures; EXPRESSED DURING: 13 growth stages; CONTAINS InterPro DOMAIN/s: Protein of unknown function DUF2996 (InterPro:IPR021374); Has 38 Blast hits to 38 proteins in 13 species: Archae - 0; Bacteria - 0; Metazoa - 0; Fungi - 0; Plants - 38; Viruses - 0; Other Eukaryotes - 0 (source: NCBI…
comp102151_c0	AT3G09510	28.37	2e-16	AT3G09510	Ribonuclease H-like superfamily protein
comp102153_c0	AT3G53430	98.8	7e-115	AT3G53430	Ribosomal protein L11 family protein
comp102156_c0	AT5G61410	92	6e-44	rpe	D-ribulose-5-phosphate-3-epimerase
comp102165_c0	AT2G38170	89.86	5e-71	cax1	cation exchanger 1
comp102169_c0	AT1G26880	49.06	8e-10	AT1G26880	Ribosomal protein L34e superfamily protein
comp10216_c0	AT3G47570	47.06	1e-15	AT3G47570	Leucine-rich repeat protein kinase family protein
comp102172_c0	AT3G45080	45.33	7e-13	AT3G45080	P-loop containing nucleoside triphosphate hydrolases superfamily protein
comp102175_c0	AT4G24770	90.81	1e-119	RBP31	31-kDa RNA binding protein
comp102176_c0	AT4G24690	92.5	1e-18	AT4G24690	ubiquitin-associated (UBA)/TS-N domain-containing protein / octicosapeptide/Phox/Bemp1 (PB1) domain-containing protein
comp102181_c0	AT2G38170	85.71	3e-86	cax1	cation exchanger 1
comp10218_c0	AT5G51920	51.18	2e-44	AT5G51920	Pyridoxal phosphate (PLP)-dependent transferases superfamily protein
comp102191_c0	AT3G01910	66.67	4e-48	SOX	sulfite oxidase
comp102194_c0	AT3G09440	87.32	5e-29	AT3G09440	Heat shock protein 70 (Hsp 70) family protein
comp102195_c0	AT3G51190	67.86	5e-62	AT3G51190	Ribosomal protein L2 family
comp102204_c0	AT3G14850	54.02	4e-62	AT3G14850	TRICHOME BIREFRINGENCE-LIKE 41
comp102205_c0	AT5G20340	51.81	2e-19	BG5	beta-1,3-glucanase 5
comp102207_c0	AT4G23160	47.06	6e-08	AT4G23160	cysteine-rich RLK (RECEPTOR-like protein kinase) 8
comp102208_c0	AT3G63140	85.88	5e-105	CSP41a	chloroplast stem-loop binding protein of 41 kDa
comp102214_c0	AT1G32470	81.9	1e-67	AT1G32470	Single hybrid motif superfamily protein
comp102215_c0	AT5G48540	50	4e-13	AT5G48540	receptor-like protein kinase-related family protein
comp102217_c0	AT2G34930	50.91	7e-19	AT2G34930	disease resistance family protein / LRR family protein
comp102219_c0	AT2G37180	90.38	1e-36	RD28	Aquaporin-like superfamily protein
comp102220_c0	AT5G60410	88.07	6e-65	SIZ1	DNA-binding protein with MIZ/SP-RING zinc finger, PHD-finger and SAP domain
comp102223_c0	AT4G38180	33.77	1e-31	FRS5	FAR1-related sequence 5
comp102224_c0	AT2G28190	58.28	3e-56	csd2	copper/zinc superoxide dismutase 2
comp102244_c0	AT5G09870	100	6e-16	CesA5	cellulose synthase 5
comp102258_c0	AT1G21210	44.9	5e-09	WAK4	wall associated kinase 4
comp102266_c0	AT2G27530	71.25	4e-23	PGY1	Ribosomal protein L1p/L10e family
comp102269_c0	AT2G45570	70	1e-22	CYP76C2	cytochrome P450, family 76, subfamily C, polypeptide 2
comp10226_c0	AT3G19050	36.13	1e-15	POK2	phragmoplast orienting kinesin 2
comp102273_c0	AT4G02570	93.75	6e-46	ATCUL1	cullin 1
comp102277_c0	AT2G41530	54.74	3e-30	SFGH	S-formylglutathione hydrolase
comp102282_c0	AT3G59540	93.94	3e-38	AT3G59540	Ribosomal L38e protein family
comp10228_c0	AT4G33050	69.23	2e-30	EDA39	calmodulin-binding family protein
comp102290_c0	AT3G49950	47.4	6e-42	AT3G49950	GRAS family transcription factor
comp102293_c0	AT5G66140	92.86	4e-28	PAD2	proteasome alpha subunit D2
comp102297_c0	AT5G50920	84.81	1e-35	clpC1	CLPC homologue 1
comp102303_c0	AT1G21250	53.59	2e-48	wak1	cell wall-associated kinase
comp102307_c0	AT4G12300	62.26	1e-15	CYP706A4	cytochrome P450, family 706, subfamily A, polypeptide 4
comp10230_c0	AT3G11250	83.56	4e-38	AT3G11250	Ribosomal protein L10 family protein
comp10231_c0	AT1G05850	96.32	3e-137	POM1	Chitinase family protein
comp102320_c0	AT3G47520	74.42	3e-40	mdh	malate dehydrogenase
comp102321_c0	AT5G23170	55.77	1e-28	AT5G23170	Protein kinase superfamily protein
comp102328_c0	AT1G72710	85.88	4e-36	CKL2	casein kinase 1-like protein 2
comp102330_c0	AT4G37870	42	6e-19	PCK1	phosphoenolpyruvate carboxykinase 1
comp102334_c0	AT5G08690	97.56	1e-48	AT5G08690	ATP synthase alpha/beta family protein
comp102336_c0	AT4G13880	46.67	1e-08	AtRLP48	receptor like protein 48
comp102337_c0	AT5G22860	71.88	1e-35	AT5G22860	Serine carboxypeptidase S28 family protein
comp102339_c0	AT5G43330	92.5	9e-42	AT5G43330	Lactate/malate dehydrogenase family protein
comp102340_c0	AT2G25810	85	6e-42	TIP4;1	tonoplast intrinsic protein 4;1
comp102341_c0	AT5G04330	60	7e-07	AT5G04330	Cytochrome P450 superfamily protein
comp102348_c0	AT4G39530	29.33	4e-08	AT4G39530	Tetratricopeptide repeat (TPR)-like superfamily protein
comp102350_c0	AT1G67700	76.47	4e-11	AT1G67700	unknown protein; FUNCTIONS IN: molecular_function unknown; INVOLVED IN: biological_process unknown; LOCATED IN: chloroplast, chloroplast envelope; EXPRESSED IN: 22 plant structures; EXPRESSED DURING: 13 growth stages; Has 49 Blast hits to 49 proteins in 20 species: Archae - 0; Bacteria - 0; Metazoa - 0; Fungi - 0; Plants - 44; Viruses - 0; Other Eukaryotes - 5 (source: NCBI BLink).
comp102361_c0	AT4G26790	70.9	2e-97	AT4G26790	GDSL-like Lipase/Acylhydrolase superfamily protein
comp102364_c0	AT1G58684	83.33	2e-44	AT1G58684	Ribosomal protein S5 family protein
comp102366_c0	AT4G23160	40.89	4e-50	AT4G23160	cysteine-rich RLK (RECEPTOR-like protein kinase) 8
comp102368_c0	AT5G18130	88.42	1e-51	AT5G18130	unknown protein; BEST Arabidopsis thaliana protein match is: unknown protein (TAIR:AT3G03870.2); Has 1807 Blast hits to 1807 proteins in 277 species: Archae - 0; Bacteria - 0; Metazoa - 736; Fungi - 347; Plants - 385; Viruses - 0; Other Eukaryotes - 339 (source: NCBI BLink).
comp10236_c0	AT1G12900	98.08	5e-57	gapA-2	glyceraldehyde 3-phosphate dehydrogenase A subunit 2
comp102373_c0	AT3G02520	94.92	8e-32	GRF7	general regulatory factor 7
comp102375_c0	AT1G37130	95	1e-62	NIA2	nitrate reductase 2
comp102381_c0	AT1G08510	54.55	3e-21	fatB	fatty acyl-ACP thioesterases B
comp102392_c0	AT5G50260	50.51	7e-20	AT5G50260	Cysteine proteinases superfamily protein
comp102393_c0	AT3G63520	93.49	2e-115	CCD1	carotenoid cleavage dioxygenase 1
comp102398_c0	AT4G05150	63.81	7e-28	AT4G05150	Octicosapeptide/Phox/Bem1p family protein
comp102404_c0	AT1G21240	48.67	1e-30	WAK3	wall associated kinase 3
comp102410_c0	AT5G52650	93.15	2e-44	AT5G52650	RNA binding Plectin/S10 domain-containing protein
comp102412_c0	AT5G24080	65	3e-31	AT5G24080	Protein kinase superfamily protein
comp102417_c0	AT4G23160	48.21	2e-32	AT4G23160	cysteine-rich RLK (RECEPTOR-like protein kinase) 8
comp102419_c0	AT1G29040	94.44	1e-28	AT1G29040	unknown protein; LOCATED IN: chloroplast, vacuole; EXPRESSED IN: 22 plant structures; EXPRESSED DURING: 13 growth stages; CONTAINS InterPro DOMAIN/s: Conserved hypothetical protein CHP02058 (InterPro:IPR011719); Has 344 Blast hits to 344 proteins in 122 species: Archae - 2; Bacteria - 227; Metazoa - 0; Fungi - 0; Plants - 32; Viruses - 0; Other Eukaryotes - 83 (source: NCBI BLink).
comp102421_c0	AT4G37870	55.93	4e-16	PCK1	phosphoenolpyruvate carboxykinase 1
comp102428_c0	AT1G51190	80.6	7e-32	PLT2	Integrase-type DNA-binding superfamily protein
comp102431_c0	AT1G75350	96.72	6e-39	emb2184	Ribosomal protein L31
comp102444_c0	AT2G39460	93.75	5e-29	RPL23AA	ribosomal protein L23AA
comp102450_c0	AT1G31120	46.67	1e-07	KUP10	K+ uptake permease 10
comp102452_c0	AT3G11830	53.85	1e-18	AT3G11830	TCP-1/cpn60 chaperonin family protein
comp102459_c0	AT5G18840	70.65	1e-37	AT5G18840	Major facilitator superfamily protein
comp102460_c0	AT2G31040	92.73	8e-32	AT2G31040	ATP synthase protein I -related
comp102463_c0	AT4G24000	45.87	4e-15	ATCSLG2	cellulose synthase like G2
comp102464_c0	AT5G44030	98.04	3e-29	CesA4	cellulose synthase A4
comp102466_c0	AT5G16130	91.98	4e-127	AT5G16130	Ribosomal protein S7e family protein
comp102468_c0	AT1G17220	100	8e-26	FUG1	Translation initiation factor 2, small GTP-binding protein
comp102482_c0	AT5G49720	93.81	3e-53	ATGH9A1	glycosyl hydrolase 9A1
comp102485_c0	AT3G06860	85.07	2e-34	MFP2	multifunctional protein 2
comp102496_c0	AT3G49780	50	7e-09	ATPSK4	phytosulfokine 4 precursor
comp102499_c0	AT2G29100	48.08	6e-09	ATGLR2.9	glutamate receptor 2.9
comp1024_c0	AT4G21390	64.34	2e-120	B120	S-locus lectin protein kinase family protein
comp102500_c0	AT5G17310	46.77	5e-12	AT5G17310	UDP-glucose pyrophosphorylase 2
comp102501_c0	AT3G44110	96.43	3e-53	ATJ3	DNAJ homologue 3
comp102503_c0	AT5G60670	58.62	2e-19	AT5G60670	Ribosomal protein L11 family protein
comp102504_c0	AT2G20635	47.62	2e-16	AT2G20635	ATP binding;protein kinases;protein serine/threonine kinases
comp102511_c0	AT3G02020	93.83	4e-47	ak3	aspartate kinase 3
comp102520_c0	AT1G66580	94.44	3e-45	AT1G66580	senescence associated gene 24
comp102521_c0	AT3G29200	88.31	2e-34	CM1	chorismate mutase 1
comp102532_c0	AT3G57290	89.32	2e-62	Eif3e	eukaryotic translation initiation factor 3E
comp102535_c0	AT5G48400	48.91	2e-26	ATGLR1.2	Glutamate receptor family protein
comp102537_c0	AT4G24770	88.54	1e-54	RBP31	31-kDa RNA binding protein
comp102539_c0	AT3G24830	100	5e-50	AT3G24830	Ribosomal protein L13 family protein
comp102541_c0	AT4G37650	45.59	2e-09	SHR	GRAS family transcription factor
comp102542_c0	AT4G31540	54.47	7e-34	ATEXO70G1	exocyst subunit exo70 family protein G1
comp102547_c0	AT5G52640	88.52	2e-22	ATHSP90.1	heat shock protein 90.1
comp102548_c0	AT5G60700	92.55	1e-54	AT5G60700	glycosyltransferase family protein 2
comp102550_c0	AT2G43870	62.69	6e-24	AT2G43870	Pectin lyase-like superfamily protein
comp102552_c0	AT1G43980	53.25	3e-19	AT1G43980	Tetratricopeptide repeat (TPR)-like superfamily protein
comp102559_c0	AT1G12570	64.78	4e-67	AT1G12570	Glucose-methanol-choline (GMC) oxidoreductase family protein
comp102561_c0	AT5G67080	41.41	2e-19	MAPKKK19	mitogen-activated protein kinase kinase kinase 19
comp102563_c0	AT1G55490	98.99	6e-61	CPN60B	chaperonin 60 beta
comp102564_c0	AT5G63090	95.96	1e-65	LOB	Lateral organ boundaries (LOB) domain family protein
comp102577_c0	AT4G20840	76.74	4e-11	AT4G20840	FAD-binding Berberine family protein
comp102585_c0	AT2G33450	77.39	2e-58	AT2G33450	Ribosomal L28 family
comp102591_c0	AT1G55020	60.23	8e-34	LOX1	lipoxygenase 1
comp102593_c0	AT5G04620	69.23	5e-28	ATBIOF	biotin F
comp102596_c0	AT4G22890	93.79	1e-82	PGR5-LIKE_A	PGR5-LIKE A
comp102603_c0	AT4G39830	72.07	2e-55	AT4G39830	Cupredoxin superfamily protein
comp102611_c0	AT1G56400	33.67	2e-11	AT1G56400	F-box family protein
comp102613_c0	AT3G22630	50.77	6e-16	PBD1	20S proteasome beta subunit D1
comp102614_c0	AT3G05110	41.67	3e-06	AT3G05110	Domain of unknown function (DUF3444)
comp102619_c0	AT4G11600	80.82	4e-39	ATGPX6	glutathione peroxidase 6
comp102625_c0	AT2G06500	59.8	2e-32	AT2G06500	hAT family dimerisation domain
comp102626_c0	AT3G30390	97.14	1e-64	AT3G30390	Transmembrane amino acid transporter family protein
comp102633_c0	AT3G09630	87.21	1e-47	AT3G09630	Ribosomal protein L4/L1 family
comp102638_c0	AT1G60030	60.1	2e-76	AT1G60030	nucleobase-ascorbate transporter 7
comp102641_c0	AT4G25130	97.44	3e-54	AT4G25130	peptide met sulfoxide reductase 4
comp102642_c0	AT5G57920	47.25	3e-23	AT5G57920	early nodulin-like protein 10
comp102646_c0	AT5G08650	97.73	6e-42	AT5G08650	Small GTP-binding protein
comp102647_c0	AT2G01210	59.12	9e-57	AT2G01210	Leucine-rich repeat protein kinase family protein
comp102650_c0	AT2G18040	97.56	3e-52	PIN1AT	peptidylprolyl cis/trans isomerase, NIMA-interacting 1
comp102651_c0	AT5G60740	50	4e-33	AT5G60740	ABC transporter family protein
comp102662_c0	AT2G02760	100	2e-16	ATUBC2	ubiquiting-conjugating enzyme 2
comp102674_c0	AT2G30980	94.44	3e-43	ASKdZeta	SHAGGY-related protein kinase dZeta
comp102675_c0	AT3G09110	31.46	4e-26	AT3G09110	Protein of unknown function (DUF674)
comp102683_c0	AT2G25470	44	9e-13	AtRLP21	receptor like protein 21
comp102687_c0	AT1G18880	51.09	6e-21	AT1G18880	Major facilitator superfamily protein
comp102696_c0	AT5G40760	93.33	7e-14	G6PD6	glucose-6-phosphate dehydrogenase 6
comp102697_c0	AT5G48930	52.17	8e-15	Hct	hydroxycinnamoyl-CoA shikimate/quinate hydroxycinnamoyl transferase
comp102698_c0	AT1G08070	51.47	1e-18	AT1G08070	Tetratricopeptide repeat (TPR)-like superfamily protein
comp10269_c0	AT2G25010	39.6	6e-15	AT2G25010	Aminotransferase-like, plant mobile domain family protein
comp102706_c0	AT1G65450	39.33	2e-08	AT1G65450	HXXXD-type acyl-transferase family protein
comp102715_c0	AT1G15320	52.21	2e-77	AT1G15320	unknown protein; FUNCTIONS IN: molecular_function unknown; INVOLVED IN: biological_process unknown; LOCATED IN: endomembrane system; EXPRESSED IN: flower; EXPRESSED DURING: petal differentiation and expansion stage; Has 62 Blast hits to 62 proteins in 17 species: Archae - 0; Bacteria - 0; Metazoa - 0; Fungi - 0; Plants - 62; Viruses - 0; Other Eukaryotes - 0 (source: NCBI BLink).
comp102722_c0	AT1G50180	34.43	1e-06	AT1G50180	NB-ARC domain-containing disease resistance protein
comp102724_c0	AT4G38180	50.55	1e-28	FRS5	FAR1-related sequence 5
comp102725_c0	ATMG00665	46.48	8e-38
comp102727_c0	AT5G36700	69.7	5e-24	PGLP1	2-phosphoglycolate phosphatase 1
comp102743_c0	AT5G24165	94.23	2e-28	AT5G24165	unknown protein; FUNCTIONS IN: molecular_function unknown; INVOLVED IN: biological_process unknown; LOCATED IN: chloroplast; EXPRESSED IN: 22 plant structures; EXPRESSED DURING: 13 growth stages; BEST Arabidopsis thaliana protein match is: unknown protein (TAIR:AT4G23885.1); Has 30201 Blast hits to 17322 proteins in 780 species: Archae - 12; Bacteria - 1396; Metazoa - 17338; Fungi - 3422; Plants …
comp102745_c0	AT2G01210	70.54	8e-58	AT2G01210	Leucine-rich repeat protein kinase family protein
comp102747_c0	AT2G46570	74.12	1e-42	LAC6	laccase 6
comp102751_c0	AT5G06850	73.81	4e-41	AT5G06850	C2 calcium/lipid-binding plant phosphoribosyltransferase family protein
comp102755_c0	AT5G17770	92.16	6e-09	ATCBR	NADH:cytochrome B5 reductase 1
comp102759_c0	AT4G38190	77.97	1e-22	ATCSLD4	cellulose synthase like D4
comp102769_c0	AT4G27290	46.9	2e-28	AT4G27290	S-locus lectin protein kinase family protein
comp102771_c0	AT5G13180	81.48	1e-36	ANAC083	NAC domain containing protein 83
comp102772_c0	AT5G37600	93.55	1e-60	ATGSR1	glutamine synthase clone R1
comp102774_c0	AT3G51840	91.11	8e-23	ACX4	acyl-CoA oxidase 4
comp102775_c0	AT1G34000	84.06	1e-69	OHP2	one-helix protein 2
comp102777_c0	AT2G47610	62.86	5e-45	AT2G47610	Ribosomal protein L7Ae/L30e/S12e/Gadd45 family protein
comp102779_c0	AT1G63640	44.9	2e-11	AT1G63640	P-loop nucleoside triphosphate hydrolases superfamily protein with CH (Calponin Homology) domain
comp102781_c0	AT1G02520	58.75	9e-26	PGP11	P-glycoprotein 11
comp102783_c0	AT5G01220	87.04	5e-29	SQD2	sulfoquinovosyldiacylglycerol 2
comp102787_c0	AT1G56410	76.47	4e-11		heat shock protein 70 (Hsp 70) family protein
comp102789_c0	AT1G76080	97.78	1e-58	CDSP32	chloroplastic drought-induced stress protein of 32 kD
comp102799_c0	AT3G53980	67.86	2e-37	AT3G53980	Bifunctional inhibitor/lipid-transfer protein/seed storage 2S albumin superfamily protein
comp102804_c0	AT4G37370	72.41	3e-08	CYP81D8	cytochrome P450, family 81, subfamily D, polypeptide 8
comp102806_c0	AT3G49200	37.16	2e-19	AT3G49200	O-acyltransferase (WSD1-like) family protein
comp102814_c0	AT5G36890	59.62	4e-16	BGLU42	beta glucosidase 42
comp102818_c0	AT4G15000	96.67	5e-37	AT4G15000	Ribosomal L27e protein family
comp102830_c0	AT1G32130	88	5e-71	AT1G32130	Transcription elongation factor (TFIIS) family protein
comp102836_c0	AT5G43060	83.05	2e-29	AT5G43060	Granulin repeat cysteine protease family protein
comp102840_c0	AT2G48020	62.37	1e-80	AT2G48020	Major facilitator superfamily protein
comp102841_c0	AT1G75540	72.55	2e-22	STH2	salt tolerance homolog2
comp102843_c0	AT3G48000	47.95	2e-16	ALDH2B4	aldehyde dehydrogenase 2B4
comp102849_c0	AT2G33420	75.88	5e-117	AT2G33420	Protein of unknown function (DUF810)
comp102857_c0	AT5G28840	95.77	2e-44	gme	GDP-D-mannose 3',5'-epimerase
comp10285_c0	AT4G37980	68.6	3e-30	ELI3-1	elicitor-activated gene 3-1
comp102862_c0	AT5G35550	80.85	1e-48	TT2	Duplicated homeodomain-like superfamily protein
comp102864_c0	AT3G60130	54.93	3e-22	BGLU16	beta glucosidase 16
comp102869_c0	AT2G37220	60.2	2e-24	AT2G37220	RNA-binding (RRM/RBD/RNP motifs) family protein
comp102876_c0	AT2G13770	46.38	6e-14	AT2G13770	CONTAINS InterPro DOMAIN/s: Putative harbinger transposase-derived nuclease (InterPro:IPR006912); Has 451 Blast hits to 352 proteins in 33 species: Archae - 0; Bacteria - 0; Metazoa - 28; Fungi - 8; Plants - 388; Viruses - 0; Other Eukaryotes - 27 (source: NCBI BLink).
comp102880_c0	AT1G57820	65.22	6e-14	VIM1	Zinc finger (C3HC4-type RING finger) family protein
comp102885_c0	AT3G48000	58.33	2e-44	ALDH2B4	aldehyde dehydrogenase 2B4
comp102889_c0	AT2G23560	46.67	1e-10	MES7	methyl esterase 7
comp10288_c0	AT2G18660	77.59	4e-63	EXLB3	plant natriuretic peptide A
comp102892_c0	AT1G47980	59.76	1e-25	AT1G47980	unknown protein; FUNCTIONS IN: molecular_function unknown; INVOLVED IN: biological_process unknown; LOCATED IN: endomembrane system; EXPRESSED IN: 6 plant structures; EXPRESSED DURING: 4 anthesis, F mature embryo stage, petal differentiation and expansion stage, E expanded cotyledon stage; BEST Arabidopsis thaliana protein match is: unknown protein (TAIR:AT3G62730.1); Has 169 Blast hits to 169 pr…
comp102901_c0	AT2G40100	95.58	5e-65	LHCB4.3	light harvesting complex photosystem II
comp102907_c0	AT4G36220	91.18	4e-14		ferulic acid 5-hydroxylase 1
comp102910_c0	AT5G48060	82.58	2e-83	AT5G48060	C2 calcium/lipid-binding plant phosphoribosyltransferase family protein
comp102912_c0	AT3G20600	29.03	3e-07	NDR1	Late embryogenesis abundant (LEA) hydroxyproline-rich glycoprotein family
comp102915_c0	AT1G71500	86.42	4e-40	AT1G71500	Rieske (2Fe-2S) domain-containing protein
comp102917_c0	AT5G57655	89.47	7e-40	AT5G57655	xylose isomerase family protein
comp102920_c0	AT2G36530	73.98	5e-60	LOS2	Enolase
comp102921_c0	AT1G50090	58.33	1e-38	AT1G50090	D-aminoacid aminotransferase-like PLP-dependent enzymes superfamily protein
comp102923_c0	AT3G54820	65.06	3e-33	PIP2;5	plasma membrane intrinsic protein 2;5
comp102930_c0	AT5G67370	89.66	8e-47	AT5G67370	Protein of unknown function (DUF1230)
comp102939_c0	ATMG00820	50.88	9e-13
comp102941_c0	AT1G01690	47.27	6e-26	AT1G01690	putative recombination initiation defects 3
comp102942_c0	AT3G23050	76.81	4e-66	IAA7	indole-3-acetic acid 7
comp102946_c0	AT1G68940	48.15	2e-17	AT1G68940	Armadillo/beta-catenin-like repeat family protein
comp102948_c0	AT1G11840	92.98	5e-71	ATGLX1	glyoxalase I homolog
comp102958_c0	AT2G18110	84.62	2e-16	AT2G18110	Translation elongation factor EF1B/ribosomal protein S6 family protein
comp10295_c0	AT2G04570	53.57	8e-07	at2G04570	GDSL-like Lipase/Acylhydrolase superfamily protein
comp102962_c0	AT5G24930	98.39	5e-36	AT5G24930	CONSTANS-like 4
comp102963_c0	AT3G01280	92.31	1e-27	VDAC1	voltage dependent anion channel 1
comp10296_c0	AT5G02500	100	4e-54	HSC70-1	heat shock cognate protein 70-1
comp102971_c0	AT4G25240	40	3e-13	SKS1	SKU5 similar 1
comp102972_c0	AT1G68040	59.78	1e-35	AT1G68040	S-adenosyl-L-methionine-dependent methyltransferases superfamily protein
comp102973_c0	AT5G47380	46.52	8e-43	AT5G47380	Protein of unknown function, DUF547
comp102975_c0	AT1G56070	60.61	1e-22	LOS1	Ribosomal protein S5/Elongation factor G/III/V family protein
comp102977_c0	AT2G47730	83.33	2e-41	ATGSTF8	glutathione S-transferase phi 8
comp102986_c0	AT5G47500	84.62	3e-09	AT5G47500	Pectin lyase-like superfamily protein
comp102987_c0	AT1G78340	76.67	8e-49	ATGSTU22	glutathione S-transferase TAU 22
comp102989_c0	AT5G47550	53.12	7e-06	AT5G47550	Cystatin/monellin superfamily protein
comp102993_c0	AT2G38140	94.57	8e-30	PSRP4	plastid-specific ribosomal protein 4
comp103002_c0	AT5G65160	72.97	6e-13	AT5G65160	tetratricopeptide repeat (TPR)-containing protein
comp103012_c0	AT5G66710	68.87	2e-47	AT5G66710	Protein kinase superfamily protein
comp103019_c0	AT2G35940	86.99	1e-57	BLH1	BEL1-like homeodomain 1
comp103020_c0	AT2G36630	92.86	5e-46	AT2G36630	Sulfite exporter TauE/SafE family protein
comp103021_c0	AT2G28190	93.55	5e-13	csd2	copper/zinc superoxide dismutase 2
comp103024_c0	AT2G04039	59.73	8e-35	AT2G04039	unknown protein; FUNCTIONS IN: molecular_function unknown; LOCATED IN: chloroplast; EXPRESSED IN: 21 plant structures; EXPRESSED DURING: 13 growth stages; CONTAINS InterPro DOMAIN/s: Protein of unknown function DUF2996 (InterPro:IPR021374); Has 38 Blast hits to 38 proteins in 13 species: Archae - 0; Bacteria - 0; Metazoa - 0; Fungi - 0; Plants - 38; Viruses - 0; Other Eukaryotes - 0 (source: NCBI…
comp103025_c0	AT1G75790	55.7	2e-51	sks18	SKU5 similar 18
comp103026_c0	AT2G04700	100	4e-51	AT2G04700	ferredoxin thioredoxin reductase catalytic beta chain family protein
comp103027_c0	AT5G01120	46.88	1e-11	AT5G01120	Protein of unknown function (DUF674)
comp103035_c0	AT4G00050	65.52	2e-07	UNE10	basic helix-loop-helix (bHLH) DNA-binding superfamily protein
comp103046_c0	AT2G43710	75.6	2e-86	SSI2	Plant stearoyl-acyl-carrier-protein desaturase family protein
comp103051_c0	AT1G56070	94.21	2e-77	LOS1	Ribosomal protein S5/Elongation factor G/III/V family protein
comp103053_c0	AT5G03690	44.87	1e-12	AT5G03690	Aldolase superfamily protein
comp103056_c0	ATMG00300	35.21	2e-07
comp103066_c0	AT2G20250	45.76	2e-08	AT2G20250	unknown protein; Has 10 Blast hits to 10 proteins in 6 species: Archae - 0; Bacteria - 0; Metazoa - 0; Fungi - 2; Plants - 8; Viruses - 0; Other Eukaryotes - 0 (source: NCBI BLink).
comp103068_c0	AT3G43810	87.21	6e-50	CAM7	calmodulin 7
comp103069_c0	AT3G60750	98.4	1e-85	AT3G60750	Transketolase
comp103073_c0	AT1G16120	65.28	1e-17	WAKL1	wall associated kinase-like 1
comp103083_c0	AT2G24200	96.15	3e-63	AT2G24200	Cytosol aminopeptidase family protein
comp103088_c0	AT2G18960	92.96	2e-38	aha1	H(+)-ATPase 1
comp103093_c0	AT3G62150	32.73	1e-14	PGP21	P-glycoprotein 21
comp103106_c0	AT5G23970	48.21	1e-13	AT5G23970	HXXXD-type acyl-transferase family protein
comp103109_c0	AT2G35380	65.38	2e-32	AT2G35380	Peroxidase superfamily protein
comp103111_c0	AT1G79860	73.2	4e-93	ROPGEF12	RHO guanyl-nucleotide exchange factor 12
comp103115_c0	AT1G30950	72.89	9e-86	UFO	F-box family protein
comp103116_c0	AT1G72370	95.52	3e-41	P40	40s ribosomal protein SA
comp103126_c0	AT4G27320	88.66	4e-23	AT4G27320	Adenine nucleotide alpha hydrolases-like superfamily protein
comp10312_c0	AT2G28190	93.55	9e-13	csd2	copper/zinc superoxide dismutase 2
comp103131_c0	AT4G23160	28.57	1e-07	AT4G23160	cysteine-rich RLK (RECEPTOR-like protein kinase) 8
comp103136_c0	AT1G79670	42.55	2e-11	RFO1	Wall-associated kinase family protein
comp103138_c0	AT2G39460	95.92	4e-46	RPL23AA	ribosomal protein L23AA
comp103141_c0	AT5G21100	88.06	2e-40	AT5G21100	Plant L-ascorbate oxidase
comp103154_c0	AT1G75350	82.35	2e-38	emb2184	Ribosomal protein L31
comp103158_c0	AT3G08580	91.89	7e-15	AAC1	ADP/ATP carrier 1
comp103165_c0	AT5G59480	62.41	5e-59	AT5G59480	Haloacid dehalogenase-like hydrolase (HAD) superfamily protein
comp10316_c0	AT4G24190	51.16	2e-40	Shd	Chaperone protein htpG family protein
comp103178_c0	AT1G18100	48.15	6e-09	E12A11	PEBP (phosphatidylethanolamine-binding protein) family protein
comp103182_c0	AT1G15190	44	3e-21	AT1G15190	Fasciclin-like arabinogalactan family protein
comp103183_c0	AT1G15690	97.18	9e-42	AVP1	Inorganic H pyrophosphatase family protein
comp103187_c0	AT1G11860	95.59	5e-39	AT1G11860	Glycine cleavage T-protein family
comp103188_c0	AT5G04140	99.07	9e-68	glu1	glutamate synthase 1
comp103192_c0	AT5G42740	53.09	2e-21	AT5G42740	Sugar isomerase (SIS) family protein
comp103209_c0	AT5G20950	82.43	1e-26	AT5G20950	Glycosyl hydrolase family protein
comp103215_c0	AT3G46730	39.8	3e-11	AT3G46730	NB-ARC domain-containing disease resistance protein
comp103216_c0	AT4G23640	92.45	1e-28	TRH1	Potassium transporter family protein
comp103219_c0	AT4G29410	31.58	3e-08	AT4G29410	Ribosomal L28e protein family
comp103221_c0	AT1G64400	95.12	7e-47	AT1G64400	AMP-dependent synthetase and ligase family protein
comp103222_c0	AT3G48170	95.24	4e-67	ALDH10A9	aldehyde dehydrogenase 10A9
comp10322_c0	AT2G34357	49.32	6e-15	AT2G34357	ARM repeat superfamily protein
comp103230_c0	AT5G06530	82.11	4e-65	AT5G06530	ABC-2 type transporter family protein
comp103232_c0	AT5G49910	95.41	2e-67	CPHSC70-2EAT_SHOCK_PROTEIN_70-2	chloroplast heat shock protein 70-2
comp103235_c0	AT3G51510	85.96	3e-54	AT3G51510	unknown protein; FUNCTIONS IN: molecular_function unknown; INVOLVED IN: biological_process unknown; LOCATED IN: chloroplast thylakoid membrane, chloroplast; EXPRESSED IN: 22 plant structures; EXPRESSED DURING: 13 growth stages; Has 42 Blast hits to 42 proteins in 19 species: Archae - 0; Bacteria - 0; Metazoa - 0; Fungi - 0; Plants - 40; Viruses - 0; Other Eukaryotes - 2 (source: NCBI BLink).
comp103238_c0	AT3G59540	77.94	3e-19	AT3G59540	Ribosomal L38e protein family
comp103240_c0	AT1G48350	97.01	8e-42	AT1G48350	Ribosomal L18p/L5e family protein
comp103244_c0	AT4G38660	58.18	4e-15	AT4G38660	Pathogenesis-related thaumatin superfamily protein
comp103254_c0	AT3G23810	99.24	3e-78	SAHH2	S-adenosyl-l-homocysteine (SAH) hydrolase 2
comp103268_c0	AT5G42260	54.46	3e-30	BGLU12	beta glucosidase 12
comp103275_c0	AT5G23530	47.62	5e-08	AtCXE18	carboxyesterase 18
comp103280_c0	ATMG00300	32.11	2e-11
comp10328_c0	AT1G06570	94.27	3e-92	PDS1	phytoene desaturation 1
comp103290_c0	AT5G28060	62.86	1e-09	AT5G28060	Ribosomal protein S24e family protein
comp103292_c0	AT5G10530	68.29	8e-15	AT5G10530	Concanavalin A-like lectin protein kinase family protein
comp103294_c0	AT1G26880	97.18	8e-45	AT1G26880	Ribosomal protein L34e superfamily protein
comp103299_c0	AT4G24190	81.44	1e-31	Shd	Chaperone protein htpG family protein
comp103301_c0	AT5G64140	73.47	4e-16	RPS28	ribosomal protein S28
comp103302_c0	AT1G77700	59.26	2e-30	AT1G77700	Pathogenesis-related thaumatin superfamily protein
comp103305_c0	AT4G04480	47.83	5e-34	AT4G04480	unknown protein; LOCATED IN: chloroplast; EXPRESSED IN: flower, pollen tube; EXPRESSED DURING: petal differentiation and expansion stage; BEST Arabidopsis thaliana protein match is: F-box family protein with a domain of unknown function (DUF295) (TAIR:AT4G22030.1); Has 78 Blast hits to 78 proteins in 10 species: Archae - 0; Bacteria - 0; Metazoa - 0; Fungi - 0; Plants - 78; Viruses - 0; Other Euk…
comp103308_c0	AT5G17920	97.37	1e-18	ATMS1	Cobalamin-independent synthase family protein
comp103309_c0	AT1G68590	76.19	1e-21	AT1G68590	Ribosomal protein PSRP-3/Ycf65
comp103310_c0	AT5G58330	100	3e-55	AT5G58330	lactate/malate dehydrogenase family protein
comp103324_c0	AT3G50820	88.89	1e-39	PSBO2	photosystem II subunit O-2
comp103343_c0	AT1G77700	68.63	7e-43	AT1G77700	Pathogenesis-related thaumatin superfamily protein
comp103346_c0	AT1G22710	97.18	4e-42	SUC2	sucrose-proton symporter 2
comp103351_c0	AT5G22080	96.72	5e-35	AT5G22080	Chaperone DnaJ-domain superfamily protein
comp103356_c0	AT5G14320	90.48	2e-50	AT5G14320	Ribosomal protein S13/S18 family
comp103360_c0	AT1G75500	94.44	5e-48	AT1G75500	Walls Are Thin 1
comp103364_c0	AT2G01140	97.35	5e-103	AT2G01140	Aldolase superfamily protein
comp103365_c0	AT5G22860	60.67	3e-30	AT5G22860	Serine carboxypeptidase S28 family protein
comp103368_c0	AT4G01850	94.2	7e-40	SAM-2	S-adenosylmethionine synthetase 2
comp103373_c0	AT5G50920	99.16	7e-78	clpC1	CLPC homologue 1
comp103375_c0	AT3G53750	82.28	4e-42	acT3	actin 3
comp103382_c0	AT3G53240	43.55	3e-09	AtRLP45	receptor like protein 45
comp103388_c0	AT1G03020	65.35	1e-46	AT1G03020	Thioredoxin superfamily protein
comp103392_c0	AT1G65480	90	9e-85	ft	PEBP (phosphatidylethanolamine-binding protein) family protein
comp103393_c0	AT5G40370	80.52	3e-38	AT5G40370	Glutaredoxin family protein
comp103394_c0	AT4G27230	100	8e-28	HTA2	histone H2A 2
comp103396_c0	AT3G09410	53.57	7e-15	AT3G09410	Pectinacetylesterase family protein
comp10339_c0	AT2G28000	94.92	6e-99	CPN60A	chaperonin-60alpha
comp103401_c0	AT4G17600	96.23	4e-72	LIL3:1	Chlorophyll A-B binding family protein
comp103403_c0	AT4G27190	34.17	4e-09	AT4G27190	NB-ARC domain-containing disease resistance protein
comp103407_c0	AT2G43750	96.77	2e-29	OASB	O-acetylserine (thiol) lyase B
comp103411_c0	AT5G51800	59.04	2e-27	AT5G51800	Protein kinase superfamily protein
comp103412_c0	AT2G22240	95.89	5e-42	mips2	myo-inositol-1-phosphate synthase 2
comp103415_c0	AT2G29760	50	2e-21	AT2G29760	Tetratricopeptide repeat (TPR)-like superfamily protein
comp103416_c0	AT1G68180	37.31	5e-47	AT1G68180	RING/U-box superfamily protein
comp10341_c0	AT4G13010	78.87	3e-32	AT4G13010	Oxidoreductase, zinc-binding dehydrogenase family protein
comp103422_c0	AT5G42930	61.71	6e-82	AT5G42930	alpha/beta-Hydrolases superfamily protein
comp103425_c0	AT1G26798	36.99	5e-14	AT1G26798	Plant self-incompatibility protein S1 family
comp103427_c0	AT3G17790	88	3e-25	PAP17	purple acid phosphatase 17
comp103438_c0	AT2G38620	77.03	2e-35	CDKB1;2	cyclin-dependent kinase B1;2
comp103442_c0	AT5G66580	40.62	1e-11	AT5G66580	unknown protein; FUNCTIONS IN: molecular_function unknown; INVOLVED IN: N-terminal protein myristoylation; LOCATED IN: cellular_component unknown; BEST Arabidopsis thaliana protein match is: unknown protein (TAIR:AT3G50800.1); Has 1807 Blast hits to 1807 proteins in 277 species: Archae - 0; Bacteria - 0; Metazoa - 736; Fungi - 347; Plants - 385; Viruses - 0; Other Eukaryotes - 339 (source: NCBI B…
comp103449_c0	AT1G72250	53.61	6e-20	AT1G72250	Di-glucose binding protein with Kinesin motor domain
comp103462_c0	AT4G32020	65.96	4e-11	AT4G32020	unknown protein; FUNCTIONS IN: molecular_function unknown; INVOLVED IN: biological_process unknown; LOCATED IN: chloroplast; EXPRESSED IN: 24 plant structures; EXPRESSED DURING: 15 growth stages; BEST Arabidopsis thaliana protein match is: unknown protein (TAIR:AT2G25250.1); Has 65 Blast hits to 65 proteins in 19 species: Archae - 0; Bacteria - 0; Metazoa - 3; Fungi - 8; Plants - 54; Viruses - 0;…
comp103469_c0	AT3G47740	41.12	3e-09	ATATH2	ABC2 homolog 2
comp103471_c0	AT4G15545	94.44	1e-56	AT4G15545	unknown protein; BEST Arabidopsis thaliana protein match is: unknown protein (TAIR:AT1G16520.1); Has 30201 Blast hits to 17322 proteins in 780 species: Archae - 12; Bacteria - 1396; Metazoa - 17338; Fungi - 3422; Plants - 5037; Viruses - 0; Other Eukaryotes - 2996 (source: NCBI BLink).
comp103472_c0	AT4G35100	91.3	3e-06	PIP3	plasma membrane intrinsic protein 3
comp103474_c0	AT2G37770	64.52	3e-23	AT2G37770	NAD(P)-linked oxidoreductase superfamily protein
comp103477_c0	AT2G22500	88.89	2e-34	UCP5	uncoupling protein 5
comp103478_c0	AT3G51240	97.26	2e-46	F3H	flavanone 3-hydroxylase
comp103489_c0	AT5G40380	53.28	7e-89	AT5G40380	cysteine-rich RLK (RECEPTOR-like protein kinase) 42
comp103490_c0	AT1G16890	98.61	5e-46	UBC36	ubiquitin-conjugating enzyme 36
comp103497_c0	AT5G30510	98.1	1e-134	rps1	ribosomal protein S1
comp103499_c0	AT5G13420	95.76	6e-76	AT5G13420	Aldolase-type TIM barrel family protein
comp103504_c0	AT3G23050	92.59	1e-50	IAA7	indole-3-acetic acid 7
comp103506_c0	AT3G50120	45.1	5e-18	AT3G50120	Plant protein of unknown function (DUF247)
comp103507_c0	AT3G47580	42.48	4e-25	AT3G47580	Leucine-rich repeat protein kinase family protein
comp10350_c0	AT3G48750	32.47	5e-08	CDC2	cell division control 2
comp103511_c0	AT1G72300	55.88	1e-13	AT1G72300	Leucine-rich receptor-like protein kinase family protein
comp103513_c0	AT1G64500	88.68	4e-26	AT1G64500	Glutaredoxin family protein
comp103519_c0	AT5G56410	41.89	1e-08	AT5G56410	Protein with RNI-like/FBD-like domains
comp103528_c0	AT1G48130	52.44	3e-23	ATPER1	1-cysteine peroxiredoxin 1
comp103529_c0	AT4G10610	83.54	1e-40	CID12	CTC-interacting domain 12
comp103531_c0	AT2G43710	64.1	1e-26	SSI2	Plant stearoyl-acyl-carrier-protein desaturase family protein
comp103533_c0	AT1G80170	37.04	3e-09	AT1G80170	Pectin lyase-like superfamily protein
comp103543_c0	AT4G14940	63.71	2e-118	ATAO1	amine oxidase 1
comp103544_c0	AT3G13770	62.03	2e-29	AT3G13770	Pentatricopeptide repeat (PPR) superfamily protein
comp103568_c0	AT2G41530	52.7	2e-19	SFGH	S-formylglutathione hydrolase
comp103569_c0	AT5G03345	87.1	5e-57	AT5G03345	FUNCTIONS IN: molecular_function unknown; INVOLVED IN: biological_process unknown; LOCATED IN: endomembrane system; EXPRESSED IN: 24 plant structures; EXPRESSED DURING: 15 growth stages; CONTAINS InterPro DOMAIN/s: Magnesium transporter (InterPro:IPR018937); Has 30201 Blast hits to 17322 proteins in 780 species: Archae - 12; Bacteria - 1396; Metazoa - 17338; Fungi - 3422; Plants - 5037; Viruses -…
comp103571_c0	AT3G27400	68.97	7e-12	AT3G27400	Pectin lyase-like superfamily protein
comp103574_c0	AT5G33320	91.75	6e-47	CUE1	Glucose-6-phosphate/phosphate translocator-related
comp103577_c0	AT5G40780	83.78	5e-16	LHT1	lysine histidine transporter 1
comp103578_c0	AT3G17730	96.19	7e-71	anac057	NAC domain containing protein 57
comp103581_c0	AT2G31820	39.13	5e-08	AT2G31820	Ankyrin repeat family protein
comp103583_c0	AT5G28750	89	1e-53	AT5G28750	Bacterial sec-independent translocation protein mttA/Hcf106
comp103584_c0	AT4G31985	94.44	3e-18	AT4G31985	Ribosomal protein L39 family protein
comp103587_c0	AT3G12110	85.71	3e-43	ACT11	actin-11
comp103589_c0	AT3G51510	87.84	3e-31	AT3G51510	unknown protein; FUNCTIONS IN: molecular_function unknown; INVOLVED IN: biological_process unknown; LOCATED IN: chloroplast thylakoid membrane, chloroplast; EXPRESSED IN: 22 plant structures; EXPRESSED DURING: 13 growth stages; Has 42 Blast hits to 42 proteins in 19 species: Archae - 0; Bacteria - 0; Metazoa - 0; Fungi - 0; Plants - 40; Viruses - 0; Other Eukaryotes - 2 (source: NCBI BLink).
comp103599_c0	AT5G13180	95.29	8e-43	ANAC083	NAC domain containing protein 83
comp103610_c0	AT3G27090	86.21	8e-54	AT3G27090	DCD (Development and Cell Death) domain protein
comp103612_c0	AT5G53480	93.33	1e-52	AT5G53480	ARM repeat superfamily protein
comp103614_c0	AT5G14030	88.57	1e-36	AT5G14030	translocon-associated protein beta (TRAPB) family protein
comp103616_c0	AT5G39410	47.62	1e-08	AT5G39410	Saccharopine dehydrogenase
comp103620_c0	AT1G15990	35.82	2e-10	ATCNGC7	cyclic nucleotide gated channel 7
comp103621_c0	AT2G20610	88.81	8e-90	SUR1	Tyrosine transaminase family protein
comp103637_c0	AT3G11510	75.65	1e-62	AT3G11510	Ribosomal protein S11 family protein
comp103640_c0	AT5G28010	39.34	4e-08	AT5G28010	Polyketide cyclase/dehydrase and lipid transport superfamily protein
comp103644_c0	AT2G37790	58.18	3e-17	AT2G37790	NAD(P)-linked oxidoreductase superfamily protein
comp103646_c0	AT4G17520	90.54	1e-39	AT4G17520	Hyaluronan / mRNA binding family
comp103648_c0	AT4G13260	72.66	2e-68	YUC2	Flavin-binding monooxygenase family protein
comp103652_c0	AT2G04160	82.4	9e-58	AIR3	Subtilisin-like serine endopeptidase family protein
comp103661_c0	AT5G55190	71.15	3e-16	RAN3	RAN GTPase 3
comp103662_c0	AT2G45660	90.53	3e-49	AGL20	AGAMOUS-like 20
comp103672_c0	AT5G20720	93.33	7e-55	CPN20	chaperonin 20
comp103674_c0	AT1G54780	76.92	2e-20	AT1G54780	thylakoid lumen 18.3 kDa protein
comp103675_c0	AT4G01850	100	2e-26	SAM-2	S-adenosylmethionine synthetase 2
comp103684_c0	AT3G47950	83.56	3e-82	AHA4	H(+)-ATPase 4
comp103686_c0	AT2G18960	96.64	5e-96	aha1	H(+)-ATPase 1
comp103687_c0	AT5G57670	54.08	3e-26	AT5G57670	Protein kinase superfamily protein
comp103689_c0	AT4G31230	80	2e-37	AT4G31230	Protein kinase protein with adenine nucleotide alpha hydrolases-like domain
comp103690_c0	AT2G21660	89.74	5e-18		cold, circadian rhythm, and rna binding 2
comp103691_c0	AT1G43710	83.78	7e-42	emb1075	Pyridoxal phosphate (PLP)-dependent transferases superfamily protein
comp103698_c0	AT4G14680	92.93	2e-59	APS3	Pseudouridine synthase/archaeosine transglycosylase-like family protein
comp103707_c0	AT4G05200	53.01	4e-20	AT4G05200	cysteine-rich RLK (RECEPTOR-like protein kinase) 25
comp103708_c0	AT2G19480	87.67	3e-41	NAP1;2	nucleosome assembly protein 1;2
comp103710_c0	AT5G17230	81.2	5e-68	AT5G17230	PHYTOENE SYNTHASE
comp103718_c0	AT5G60700	94.57	1e-78	AT5G60700	glycosyltransferase family protein 2
comp103720_c0	AT4G21820	43.1	9e-07	AT4G21820	binding;calmodulin binding
comp103721_c0	AT2G30570	65.96	3e-22	psbW	photosystem II reaction center W
comp103729_c0	AT5G21090	94.62	1e-75	AT5G21090	Leucine-rich repeat (LRR) family protein
comp103730_c0	AT4G12980	85.92	2e-28	AT4G12980	Auxin-responsive family protein
comp103734_c0	AT3G02080	98.11	5e-33	AT3G02080	Ribosomal protein S19e family protein
comp103743_c0	AT5G09920	97.83	3e-95	NRPB4	RNA polymerase II, Rpb4, core protein
comp103749_c0	AT1G01550	90.83	3e-66	BPS1	Protein of unknown function (DUF793)
comp103751_c0	AT1G10360	84.62	4e-42	ATGSTU18	glutathione S-transferase TAU 18
comp103752_c0	AT1G67785	98.18	4e-33	AT1G67785	unknown protein; Has 30 Blast hits to 30 proteins in 12 species: Archae - 0; Bacteria - 0; Metazoa - 0; Fungi - 0; Plants - 30; Viruses - 0; Other Eukaryotes - 0 (source: NCBI BLink).
comp103758_c0	AT4G03460	53.03	6e-17	AT4G03460	Ankyrin repeat family protein
comp10375_c0	AT5G39050	84.95	2e-51	AT5G39050	HXXXD-type acyl-transferase family protein
comp103772_c0	AT5G06740	47.12	4e-27	AT5G06740	Concanavalin A-like lectin protein kinase family protein
comp103775_c0	AT3G58710	77.98	6e-53	WRKY69	WRKY DNA-binding protein 69
comp103779_c0	AT1G26880	95.12	2e-20	AT1G26880	Ribosomal protein L34e superfamily protein
comp103780_c0	AT5G36930	50	2e-31	AT5G36930	Disease resistance protein (TIR-NBS-LRR class) family
comp103784_c0	AT4G35770	67.65	7e-11	SEN1	Rhodanese/Cell cycle control phosphatase superfamily protein
comp103785_c0	AT5G49720	95.89	2e-43	ATGH9A1	glycosyl hydrolase 9A1
comp103792_c0	AT3G59540	48.57	7e-13	AT3G59540	Ribosomal L38e protein family
comp103794_c0	AT1G62700	90.79	7e-46	ANAC026	Arabidopsis NAC domain containing protein 26
comp103796_c0	AT4G13480	72.58	3e-26	AtMYB79	myb domain protein 79
comp103798_c0	AT3G15450	91.18	1e-39	AT3G15450	Aluminium induced protein with YGL and LRDR motifs
comp103799_c0	AT5G14780	59.09	2e-21	fdh	formate dehydrogenase
comp103811_c0	AT5G46460	58.25	6e-80	AT5G46460	Pentatricopeptide repeat (PPR) superfamily protein
comp103815_c0	AT3G45010	94.68	1e-62	scpl48	serine carboxypeptidase-like 48
comp103818_c0	AT1G09080	57.61	3e-23	BIP3	Heat shock protein 70 (Hsp 70) family protein
comp103820_c0	AT5G49180	56.86	3e-36	AT5G49180	Plant invertase/pectin methylesterase inhibitor superfamily
comp103823_c0	AT1G79550	45.83	6e-24	pgk	phosphoglycerate kinase
comp103828_c0	AT5G53590	86.21	4e-11	AT5G53590	SAUR-like auxin-responsive protein family
comp103829_c0	AT5G63390	76.47	1e-40	AT5G63390	O-fucosyltransferase family protein
comp103833_c0	AT3G08690	36.54	2e-06	ubc11	ubiquitin-conjugating enzyme 11
comp103844_c0	AT5G08530	97.56	2e-52	CI51	51 kDa subunit of complex I
comp103846_c0	AT5G46240	78.8	4e-83	KAT1	potassium channel in Arabidopsis thaliana 1
comp103847_c0	AT1G48470	52.23	3e-51	GLN1;5	glutamine synthetase 1;5
comp103849_c0	AT1G27760	34.53	2e-15	SAT32	interferon-related developmental regulator family protein / IFRD protein family
comp103853_c0	AT1G03670	45.71	2e-33	AT1G03670	ankyrin repeat family protein
comp103854_c0	AT5G47120	35.29	3e-06	ATBI1	BAX inhibitor 1
comp103856_c0	AT4G18810	94.2	5e-40	AT4G18810	NAD(P)-binding Rossmann-fold superfamily protein
comp103862_c0	AT3G51710	54.17	3e-46	AT3G51710	D-mannose binding lectin protein with Apple-like carbohydrate-binding domain
comp103868_c0	AT4G38180	51.52	5e-19	FRS5	FAR1-related sequence 5
comp103869_c0	AT3G13772	98.84	3e-40	AT3G13772	transmembrane nine 7
comp103871_c0	AT3G56100	57.02	7e-33	MRLK	meristematic receptor-like kinase
comp103874_c0	AT5G15600	81.54	1e-21	SP1L4	SPIRAL1-like4
comp103877_c0	AT4G28060	98.72	8e-54	AT4G28060	Cytochrome c oxidase, subunit Vib family protein
comp10387_c0	AT5G63940	48.04	2e-50	AT5G63940	Protein kinase protein with adenine nucleotide alpha hydrolases-like domain
comp103882_c0	AT5G05780	96.67	2e-11	RPN8A	RP non-ATPase subunit 8A
comp103884_c0	AT2G38540	47.37	5e-15	Lp1	lipid transfer protein 1
comp103896_c0	AT1G02500	93.51	8e-47	sam1	S-adenosylmethionine synthetase 1
comp103902_c0	AT1G65260	88.46	3e-14	PTAC4	plastid transcriptionally active 4
comp103905_c0	AT5G06290	95.35	3e-52	2-Cys_Prx_B	2-cysteine peroxiredoxin B
comp10390_c0	AT5G03170	94.79	3e-58	FLA11	FASCICLIN-like arabinogalactan-protein 11
comp103910_c0	AT4G16190	92.37	3e-72	AT4G16190	Papain family cysteine protease
comp103922_c0	AT5G42260	64.29	4e-45	BGLU12	beta glucosidase 12
comp103924_c0	AT5G15900	82.69	1e-27	AT5G15900	TRICHOME BIREFRINGENCE-LIKE 19
comp103927_c0	AT5G65870	40.51	4e-09	ATPSK5	phytosulfokine 5 precursor
comp103930_c0	AT4G02090	33.55	2e-08	AT4G02090	unknown protein; FUNCTIONS IN: molecular_function unknown; INVOLVED IN: N-terminal protein myristoylation; LOCATED IN: cellular_component unknown; EXPRESSED IN: root; Has 132 Blast hits to 132 proteins in 12 species: Archae - 0; Bacteria - 0; Metazoa - 0; Fungi - 0; Plants - 132; Viruses - 0; Other Eukaryotes - 0 (source: NCBI BLink).
comp103937_c0	AT1G47128	62.5	2e-12	RD21	Granulin repeat cysteine protease family protein
comp103938_c0	AT5G62480	46.32	1e-34	ATGSTU9	glutathione S-transferase tau 9
comp103949_c0	AT1G49750	51.65	9e-51	AT1G49750	Leucine-rich repeat (LRR) family protein
comp103955_c0	AT3G09510	31.79	7e-25	AT3G09510	Ribonuclease H-like superfamily protein
comp103957_c0	AT4G37870	97.75	1e-43	PCK1	phosphoenolpyruvate carboxykinase 1
comp103966_c0	AT3G25920	80.65	2e-66	RPL15	ribosomal protein L15
comp103974_c0	AT5G35090	45.45	2e-10	AT5G35090	unknown protein; Has 1807 Blast hits to 1807 proteins in 277 species: Archae - 0; Bacteria - 0; Metazoa - 736; Fungi - 347; Plants - 385; Viruses - 0; Other Eukaryotes - 339 (source: NCBI BLink).
comp103987_c0	AT3G60330	89.6	8e-73	AHA7	H(+)-ATPase 7
comp103994_c0	AT3G14415	97.26	1e-34	AT3G14415	Aldolase-type TIM barrel family protein
comp103996_c0	AT3G23390	92.16	3e-26	AT3G23390	Zinc-binding ribosomal protein family protein
comp103997_c0	AT1G53210	96.88	3e-15	AT1G53210	sodium/calcium exchanger family protein / calcium-binding EF hand family protein
comp104004_c0	AT5G42020	98.13	2e-65	BIP2	Heat shock protein 70 (Hsp 70) family protein
comp104019_c0	AT5G05340	62.07	4e-33	AT5G05340	Peroxidase superfamily protein
comp104021_c0	AT2G30620	93.75	2e-15	AT2G30620	winged-helix DNA-binding transcription factor family protein
comp104025_c0	ATMG00160	53.68	2e-19
comp104031_c0	AT3G14415	97.26	1e-34	AT3G14415	Aldolase-type TIM barrel family protein
comp104032_c0	AT5G35735	45.28	2e-33	AT5G35735	Auxin-responsive family protein
comp104034_c0	AT2G37770	76.03	7e-62	AT2G37770	NAD(P)-linked oxidoreductase superfamily protein
comp104035_c0	AT2G28000	93.06	2e-95	CPN60A	chaperonin-60alpha
comp104046_c0	AT1G35710	53.27	4e-30	AT1G35710	Protein kinase family protein with leucine-rich repeat domain
comp104051_c0	AT2G05940	74.19	3e-43	AT2G05940	Protein kinase superfamily protein
comp104052_c0	AT4G16230	43.84	1e-33	AT4G16230	GDSL-like Lipase/Acylhydrolase superfamily protein
comp104056_c0	AT3G02020	92.21	7e-47	ak3	aspartate kinase 3
comp104064_c0	ATMG00810	29.93	5e-22
comp104072_c0	AT2G26520	42.86	5e-08	AT2G26520	unknown protein; BEST Arabidopsis thaliana protein match is: unknown protein (TAIR:AT3G57500.1); Has 51 Blast hits to 51 proteins in 11 species: Archae - 0; Bacteria - 1; Metazoa - 0; Fungi - 0; Plants - 50; Viruses - 0; Other Eukaryotes - 0 (source: NCBI BLink).
comp104074_c0	AT1G54270	93.62	5e-23	EIF4A-2	eif4a-2
comp104079_c0	AT1G55390	36.7	2e-13	AT1G55390	Cysteine/Histidine-rich C1 domain family protein
comp104088_c0	AT4G35090	50	3e-11		catalase 2
comp104090_c0	AT3G13200	94	4e-28	EMB2769	Cwf15 / Cwc15 cell cycle control family protein
comp104092_c0	AT3G01060	95.65	1e-22	AT3G01060	unknown protein; Has 640 Blast hits to 638 proteins in 201 species: Archae - 0; Bacteria - 293; Metazoa - 0; Fungi - 71; Plants - 72; Viruses - 0; Other Eukaryotes - 204 (source: NCBI BLink).
comp104093_c0	AT3G54960	51.47	2e-20	ATPDIL1-3	PDI-like 1-3
comp104096_c0	AT4G21980	47.69	5e-16	APG8A	Ubiquitin-like superfamily protein
comp1040_c0	AT4G26090	29.86	2e-06		NB-ARC domain-containing disease resistance protein
comp104100_c0	AT1G09910	54.21	6e-37	AT1G09910	Rhamnogalacturonate lyase family protein
comp104101_c0	AT3G47040	79.78	3e-44	AT3G47040	Glycosyl hydrolase family protein
comp104106_c0	AT2G40520	46.51	3e-06	AT2G40520	Nucleotidyltransferase family protein
comp104115_c0	AT1G51850	49.43	3e-24	AT1G51850	Leucine-rich repeat protein kinase family protein
comp104121_c0	AT5G51110	82.65	8e-57	AT5G51110	Transcriptional coactivator/pterin dehydratase
comp104129_c0	AT5G56410	43.86	1e-06	AT5G56410	Protein with RNI-like/FBD-like domains
comp10412_c0	AT3G25510	42.28	8e-26	AT3G25510	disease resistance protein (TIR-NBS-LRR class), putative
comp104130_c0	AT1G73860	61.21	7e-34	AT1G73860	P-loop containing nucleoside triphosphate hydrolases superfamily protein
comp104135_c0	AT5G14400	49.48	7e-24	CYP724A1	cytochrome P450, family 724, subfamily A, polypeptide 1
comp104148_c0	AT3G10310	86.15	4e-32	AT3G10310	P-loop nucleoside triphosphate hydrolases superfamily protein with CH (Calponin Homology) domain
comp104152_c0	AT4G30420	51.16	4e-22	AT4G30420	nodulin MtN21 /EamA-like transporter family protein
comp104153_c0	AT5G01410	96.3	8e-11	RSR4	Aldolase-type TIM barrel family protein
comp104155_c0	AT1G30860	72.41	5e-08	AT1G30860	RING/U-box superfamily protein
comp104156_c0	AT1G80660	79.67	7e-98	AHA9	H(+)-ATPase 9
comp104160_c0	AT1G32450	93.62	1e-56	NRT1.5	nitrate transporter 1.5
comp104166_c0	AT2G38510	65.9	9e-77	AT2G38510	MATE efflux family protein
comp104167_c0	AT3G57660	36.36	8e-07	NRPA1	nuclear RNA polymerase A1
comp104168_c0	AT1G62750	94.2	9e-39	sco1	Translation elongation factor EFG/EF2 protein
comp104174_c0	AT2G37180	86.3	1e-29	RD28	Aquaporin-like superfamily protein
comp104175_c0	AT2G34360	61.8	4e-34	AT2G34360	MATE efflux family protein
comp104179_c0	AT4G18480	94.64	1e-61	CHLI1	P-loop containing nucleoside triphosphate hydrolases superfamily protein
comp104180_c0	AT5G43080	38.4	1e-21	CYCA3;1	Cyclin A3;1
comp104182_c0	AT3G17360	88.03	3e-64	POK1	phragmoplast orienting kinesin 1
comp104186_c0	AT1G68530	98.25	1e-78	KCS6	3-ketoacyl-CoA synthase 6
comp104189_c0	AT1G01900	51.02	6e-08	SBTI1.1	subtilase family protein
comp104192_c0	AT2G37270	41.51	2e-06	ATRPS5B	ribosomal protein 5B
comp104193_c0	AT1G60360	49.21	2e-48	AT1G60360	RING/U-box superfamily protein
comp104199_c0	AT1G09640	92.19	4e-36	AT1G09640	Translation elongation factor EF1B, gamma chain
comp104213_c0	AT3G50530	97.22	4e-40		CDPK-related kinase
comp104218_c0	AT3G22845	35.04	1e-18	AT3G22845	emp24/gp25L/p24 family/GOLD family protein
comp104219_c0	AT4G10790	88	3e-41	AT4G10790	UBX domain-containing protein
comp104224_c0	AT1G58210	51.55	2e-27	EMB1674	kinase interacting family protein
comp104230_c0	AT5G04530	59.64	2e-64	KCS19	3-ketoacyl-CoA synthase 19
comp104231_c0	AT4G35360	97.1	2e-43	AT4G35360	Uncharacterised conserved protein (UCP030210)
comp104236_c0	AT1G08510	49.46	6e-23	fatB	fatty acyl-ACP thioesterases B
comp104237_c0	AT3G15730	58.87	2e-41	PLDALPHA1	phospholipase D alpha 1
comp104240_c0	AT2G34320	36.36	2e-06	AT2G34320	Polynucleotidyl transferase, ribonuclease H-like superfamily protein
comp104244_c0	AT1G19260	33.87	4e-09	AT1G19260	TTF-type zinc finger protein with HAT dimerisation domain
comp104251_c0	AT3G48200	91.86	2e-20	AT3G48200	unknown protein; FUNCTIONS IN: molecular_function unknown; INVOLVED IN: biological_process unknown; LOCATED IN: endomembrane system; EXPRESSED IN: 21 plant structures; EXPRESSED DURING: 13 growth stages; Has 210 Blast hits to 148 proteins in 42 species: Archae - 0; Bacteria - 118; Metazoa - 0; Fungi - 0; Plants - 48; Viruses - 0; Other Eukaryotes - 44 (source: NCBI BLink).
comp104256_c0	AT4G09890	54.76	1e-22	AT4G09890	Protein of unknown function (DUF3511)
comp104259_c0	AT2G38510	71.59	3e-37	AT2G38510	MATE efflux family protein
comp104260_c0	AT5G17170	96.64	9e-83	ENH1	rubredoxin family protein
comp104266_c0	AT1G35710	50.5	4e-25	AT1G35710	Protein kinase family protein with leucine-rich repeat domain
comp104273_c0	AT2G35490	60.34	3e-18	AT2G35490	Plastid-lipid associated protein PAP / fibrillin family protein
comp104281_c0	AT5G61410	65.28	3e-18	rpe	D-ribulose-5-phosphate-3-epimerase
comp104286_c0	AT3G23700	71.08	2e-35	AT3G23700	Nucleic acid-binding proteins superfamily
comp104292_c0	AT5G20920	62.82	3e-32	EIF2_BETA	eukaryotic translation initiation factor 2 beta subunit
comp104294_c0	AT3G03680	89.33	2e-42	AT3G03680	C2 calcium/lipid-binding plant phosphoribosyltransferase family protein
comp10429_c0	AT4G00350	54.35	9e-27	AT4G00350	MATE efflux family protein
comp104308_c0	AT2G36320	86.27	1e-26	AT2G36320	A20/AN1-like zinc finger family protein
comp104313_c0	AT4G34350	96.19	3e-61	HDR	4-hydroxy-3-methylbut-2-enyl diphosphate reductase
comp104314_c0	AT1G09210	92.21	8e-44	AT1G09210	calreticulin 1b
comp104320_c0	AT1G74990	36.07	3e-07	AT1G74990	RING/U-box superfamily protein
comp104322_c0	AT1G31690	78.82	3e-44	AT1G31690	Copper amine oxidase family protein
comp104324_c0	AT4G25700	39.42	2e-22	BETA-OHASE_1	beta-hydroxylase 1
comp104326_c0	AT1G13390	69.57	2e-11	AT1G13390	unknown protein; BEST Arabidopsis thaliana protein match is: unknown protein (TAIR:AT1G68490.1); Has 114 Blast hits to 114 proteins in 18 species: Archae - 0; Bacteria - 0; Metazoa - 0; Fungi - 0; Plants - 114; Viruses - 0; Other Eukaryotes - 0 (source: NCBI BLink).
comp104328_c0	AT5G20020	100	2e-43	Ran2	RAS-related GTP-binding nuclear protein 2
comp104329_c0	AT1G51650	52.94	4e-07	AT1G51650	ATP synthase epsilon chain, mitochondrial
comp104331_c0	AT2G26560	67.65	3e-15	PLA2A	phospholipase A 2A
comp104340_c0	AT1G30400	42.25	6e-13	mrp1	multidrug resistance-associated protein 1
comp104351_c0	AT2G18370	51.16	5e-08	AT2G18370	Bifunctional inhibitor/lipid-transfer protein/seed storage 2S albumin superfamily protein
comp104367_c0	AT3G59540	78.26	2e-20	AT3G59540	Ribosomal L38e protein family
comp10436_c0	AT4G00100	79.67	3e-68	ATRPS13A	ribosomal protein S13A
comp104375_c0	AT5G53970	95.16	5e-80	AT5G53970	Tyrosine transaminase family protein
comp104385_c0	AT5G13450	38.05	2e-20	AT5G13450	delta subunit of Mt ATP synthase
comp104388_c0	AT2G14255	37.11	1e-12	AT2G14255	Ankyrin repeat family protein with DHHC zinc finger domain
comp104399_c0	AT2G35940	83.61	7e-15	BLH1	BEL1-like homeodomain 1
comp104406_c0	AT3G14660	89.53	4e-47	CYP72A13	cytochrome P450, family 72, subfamily A, polypeptide 13
comp104413_c0	AT1G09090	63.83	6e-47	ATRBOHB	respiratory burst oxidase homolog B
comp104422_c0	AT4G35450	89.53	2e-52	AKR2	ankyrin repeat-containing protein 2
comp104427_c0	AT1G74590	48.28	2e-36	GSTU10	glutathione S-transferase TAU 10
comp104430_c0	AT5G67150	80.83	7e-63	AT5G67150	HXXXD-type acyl-transferase family protein
comp104437_c0	AT5G42080	94.78	5e-73	ADL1	dynamin-like protein
comp104438_c0	AT2G26170	42.65	2e-12	CYP711A1	cytochrome P450, family 711, subfamily A, polypeptide 1
comp104441_c0	AT2G02100	84.21	4e-28	LCR69	low-molecular-weight cysteine-rich 69
comp104447_c0	AT3G25690	93.2	1e-61	CHUP1	Hydroxyproline-rich glycoprotein family protein
comp104450_c0	AT3G51570	38.36	3e-06	AT3G51570	Disease resistance protein (TIR-NBS-LRR class) family
comp104455_c0	AT5G43970	89.29	2e-30	TOM22-V	translocase of outer membrane 22-V
comp104458_c0	AT1G03870	92.21	1e-45	FLA9	FASCICLIN-like arabinoogalactan 9
comp104463_c0	AT1G58210	37.3	6e-22	EMB1674	kinase interacting family protein
comp104467_c0	AT5G18110	97.59	4e-53	NCBP	novel cap-binding protein
comp104474_c0	AT1G61390	41.25	9e-16	AT1G61390	S-locus lectin protein kinase family protein
comp104477_c0	AT4G31980	38.46	5e-15	AT4G31980	unknown protein; CONTAINS InterPro DOMAIN/s: Protein of unknown function DUF247, plant (InterPro:IPR004158), Protein of unknown function DUF862, eukaryotic (InterPro:IPR008580); BEST Arabidopsis thaliana protein match is: Plant protein of unknown function (DUF247) (TAIR:AT5G11290.1); Has 1967 Blast hits to 1844 proteins in 183 species: Archae - 0; Bacteria - 6; Metazoa - 223; Fungi - 83; Plants -…
comp104482_c0	AT4G23160	59.79	2e-32	AT4G23160	cysteine-rich RLK (RECEPTOR-like protein kinase) 8
comp104488_c0	AT2G23810	77.27	9e-42	TET8	tetraspanin8
comp104491_c0	AT4G33720	78.82	5e-45	AT4G33720	CAP (Cysteine-rich secretory proteins, Antigen 5, and Pathogenesis-related 1 protein) superfamily protein
comp104497_c0	AT5G66220	52.63	3e-06	AT5G66220	Chalcone-flavanone isomerase family protein
comp104501_c0	AT5G59120	62.37	4e-29	ATSBT4.13	subtilase 4.13
comp104504_c0	AT3G52850	93.1	1e-10	VSR1	vacuolar sorting receptor homolog 1
comp104510_c0	AT5G47120	100	1e-19	ATBI1	BAX inhibitor 1
comp104519_c0	AT4G29510	55.66	4e-37	PRMT11	arginine methyltransferase 11
comp104528_c0	AT2G36690	54.48	7e-57	AT2G36690	2-oxoglutarate (2OG) and Fe(II)-dependent oxygenase superfamily protein
comp104531_c0	AT1G08490	93.68	4e-59	CPNIFS	chloroplastic NIFS-like cysteine desulfurase
comp104532_c0	AT3G01410	37.84	8e-08	AT3G01410	Polynucleotidyl transferase, ribonuclease H-like superfamily protein
comp104542_c0	AT5G40940	40.62	4e-20	FLA20	putative fasciclin-like arabinogalactan protein 20
comp104545_c0	AT5G58070	90.08	9e-86	TIL	temperature-induced lipocalin
comp104549_c0	AT3G50030	62.44	2e-90	AT3G50030	ARM-repeat/Tetratricopeptide repeat (TPR)-like protein
comp104553_c0	AT2G41890	37.93	9e-09	AT2G41890	curculin-like (mannose-binding) lectin family protein / PAN domain-containing protein
comp104558_c0	AT5G13120	94.12	2e-54	AT5G13120	cyclophilin 20-2
comp104562_c0	AT3G61040	52.86	1e-18	CYP76C7	cytochrome P450, family 76, subfamily C, polypeptide 7
comp104564_c0	AT4G34920	96.23	2e-30	AT4G34920	PLC-like phosphodiesterases superfamily protein
comp104568_c0	AT4G00100	81.11	5e-48	ATRPS13A	ribosomal protein S13A
comp104569_c0	AT3G47500	80.65	7e-36	CDF3	cycling DOF factor 3
comp10456_c0	AT1G09210	90.24	5e-49	AT1G09210	calreticulin 1b
comp10457_c0	AT5G18050	64	5e-08	AT5G18050	SAUR-like auxin-responsive protein family
comp104580_c0	AT5G46110	80.3	4e-24	APE2	Glucose-6-phosphate/phosphate translocator-related
comp104591_c0	AT2G23755	57.89	3e-29	AT2G23755	unknown protein; FUNCTIONS IN: molecular_function unknown; INVOLVED IN: biological_process unknown; LOCATED IN: endomembrane system; Has 35333 Blast hits to 34131 proteins in 2444 species: Archae - 798; Bacteria - 22429; Metazoa - 974; Fungi - 991; Plants - 531; Viruses - 0; Other Eukaryotes - 9610 (source: NCBI BLink).
comp104596_c0	AT4G36180	63.29	7e-58	AT4G36180	Leucine-rich receptor-like protein kinase family protein
comp10459_c0	AT5G13210	48.65	4e-06	AT5G13210	Uncharacterised conserved protein UCP015417, vWA
comp104600_c0	AT5G66200	38.1	3e-10	ARO2	armadillo repeat only 2
comp104608_c0	AT1G74060	70.15	3e-26	AT1G74060	Ribosomal protein L6 family protein
comp104614_c0	AT4G13520	90.7	2e-18	SMAP1	small acidic protein 1
comp104617_c0	AT5G64840	96.08	5e-25	ATGCN5	general control non-repressible 5
comp104620_c0	AT4G23850	87.67	4e-40	AT4G23850	AMP-dependent synthetase and ligase family protein
comp104626_c0	AT2G25610	100	9e-53	AT2G25610	ATPase, F0/V0 complex, subunit C protein
comp104627_c0	AT2G13770	51.02	2e-11	AT2G13770	CONTAINS InterPro DOMAIN/s: Putative harbinger transposase-derived nuclease (InterPro:IPR006912); Has 451 Blast hits to 352 proteins in 33 species: Archae - 0; Bacteria - 0; Metazoa - 28; Fungi - 8; Plants - 388; Viruses - 0; Other Eukaryotes - 27 (source: NCBI BLink).
comp104628_c0	AT3G08710	42.28	3e-22	Ath9	thioredoxin H-type 9
comp104629_c0	AT5G07610	35.29	4e-10	AT5G07610	F-box family protein
comp104630_c0	AT5G10980	100	1e-27	AT5G10980	Histone superfamily protein
comp104637_c0	AT5G53560	70.59	6e-29	CB5-E	cytochrome B5 isoform E
comp104647_c0	AT3G25400	97.26	2e-45	AT3G25400	CONTAINS InterPro DOMAIN/s: NTP Pyrophosphohydrolase MazG-related, RS21-C6 (InterPro:IPR011394), EAR (InterPro:IPR009039), NTP pyrophosphohydrolase MazG, putative catalytic core (InterPro:IPR004518); Has 1123 Blast hits to 1121 proteins in 452 species: Archae - 22; Bacteria - 753; Metazoa - 81; Fungi - 3; Plants - 83; Viruses - 0; Other Eukaryotes - 181 (source: NCBI BLink).
comp104659_c0	AT5G48300	85.71	1e-63	ADG1	ADP glucose pyrophosphorylase 1
comp104661_c0	AT3G30390	98.25	2e-72	AT3G30390	Transmembrane amino acid transporter family protein
comp104667_c0	AT4G24190	58.51	4e-28	Shd	Chaperone protein htpG family protein
comp104674_c0	AT3G12580	67.53	1e-30	hsp70	heat shock protein 70
comp104680_c0	AT1G58440	76.25	3e-37	XF1	FAD/NAD(P)-binding oxidoreductase family protein
comp104683_c0	AT3G59910	72.41	1e-06	AT3G59910	Ankyrin repeat family protein
comp104690_c0	AT4G23160	46.27	3e-38	AT4G23160	cysteine-rich RLK (RECEPTOR-like protein kinase) 8
comp104700_c0	AT1G37130	62.35	2e-29	NIA2	nitrate reductase 2
comp104702_c0	AT3G05590	65.83	6e-49	RPL18	ribosomal protein L18
comp104706_c0	AT2G42790	92.05	2e-50	CSY3	citrate synthase 3
comp104717_c0	AT3G19620	65.67	3e-23	AT3G19620	Glycosyl hydrolase family protein
comp104720_c0	AT3G54050	92.86	3e-48	AT3G54050	high cyclic electron flow 1
comp104726_c0	AT1G58400	36.28	2e-10	AT1G58400	Disease resistance protein (CC-NBS-LRR class) family
comp104732_c0	AT1G49920	35.8	8e-09	AT1G49920	MuDR family transposase
comp104738_c0	AT5G15410	43.55	2e-06	DND1	Cyclic nucleotide-regulated ion channel family protein
comp104742_c0	AT4G31700	96.15	3e-30	RPS6	ribosomal protein S6
comp104751_c0	AT5G09700	55.33	3e-56	AT5G09700	Glycosyl hydrolase family protein
comp104754_c0	AT2G20580	97.3	1e-28	RPN1A	26S proteasome regulatory subunit S2 1A
comp104761_c0	AT2G47590	96.15	4e-47	phr2	photolyase/blue-light receptor 2
comp104763_c0	AT3G12915	88.46	7e-26	AT3G12915	Ribosomal protein S5/Elongation factor G/III/V family protein
comp104764_c0	AT2G24710	49.3	3e-15	ATGLR2.3	glutamate receptor 2.3
comp104769_c0	AT1G60390	58.82	2e-13	AT1G60390	polygalacturonase 1
comp104772_c0	AT4G13260	76.56	4e-31	YUC2	Flavin-binding monooxygenase family protein
comp104777_c0	AT5G60910	97.5	3e-51	AGL8	AGAMOUS-like 8
comp104780_c0	AT1G58290	94.81	6e-46	hemA1	Glutamyl-tRNA reductase family protein
comp104782_c0	AT1G68660	98.61	2e-47	AT1G68660	Ribosomal protein L12/ ATP-dependent Clp protease adaptor protein ClpS family protein
comp104783_c0	AT3G29638	45.68	4e-15	AT3G29638	General transcription factor 2-related zinc finger protein
comp104785_c0	AT2G42750	92.19	3e-36	AT2G42750	DNAJ heat shock N-terminal domain-containing protein
comp10478_c0	AT5G14090	39.53	6e-29	AT5G14090	unknown protein; Has 56 Blast hits to 56 proteins in 18 species: Archae - 0; Bacteria - 0; Metazoa - 0; Fungi - 2; Plants - 46; Viruses - 0; Other Eukaryotes - 8 (source: NCBI BLink).
comp104791_c0	AT1G10620	59.49	2e-25	AT1G10620	Protein kinase superfamily protein
comp104795_c0	AT5G18010	52.5	1e-08	AT5G18010	SAUR-like auxin-responsive protein family
comp104813_c0	AT2G26520	42.35	2e-17	AT2G26520	unknown protein; BEST Arabidopsis thaliana protein match is: unknown protein (TAIR:AT3G57500.1); Has 51 Blast hits to 51 proteins in 11 species: Archae - 0; Bacteria - 1; Metazoa - 0; Fungi - 0; Plants - 50; Viruses - 0; Other Eukaryotes - 0 (source: NCBI BLink).
comp104814_c0	AT2G31070	83.33	4e-29	tcp10	TCP domain protein 10
comp104816_c0	AT2G37010	67.74	3e-51	ATNAP12	non-intrinsic ABC protein 12
comp104820_c0	AT2G23540	66.24	3e-67	AT2G23540	GDSL-like Lipase/Acylhydrolase superfamily protein
comp104821_c0	AT2G43900	55.26	2e-07	AT2G43900	Endonuclease/exonuclease/phosphatase family protein
comp104823_c0	AT1G32415	46.23	4e-25	AT1G32415	pentatricopeptide (PPR) repeat-containing protein
comp104824_c0	AT3G02630	94.29	3e-41	AT3G02630	Plant stearoyl-acyl-carrier-protein desaturase family protein
comp104829_c0	AT1G71140	58.62	5e-56	AT1G71140	MATE efflux family protein
comp104830_c0	AT1G66580	96.77	5e-15	AT1G66580	senescence associated gene 24
comp104835_c0	AT1G70730	88.41	2e-39	AT1G70730	Phosphoglucomutase/phosphomannomutase family protein
comp104840_c0	AT3G48740	87.25	8e-60	AT3G48740	Nodulin MtN3 family protein
comp104844_c0	AT2G32530	83.7	4e-73	ATCSLB03	cellulose synthase-like B3
comp104845_c0	AT2G39800	96	2e-45	P5CS1	delta1-pyrroline-5-carboxylate synthase 1
comp104849_c0	AT5G52290	59.46	1e-13	SHOC1	shortage in chiasmata 1
comp104850_c0	AT2G21080	64.36	4e-33	AT2G21080	unknown protein; FUNCTIONS IN: molecular_function unknown; INVOLVED IN: biological_process unknown; LOCATED IN: vacuole; EXPRESSED IN: 15 plant structures; EXPRESSED DURING: 9 growth stages; CONTAINS InterPro DOMAIN/s: Protein of unknown function DUF3537 (InterPro:IPR021924); BEST Arabidopsis thaliana protein match is: Protein of unknown function (DUF3537) (TAIR:AT3G20300.1); Has 141 Blast hits t…
comp104857_c0	AT5G06290	93.75	2e-24	2-Cys_Prx_B	2-cysteine peroxiredoxin B
comp104858_c0	AT5G14590	61.67	9e-18	AT5G14590	Isocitrate/isopropylmalate dehydrogenase family protein
comp104868_c0	AT3G17240	92.93	5e-58	mtLPD2	lipoamide dehydrogenase 2
comp104871_c0	AT4G30960	69.74	2e-25	sip3	SOS3-interacting protein 3
comp104873_c0	AT3G03700	62.5	9e-47	AT3G03700	Plasma-membrane choline transporter family protein
comp104880_c0	AT2G36430	44.93	8e-10	AT2G36430	Plant protein of unknown function (DUF247)
comp104882_c0	AT3G14460	43.86	3e-20	AT3G14460	LRR and NB-ARC domains-containing disease resistance protein
comp104883_c0	AT1G29390	73.44	3e-24	COR314-TM2	cold regulated 314 thylakoid membrane 2
comp104896_c0	AT5G43060	41.33	3e-12	AT5G43060	Granulin repeat cysteine protease family protein
comp10489_c0	AT2G29650	73.21	2e-19	PHT4;1	phosphate transporter 4;1
comp104903_c0	AT3G17000	48.21	8e-06	UBC32	ubiquitin-conjugating enzyme 32
comp104904_c0	AT3G23250	73.68	1e-15	MYB15	myb domain protein 15
comp104907_c0	AT4G10200	40.3	6e-06	AT4G10200	TTF-type zinc finger protein with HAT dimerisation domain
comp104910_c0	AT1G36730	96.18	9e-88	AT1G36730	Translation initiation factor IF2/IF5
comp104912_c0	AT5G44640	61.95	4e-44	BGLU13	beta glucosidase 13
comp104913_c0	AT4G01070	50.82	1e-13	GT72B1	UDP-Glycosyltransferase superfamily protein
comp104920_c0	AT1G16390	56.52	6e-45	ATOCT3	organic cation/carnitine transporter 3
comp104922_c0	AT5G02320	54.24	3e-33	MYB3R-5	myb domain protein 3r-5
comp104930_c0	AT1G51200	96.88	4e-41	AT1G51200	A20/AN1-like zinc finger family protein
comp104934_c0	AT3G10970	84.81	1e-40	AT3G10970	Haloacid dehalogenase-like hydrolase (HAD) superfamily protein
comp104938_c0	AT5G58330	92.5	4e-48	AT5G58330	lactate/malate dehydrogenase family protein
comp104943_c0	AT4G15000	95.56	1e-78	AT4G15000	Ribosomal L27e protein family
comp104948_c0	AT5G13180	94.38	1e-55	ANAC083	NAC domain containing protein 83
comp104951_c0	AT5G51720	84.38	5e-22	AT5G51720	2 iron, 2 sulfur cluster binding
comp104955_c0	AT2G37970	76.39	3e-66	SOUL-1	SOUL heme-binding family protein
comp104956_c0	AT1G21460	77.14	5e-08	AT1G21460	Nodulin MtN3 family protein
comp104957_c0	AT3G55290	88.79	7e-69	AT3G55290	NAD(P)-binding Rossmann-fold superfamily protein
comp104958_c0	AT5G59910	98.84	5e-51	HTB4	Histone superfamily protein
comp104965_c0	AT3G10420	85.87	3e-47	AT3G10420	P-loop containing nucleoside triphosphate hydrolases superfamily protein
comp104971_c0	AT1G78530	66.67	5e-28	AT1G78530	Protein kinase superfamily protein
comp104974_c0	AT3G05590	94.12	2e-15	RPL18	ribosomal protein L18
comp104977_c0	AT4G30190	94.92	3e-31	AHA2	H(+)-ATPase 2
comp104980_c0	AT2G44570	60	8e-30	AtGH9B12	glycosyl hydrolase 9B12
comp104982_c0	AT1G17880	94.2	2e-41	AT1G17880	basic transcription factor 3
comp104984_c0	AT1G69880	82.18	6e-58	Ath8	thioredoxin H-type 8
comp104987_c0	AT5G02230	60.58	8e-39	AT5G02230	Haloacid dehalogenase-like hydrolase (HAD) superfamily protein
comp104994_c0	AT1G72060	63.89	2e-07	AT1G72060	serine-type endopeptidase inhibitors
comp104995_c0	AT4G11310	79.17	3e-68	AT4G11310	Papain family cysteine protease
comp10499_c0	AT4G12300	49.45	4e-25	CYP706A4	cytochrome P450, family 706, subfamily A, polypeptide 4
comp105015_c0	AT4G11030	90.38	5e-26	AT4G11030	AMP-dependent synthetase and ligase family protein
comp105019_c0	AT5G50920	98.92	2e-59	clpC1	CLPC homologue 1
comp10501_c0	AT5G48670	54.49	2e-41	AGL80	AGAMOUS-like 80
comp105020_c0	AT2G24940	95.45	2e-08	AtMAPR2	membrane-associated progesterone binding protein 2
comp105024_c0	AT5G05200	90.59	3e-42	AT5G05200	Protein kinase superfamily protein
comp105027_c0	AT1G56570	46.48	1e-11	AT1G56570	Tetratricopeptide repeat (TPR)-like superfamily protein
comp105030_c0	AT3G48000	61.96	6e-35	ALDH2B4	aldehyde dehydrogenase 2B4
comp105032_c0	AT3G49010	44.07	6e-06	ATBBC1	breast basic conserved 1
comp105036_c0	ATMG00310	46	3e-06
comp105039_c0	AT1G15520	62.02	4e-49	PDR12	pleiotropic drug resistance 12
comp105043_c0	AT3G03680	77.78	1e-57	AT3G03680	C2 calcium/lipid-binding plant phosphoribosyltransferase family protein
comp105046_c0	AT1G72370	66.2	1e-29	P40	40s ribosomal protein SA
comp105047_c0	AT2G45180	73.08	1e-07	AT2G45180	Bifunctional inhibitor/lipid-transfer protein/seed storage 2S albumin superfamily protein
comp105048_c0	AT4G20770	42.38	1e-32	AT4G20770	Pentatricopeptide repeat (PPR) superfamily protein
comp105049_c0	AT5G56760	95.29	1e-39	ATSERAT1;1	serine acetyltransferase 1;1
comp105057_c0	AT1G17250	52.43	6e-48	AtRLP3	receptor like protein 3
comp105058_c0	AT1G79550	99.04	1e-63	pgk	phosphoglycerate kinase
comp105061_c0	AT3G22830	57.94	8e-71	AT-HSFA6B	heat shock transcription factor A6B
comp105070_c0	AT5G55190	39.29	2e-10	RAN3	RAN GTPase 3
comp105078_c0	AT4G34040	90.41	2e-32	AT4G34040	RING/U-box superfamily protein
comp105079_c0	AT4G25110	76.6	6e-19	AtMC2	metacaspase 2
comp10507_c0	AT5G43940	96.15	3e-68	HOT5	GroES-like zinc-binding dehydrogenase family protein
comp105081_c0	AT3G09440	87.13	4e-47	AT3G09440	Heat shock protein 70 (Hsp 70) family protein
comp105085_c0	AT3G02020	91.21	1e-49	ak3	aspartate kinase 3
comp105093_c0	AT1G04410	88.24	9e-38	AT1G04410	Lactate/malate dehydrogenase family protein
comp105094_c0	AT1G23440	86.67	7e-31	AT1G23440	Peptidase C15, pyroglutamyl peptidase I-like
comp105096_c0	AT2G31360	75	5e-24	Ads2	16:0delta9 desaturase 2
comp105097_c0	AT4G23160	57.58	1e-06	AT4G23160	cysteine-rich RLK (RECEPTOR-like protein kinase) 8
comp105109_c0	AT2G35930	62.16	3e-29	PUB23	plant U-box 23
comp105113_c0	AT1G28420	83.56	7e-35	HB-1	homeobox-1
comp105118_c0	AT1G77700	58.6	2e-88	AT1G77700	Pathogenesis-related thaumatin superfamily protein
comp105126_c0	AT5G14450	64.44	3e-77	AT5G14450	GDSL-like Lipase/Acylhydrolase superfamily protein
comp105130_c0	AT1G60550	97.32	1e-74	ECHID	enoyl-CoA hydratase/isomerase D
comp105131_c0	AT5G35970	95.65	3e-41	AT5G35970	P-loop containing nucleoside triphosphate hydrolases superfamily protein
comp105134_c0	AT2G33320	51.72	3e-14	AT2G33320	Calcium-dependent lipid-binding (CaLB domain) family protein
comp105136_c0	AT2G27690	65.12	6e-15	CYP94C1	cytochrome P450, family 94, subfamily C, polypeptide 1
comp105142_c0	AT5G67030	91.89	1e-43	aba1	zeaxanthin epoxidase (ZEP) (ABA1)
comp105149_c0	AT1G09210	55.84	1e-20	AT1G09210	calreticulin 1b
comp105152_c0	AT1G54790	59.72	9e-24	AT1G54790	GDSL-like Lipase/Acylhydrolase superfamily protein
comp105153_c0	AT2G37960	63.48	4e-47	AT2G37960	unknown protein; BEST Arabidopsis thaliana protein match is: unknown protein (TAIR:AT3G54060.2); Has 418 Blast hits to 247 proteins in 92 species: Archae - 0; Bacteria - 163; Metazoa - 49; Fungi - 80; Plants - 28; Viruses - 0; Other Eukaryotes - 98 (source: NCBI BLink).
comp105154_c0	AT1G02820	43.01	4e-17	AT1G02820	Late embryogenesis abundant 3 (LEA3) family protein
comp105162_c0	AT4G16190	79	2e-48	AT4G16190	Papain family cysteine protease
comp105169_c0	AT1G17285	54.76	2e-06	AT1G17285	unknown protein; FUNCTIONS IN: molecular_function unknown; INVOLVED IN: biological_process unknown; LOCATED IN: endomembrane system; BEST Arabidopsis thaliana protein match is: unknown protein (TAIR:AT1G17300.1); Has 35333 Blast hits to 34131 proteins in 2444 species: Archae - 798; Bacteria - 22429; Metazoa - 974; Fungi - 991; Plants - 531; Viruses - 0; Other Eukaryotes - 9610 (source: NCBI BLink…
comp105171_c0	AT4G26330	62.07	4e-19	UNE17	Subtilisin-like serine endopeptidase family protein
comp105173_c0	AT1G50010	98.54	2e-76	TUA2	tubulin alpha-2 chain
comp105179_c0	AT5G66120	90.79	1e-29	AT5G66120	3-dehydroquinate synthase, putative
comp105185_c0	AT5G66190	76.19	9e-100	fnr1	ferredoxin-NADP(+)-oxidoreductase 1
comp105189_c0	AT1G07710	36.52	2e-13	AT1G07710	Ankyrin repeat family protein
comp105190_c0	AT1G32230	76.81	2e-21	RCD1	WWE protein-protein interaction domain protein family
comp105192_c0	AT5G24030	97.06	1e-39	SLAH3	SLAC1 homologue 3
comp105193_c0	AT5G63930	48.72	2e-16	AT5G63930	Leucine-rich repeat protein kinase family protein
comp105195_c0	AT5G19900	67.78	6e-07	AT5G19900	PRLI-interacting factor, putative
comp105197_c0	AT2G40290	65.79	1e-18	AT2G40290	Eukaryotic translation initiation factor 2 subunit 1
comp105200_c0	AT3G19260	47.46	4e-14	Loh2	LAG1 homologue 2
comp105201_c0	AT4G04610	96	7e-09	2001-04-01	APS reductase 1
comp105202_c0	AT4G32290	65.74	2e-46	AT4G32290	Core-2/I-branching beta-1,6-N-acetylglucosaminyltransferase family protein
comp105213_c0	AT1G43710	77.07	5e-81	emb1075	Pyridoxal phosphate (PLP)-dependent transferases superfamily protein
comp105215_c0	AT3G52930	96.55	9e-55	AT3G52930	Aldolase superfamily protein
comp10521_c0	AT1G68570	92.93	2e-45	AT1G68570	Major facilitator superfamily protein
comp105227_c0	AT4G37370	49.47	7e-24	CYP81D8	cytochrome P450, family 81, subfamily D, polypeptide 8
comp105228_c0	AT1G01790	67.14	3e-17	kea1	K+ efflux antiporter 1
comp10522_c0	AT1G79870	33.33	3e-12	AT1G79870	D-isomer specific 2-hydroxyacid dehydrogenase family protein
comp105237_c0	AT2G01350	94.12	9e-113	QPT	quinolinate phoshoribosyltransferase
comp105242_c0	AT5G12360	51.72	2e-10	AT5G12360	unknown protein; BEST Arabidopsis thaliana protein match is: unknown protein (TAIR:AT3G14190.1); Has 30201 Blast hits to 17322 proteins in 780 species: Archae - 12; Bacteria - 1396; Metazoa - 17338; Fungi - 3422; Plants - 5037; Viruses - 0; Other Eukaryotes - 2996 (source: NCBI BLink).
comp105248_c0	AT1G60000	75.65	2e-58	AT1G60000	RNA-binding (RRM/RBD/RNP motifs) family protein
comp105254_c0	AT1G08510	57.67	2e-62	fatB	fatty acyl-ACP thioesterases B
comp105256_c0	AT5G36250	89.8	2e-57	AT5G36250	Protein phosphatase 2C family protein
comp10525_c0	AT5G20290	99.13	6e-67	AT5G20290	Ribosomal protein S8e family protein
comp105263_c0	AT2G30480	53.12	2e-15	AT2G30480	unknown protein; FUNCTIONS IN: molecular_function unknown; INVOLVED IN: biological_process unknown; LOCATED IN: cellular_component unknown; EXPRESSED IN: 12 plant structures; EXPRESSED DURING: 4 anthesis, F mature embryo stage, petal differentiation and expansion stage, E expanded cotyledon stage, D bilateral stage; Has 189 Blast hits to 180 proteins in 63 species: Archae - 0; Bacteria - 43; Meta…
comp105265_c0	AT1G07560	41.51	3e-16	AT1G07560	Leucine-rich repeat protein kinase family protein
comp105269_c0	AT5G01840	66.67	2e-06	OFP1	ovate family protein 1
comp105272_c0	AT1G49920	32.5	7e-11	AT1G49920	MuDR family transposase
comp105277_c0	AT1G72020	88.41	2e-36	AT1G72020	unknown protein; Has 52 Blast hits to 52 proteins in 18 species: Archae - 0; Bacteria - 0; Metazoa - 0; Fungi - 0; Plants - 52; Viruses - 0; Other Eukaryotes - 0 (source: NCBI BLink).
comp105278_c0	AT5G10960	94.4	2e-82	AT5G10960	Polynucleotidyl transferase, ribonuclease H-like superfamily protein
comp10527_c0	AT5G28470	52.5	1e-08	AT5G28470	Major facilitator superfamily protein
comp105284_c0	AT1G72960	54	9e-11	AT1G72960	Root hair defective 3 GTP-binding protein (RHD3)
comp105297_c0	AT1G62740	91.04	4e-37	AT1G62740	stress-inducible protein, putative
comp105299_c0	AT4G19160	62.86	1e-07	AT4G19160	unknown protein; Has 35333 Blast hits to 34131 proteins in 2444 species: Archae - 798; Bacteria - 22429; Metazoa - 974; Fungi - 991; Plants - 531; Viruses - 0; Other Eukaryotes - 9610 (source: NCBI BLink).
comp10529_c0	AT4G21200	38.51	8e-34	GA2OX8	gibberellin 2-oxidase 8
comp105302_c0	AT2G35615	33.33	8e-09	AT2G35615	Eukaryotic aspartyl protease family protein
comp105310_c0	AT3G52580	69.84	7e-27	AT3G52580	Ribosomal protein S11 family protein
comp105311_c0	AT5G42800	49.11	2e-29	DFR	dihydroflavonol 4-reductase
comp105313_c0	AT4G35830	95.4	7e-52	AT4G35830	aconitase 1
comp105320_c0	AT2G26560	55.91	2e-44	PLA2A	phospholipase A 2A
comp105324_c0	AT4G03070	69.74	2e-29	AOP1	2-oxoglutarate (2OG) and Fe(II)-dependent oxygenase superfamily protein
comp105328_c0	AT2G38120	98.65	3e-44	AUX1	Transmembrane amino acid transporter family protein
comp105329_c0	AT3G48930	94.12	1e-29	EMB1080	Nucleic acid-binding, OB-fold-like protein
comp105333_c0	AT1G58360	87.8	2e-44	aap1	amino acid permease 1
comp105335_c0	AT5G04430	35.51	6e-14	BTR1L	binding to TOMV RNA 1L (long form)
comp105348_c0	AT1G73360	65.93	4e-39	HDG11	homeodomain GLABROUS 11
comp105349_c0	AT3G54140	67.61	1e-20	ptr1	peptide transporter 1
comp10534_c0	AT2G37600	54.05	3e-20	AT2G37600	Ribosomal protein L36e family protein
comp105354_c0	AT1G50200	88.81	1e-46	ALATS	Alanyl-tRNA synthetase
comp105358_c0	AT5G66760	99.16	7e-80	SDH1-1	succinate dehydrogenase 1-1
comp105362_c0	AT3G21360	37	2e-18	AT3G21360	2-oxoglutarate (2OG) and Fe(II)-dependent oxygenase superfamily protein
comp105364_c0	AT5G49730	90.82	2e-116	ATFRO6	ferric reduction oxidase 6
comp105366_c0	AT5G18840	63.83	3e-100	AT5G18840	Major facilitator superfamily protein
comp105368_c0	AT5G10980	100	1e-45	AT5G10980	Histone superfamily protein
comp105371_c0	AT5G05200	98.46	6e-40	AT5G05200	Protein kinase superfamily protein
comp105376_c0	AT3G23630	58.33	3e-27	ATIPT7	isopentenyltransferase 7
comp105379_c0	AT2G30810	65	6e-24	AT2G30810	Gibberellin-regulated family protein
comp105380_c0	AT4G13050	54.17	3e-11	AT4G13050	Acyl-ACP thioesterase
comp105384_c0	AT4G16830	61.11	5e-23	AT4G16830	Hyaluronan / mRNA binding family
comp105399_c0	AT1G77510	46.97	4e-13	ATPDIL1-2	PDI-like 1-2
comp105413_c0	AT2G41410	83.33	4e-24	AT2G41410	Calcium-binding EF-hand family protein
comp105421_c0	AT2G34930	52.83	3e-14	AT2G34930	disease resistance family protein / LRR family protein
comp105423_c0	AT2G42250	51.43	2e-19	CYP712A1	cytochrome P450, family 712, subfamily A, polypeptide 1
comp105430_c0	AT5G09700	58.65	1e-39	AT5G09700	Glycosyl hydrolase family protein
comp105433_c0	AT3G19090	75.32	6e-34	AT3G19090	RNA-binding protein
comp105436_c0	AT3G44890	84.62	3e-25	rpl9	ribosomal protein L9
comp105443_c0	AT1G53240	100	3e-48	AT1G53240	Lactate/malate dehydrogenase family protein
comp105447_c0	AT5G40810	91.23	3e-33	AT5G40810	Cytochrome C1 family
comp10544_c0	AT5G57500	49.12	2e-11	AT5G57500	Galactosyltransferase family protein
comp105456_c0	AT1G56070	92.86	9e-59	LOS1	Ribosomal protein S5/Elongation factor G/III/V family protein
comp105460_c0	AT3G12490	88.57	5e-40	ATCYSB	cystatin B
comp105469_c0	AT5G58590	76.27	4e-61	RanBP1	RAN binding protein 1
comp105473_c0	AT1G17130	69.35	3e-28	AT1G17130	Family of unknown function (DUF572)
comp105487_c0	AT4G38900	39.08	2e-12	AT4G38900	Basic-leucine zipper (bZIP) transcription factor family protein
comp105488_c0	AT2G20362	38.33	3e-15	AT2G20362	unknown protein; FUNCTIONS IN: molecular_function unknown; INVOLVED IN: biological_process unknown; LOCATED IN: cellular_component unknown; BEST Arabidopsis thaliana protein match is: unknown protein (TAIR:AT1G63310.1); Has 30201 Blast hits to 17322 proteins in 780 species: Archae - 12; Bacteria - 1396; Metazoa - 17338; Fungi - 3422; Plants - 5037; Viruses - 0; Other Eukaryotes - 2996 (source: NC…
comp10548_c0	AT3G45290	57.33	2e-22	mlo3	Seven transmembrane MLO family protein
comp105492_c0	AT5G25610	41.1	3e-26	RD22	BURP domain-containing protein
comp105495_c0	AT1G27940	44.44	1e-12	PGP13	P-glycoprotein 13
comp105496_c0	AT5G46050	68.32	1e-41	PTR3	peptide transporter 3
comp10549_c0	AT5G39493	35.53	6e-08	AT5G39493	Plant self-incompatibility protein S1 family
comp105512_c0	AT1G29850	95.24	1e-34	AT1G29850	double-stranded DNA-binding family protein
comp105514_c0	AT1G64860	71.23	1e-24	sigA	sigma factor A
comp10551_c0	AT1G02780	97.83	1e-59	emb2386	Ribosomal protein L19e family protein
comp105529_c0	AT2G04160	62.07	1e-25	AIR3	Subtilisin-like serine endopeptidase family protein
comp105543_c0	AT5G57670	51.81	2e-43	AT5G57670	Protein kinase superfamily protein
comp105550_c0	AT5G63090	98.48	2e-42	LOB	Lateral organ boundaries (LOB) domain family protein
comp105551_c0	AT5G48880	87.18	1e-40	PKT2	peroxisomal 3-keto-acyl-CoA thiolase 2
comp105557_c0	AT2G38290	63.64	3e-20	ATAMT2	ammonium transporter 2
comp105561_c0	AT3G09510	31.45	4e-15	AT3G09510	Ribonuclease H-like superfamily protein
comp105562_c0	AT5G14910	62.96	2e-06	AT5G14910	Heavy metal transport/detoxification superfamily protein
comp105565_c0	AT4G02770	84.76	6e-49	PSAD-1	photosystem I subunit D-1
comp105566_c0	AT3G57880	58.73	4e-19	AT3G57880	Calcium-dependent lipid-binding (CaLB domain) plant phosphoribosyltransferase family protein
comp105569_c0	AT3G22060	40.58	2e-14	AT3G22060	Receptor-like protein kinase-related family protein
comp10556_c0	AT1G19450	95.31	2e-35	AT1G19450	Major facilitator superfamily protein
comp105570_c0	AT2G19130	73.53	3e-29	AT2G19130	S-locus lectin protein kinase family protein
comp105572_c0	ATMG00820	45.76	5e-26
comp105582_c0	AT1G23820	94.87	1e-48	SPDS1	spermidine synthase 1
comp105588_c0	AT3G05390	74.12	6e-44	AT3G05390	FUNCTIONS IN: molecular_function unknown; INVOLVED IN: biological_process unknown; LOCATED IN: mitochondrion; EXPRESSED IN: 15 plant structures; EXPRESSED DURING: 7 growth stages; CONTAINS InterPro DOMAIN/s: Protein of unknown function DUF248, methyltransferase putative (InterPro:IPR004159); BEST Arabidopsis thaliana protein match is: S-adenosyl-L-methionine-dependent methyltransferases superfami…
comp105590_c0	AT5G48130	58.16	1e-32	AT5G48130	Phototropic-responsive NPH3 family protein
comp105591_c0	AT5G25930	70.37	8e-31	AT5G25930	Protein kinase family protein with leucine-rich repeat domain
comp105604_c0	AT5G20020	100	4e-50	Ran2	RAS-related GTP-binding nuclear protein 2
comp105607_c0	AT3G20390	94.12	3e-51	AT3G20390	endoribonuclease L-PSP family protein
comp10561_c0	AT1G55480	82.14	1e-85	AT1G55480	protein containing PDZ domain, a K-box domain, and a TPR region
comp105631_c0	AT5G35770	65.22	2e-45	sap	Transducin/WD40 repeat-like superfamily protein
comp105636_c0	AT3G04780	99.26	7e-96	AT3G04780	Protein of unknown function (DUF1000)
comp105642_c0	AT4G30200	49.21	1e-13	VEL1	vernalization5/VIN3-like
comp105648_c0	AT1G06680	90.48	4e-16	PSBP-1	photosystem II subunit P-1
comp105654_c0	AT5G17300	80.51	1e-39	AT5G17300	Homeodomain-like superfamily protein
comp105676_c0	AT5G19440	94.57	3e-57	AT5G19440	NAD(P)-binding Rossmann-fold superfamily protein
comp105683_c0	AT1G27760	42.76	1e-30	SAT32	interferon-related developmental regulator family protein / IFRD protein family
comp105687_c0	AT5G03960	44.26	8e-08	IQD12	IQ-domain 12
comp105694_c0	AT4G38650	64.97	2e-72	AT4G38650	Glycosyl hydrolase family 10 protein
comp105696_c0	AT1G21250	56.44	5e-29	wak1	cell wall-associated kinase
comp105697_c0	AT4G19170	52.38	4e-13	NCED4	nine-cis-epoxycarotenoid dioxygenase 4
comp105700_c0	AT1G49920	28.45	9e-09	AT1G49920	MuDR family transposase
comp105701_c0	AT1G02360	72	5e-37	AT1G02360	Chitinase family protein
comp105709_c0	AT4G38180	33.33	3e-18	FRS5	FAR1-related sequence 5
comp105715_c0	AT2G26500	62.37	1e-26	AT2G26500	cytochrome b6f complex subunit (petM), putative
comp10571_c0	AT2G18020	67.88	2e-64	EMB2296	Ribosomal protein L2 family
comp105728_c0	AT1G59950	52	3e-62	AT1G59950	NAD(P)-linked oxidoreductase superfamily protein
comp10572_c0	AT3G48770	38.74	2e-20	AT3G48770	DNA binding;ATP binding
comp10572_c1	AT3G48770	44	3e-15	AT3G48770	DNA binding;ATP binding
comp105734_c0	AT3G24190	100	3e-63	AT3G24190	Protein kinase superfamily protein
comp105739_c0	AT3G50170	57.38	5e-17	AT3G50170	Plant protein of unknown function (DUF247)
comp105740_c0	AT4G26850	77.97	2e-22	VTC2	mannose-1-phosphate guanylyltransferase (GDP)s;GDP-galactose:mannose-1-phosphate guanylyltransferases;GDP-galactose:glucose-1-phosphate guanylyltransferases;GDP-galactose:myoinositol-1-phosphate guanylyltransferases;glucose-1-phosphate guanylyltransferase
comp105747_c0	AT5G40370	77.89	4e-48	AT5G40370	Glutaredoxin family protein
comp105751_c0	AT4G30210	93.02	6e-81	ATR2	P450 reductase 2
comp105752_c0	AT4G17530	97.56	6e-52	ATRAB1C	RAB GTPase homolog 1C
comp105757_c0	AT1G50480	99	6e-64	THFS	10-formyltetrahydrofolate synthetase
comp105758_c0	AT1G68850	60.56	1e-23	AT1G68850	Peroxidase superfamily protein
comp10575_c0	AT1G66950	53.51	5e-29	PDR11	pleiotropic drug resistance 11
comp105760_c0	AT5G47560	87.34	1e-43	TDT	tonoplast dicarboxylate transporter
comp105761_c0	AT1G49290	47.76	2e-15	AT1G49290	unknown protein; BEST Arabidopsis thaliana protein match is: unknown protein (TAIR:AT5G13620.1); Has 99 Blast hits to 93 proteins in 11 species: Archae - 0; Bacteria - 0; Metazoa - 2; Fungi - 0; Plants - 97; Viruses - 0; Other Eukaryotes - 0 (source: NCBI BLink).
comp105774_c0	AT2G43870	81.82	2e-51	AT2G43870	Pectin lyase-like superfamily protein
comp105775_c0	AT1G54790	55.63	2e-51	AT1G54790	GDSL-like Lipase/Acylhydrolase superfamily protein
comp105776_c0	AT1G14980	56.92	3e-12	CPN10	chaperonin 10
comp105779_c0	AT2G40610	82.38	3e-113	ATEXPA8	expansin A8
comp10577_c0	AT3G02470	58.57	7e-24	SAMDC	S-adenosylmethionine decarboxylase
comp105787_c0	AT1G19780	70.51	8e-35	ATCNGC8	cyclic nucleotide gated channel 8
comp10578_c0	AT1G35680	62.04	2e-43	AT1G35680	Ribosomal protein L21
comp105795_c0	AT1G09720	55.32	2e-48	AT1G09720	Kinase interacting (KIP1-like) family protein
comp105796_c0	AT1G26610	31.95	4e-12	AT1G26610	C2H2-like zinc finger protein
comp105797_c0	AT2G20890	89.42	5e-45	psb29	photosystem II reaction center PSB29 protein
comp105799_c0	AT1G11330	47.76	7e-16	AT1G11330	S-locus lectin protein kinase family protein
comp105812_c0	AT5G16020	47.62	5e-11	AT5G16020	gamete-expressed 3
comp105814_c0	AT1G02140	92.41	9e-49	mago	mago nashi family protein
comp105816_c0	AT4G03170	33.33	1e-09	AT4G03170	AP2/B3-like transcriptional factor family protein
comp105818_c0	AT1G31920	44.16	1e-16	AT1G31920	Tetratricopeptide repeat (TPR)-like superfamily protein
comp105824_c0	AT5G53850	86.44	3e-29	AT5G53850	haloacid dehalogenase-like hydrolase family protein
comp105825_c0	AT1G04470	80.6	4e-70	AT1G04470	Protein of unknown function (DUF810)
comp105828_c0	AT5G54590	67.09	3e-26	AT5G54590	Protein kinase superfamily protein
comp105831_c0	AT4G09320	92.59	4e-91	NDPK1	Nucleoside diphosphate kinase family protein
comp105835_c0	AT3G01980	80.56	4e-35	AT3G01980	NAD(P)-binding Rossmann-fold superfamily protein
comp105839_c0	AT5G25560	82.61	3e-46	AT5G25560	CHY-type/CTCHY-type/RING-type Zinc finger protein
comp105840_c0	AT3G18190	75	1e-16	AT3G18190	TCP-1/cpn60 chaperonin family protein
comp105850_c0	AT5G07200	87.86	6e-85	YAP169	gibberellin 20-oxidase 3
comp105856_c0	AT5G40330	56.79	3e-20	MYB23	myb domain protein 23
comp105864_c0	AT3G08690	97.14	9e-19	ubc11	ubiquitin-conjugating enzyme 11
comp105867_c0	AT3G27810	85.71	8e-40	ATMYB21	myb domain protein 21
comp105871_c0	AT1G09340	94.03	9e-30	crb	chloroplast RNA binding
comp105878_c0	AT2G27710	46.77	1e-12	AT2G27710	60S acidic ribosomal protein family
comp10587_c0	AT3G47570	62.16	3e-26	AT3G47570	Leucine-rich repeat protein kinase family protein
comp105883_c0	AT3G16340	62.22	2e-49	PDR1	pleiotropic drug resistance 1
comp105889_c0	AT5G10980	98.57	3e-44	AT5G10980	Histone superfamily protein
comp105895_c0	AT3G46670	39.58	2e-07	UGT76E11	UDP-glucosyl transferase 76E11
comp105896_c0	AT1G01900	61.07	5e-58	SBTI1.1	subtilase family protein
comp105897_c0	AT5G58300	50.77	8e-14	AT5G58300	Leucine-rich repeat protein kinase family protein
comp105910_c0	AT1G29670	56.25	4e-10	AT1G29670	GDSL-like Lipase/Acylhydrolase superfamily protein
comp105914_c0	AT3G44110	95.59	5e-40	ATJ3	DNAJ homologue 3
comp105919_c0	AT2G33740	92.31	7e-65	cutA	Nitrogen regulatory PII-like, alpha/beta
comp10591_c0	AT2G03770	49.09	2e-13	AT2G03770	P-loop containing nucleoside triphosphate hydrolases superfamily protein
comp10591_c1	AT5G07010	44.07	4e-31	ST2A	sulfotransferase 2A
comp105921_c0	AT3G01120	86.42	8e-44	Mto1	Pyridoxal phosphate (PLP)-dependent transferases superfamily protein
comp105922_c0	AT1G18410	72.86	1e-30	AT1G18410	P-loop containing nucleoside triphosphate hydrolases superfamily protein
comp105923_c0	AT4G28390	61.46	1e-32	AAC3	ADP/ATP carrier 3
comp105928_c0	AT1G68090	48.57	2e-15	ANN5	annexin 5
comp105929_c0	AT3G17390	92.45	2e-29	MTO3	S-adenosylmethionine synthetase family protein
comp105932_c0	AT1G66330	96.4	1e-43	AT1G66330	senescence-associated family protein
comp105938_c0	AT3G14470	46.59	2e-10	AT3G14470	NB-ARC domain-containing disease resistance protein
comp105942_c0	AT3G24190	83.78	2e-36	AT3G24190	Protein kinase superfamily protein
comp105949_c0	AT5G56310	37.4	4e-75	AT5G56310	Pentatricopeptide repeat (PPR) superfamily protein
comp105953_c0	AT1G75500	84	4e-20	AT1G75500	Walls Are Thin 1
comp105959_c0	AT5G05490	50.44	1e-29	syn1	Rad21/Rec8-like family protein
comp105966_c0	AT4G33150	87.7	7e-68	AT4G33150	lysine-ketoglutarate reductase/saccharopine dehydrogenase bifunctional enzyme
comp105971_c0	AT5G03340	83.84	2e-29	AT5G03340	ATPase, AAA-type, CDC48 protein
comp105972_c0	AT5G62680	70.54	4e-43	AT5G62680	Major facilitator superfamily protein
comp105978_c0	AT5G54960	87.32	2e-37	PDC2	pyruvate decarboxylase-2
comp105983_c0	AT5G42270	97.53	6e-48	var1	FtsH extracellular protease family
comp105985_c0	AT1G65930	96.05	1e-47	AT1G65930	cytosolic NADP+-dependent isocitrate dehydrogenase
comp105986_c0	AT3G07470	66.18	5e-22	AT3G07470	Protein of unknown function, DUF538
comp105988_c0	AT3G43190	86.9	1e-88	SUS4	sucrose synthase 4
comp105992_c0	AT5G39390	33.33	8e-08	AT5G39390	Leucine-rich repeat protein kinase family protein
comp105995_c0	AT1G02500	96.97	4e-39	sam1	S-adenosylmethionine synthetase 1
comp105996_c0	AT2G36800	90.16	1e-75	DOGT1	don-glucosyltransferase 1
comp105997_c0	AT5G56010	94.51	6e-54	HSP81-3	heat shock protein 81-3
comp106010_c0	AT3G22370	94.27	3e-111	AOX1A	alternative oxidase 1A
comp106013_c0	AT1G17920	61.9	3e-33	HDG12	homeodomain GLABROUS 12
comp106015_c0	AT4G29010	91.18	8e-81	AIM1	Enoyl-CoA hydratase/isomerase family
comp106017_c0	AT2G20570	61.4	8e-25	GPRI1	GBF's pro-rich region-interacting factor 1
comp106029_c0	AT1G08360	100	1e-18	AT1G08360	Ribosomal protein L1p/L10e family
comp106034_c0	AT2G37170	86.84	2e-41	PIP2B	plasma membrane intrinsic protein 2
comp106035_c0	AT2G41510	49.47	9e-16	CKX1	cytokinin oxidase/dehydrogenase 1
comp106036_c0	AT1G62750	100	4e-65	sco1	Translation elongation factor EFG/EF2 protein
comp106045_c0	AT5G10180	96.45	2e-121	AST68	slufate transporter 2;1
comp106047_c0	AT2G20570	95.24	2e-24	GPRI1	GBF's pro-rich region-interacting factor 1
comp106050_c0	AT4G16360	98.39	2e-35	AT4G16360	5'-AMP-activated protein kinase beta-2 subunit protein
comp106052_c0	AT1G78780	67.69	1e-25	AT1G78780	pathogenesis-related family protein
comp106054_c0	AT3G59970	92.13	4e-52	MTHFR1	methylenetetrahydrofolate reductase 1
comp106055_c0	AT1G73650	91.01	2e-55	AT1G73650	Protein of unknown function (DUF1295)
comp106073_c0	AT4G14180	50	2e-25	AtPRD1	putative recombination initiation defect 1
comp106076_c0	AT5G51110	75.9	4e-43	AT5G51110	Transcriptional coactivator/pterin dehydratase
comp106078_c0	AT3G46840	56.72	1e-19	AT3G46840	Subtilase family protein
comp106079_c0	AT5G35695	32.39	4e-09	AT5G35695	CONTAINS InterPro DOMAIN/s: Putative harbinger transposase-derived nuclease (InterPro:IPR006912); BEST Arabidopsis thaliana protein match is: unknown protein (TAIR:AT5G41980.1); Has 30201 Blast hits to 17322 proteins in 780 species: Archae - 12; Bacteria - 1396; Metazoa - 17338; Fungi - 3422; Plants - 5037; Viruses - 0; Other Eukaryotes - 2996 (source: NCBI BLink).
comp106096_c0	AT3G24240	54	5e-26	AT3G24240	Leucine-rich repeat receptor-like protein kinase family protein
comp106100_c0	AT1G21250	31.75	4e-24	wak1	cell wall-associated kinase
comp106102_c0	AT1G64720	100	4e-15	cp5	Polyketide cyclase/dehydrase and lipid transport superfamily protein
comp106110_c0	AT5G46030	83.78	2e-14	AT5G46030	unknown protein; CONTAINS InterPro DOMAIN/s: Protein of unknown function DUF701, zinc-binding putative (InterPro:IPR007808); Has 30201 Blast hits to 17322 proteins in 780 species: Archae - 12; Bacteria - 1396; Metazoa - 17338; Fungi - 3422; Plants - 5037; Viruses - 0; Other Eukaryotes - 2996 (source: NCBI BLink).
comp106111_c0	AT1G49140	98.99	3e-69	AT1G49140	Complex I subunit NDUFS6
comp106113_c0	AT2G20890	88.96	2e-89	psb29	photosystem II reaction center PSB29 protein
comp106114_c0	AT4G38430	84.15	6e-39	ROPGEF1	rho guanyl-nucleotide exchange factor 1
comp106115_c0	AT4G17600	84.21	1e-69	LIL3:1	Chlorophyll A-B binding family protein
comp10611_c0	AT5G04140	95.19	3e-117	glu1	glutamate synthase 1
comp106120_c0	AT5G56670	98.04	4e-20	AT5G56670	Ribosomal protein S30 family protein
comp106125_c0	AT3G07970	69.33	2e-75	QRT2	Pectin lyase-like superfamily protein
comp106128_c0	AT3G10525	83.64	4e-21	AT3G10525	LOSS OF GIANT CELLS FROM ORGANS
comp106130_c0	AT5G17310	54.33	8e-36	AT5G17310	UDP-glucose pyrophosphorylase 2
comp106133_c0	AT5G49040	40.54	5e-12	AT5G49040	Disease resistance-responsive (dirigent-like protein) family protein
comp106147_c0	AT1G06900	75.68	2e-10	AT1G06900	Insulinase (Peptidase family M16) family protein
comp106150_c0	AT3G49900	48.86	1e-21	AT3G49900	Phototropic-responsive NPH3 family protein
comp106154_c0	AT3G61440	85.33	7e-38	cysC1	cysteine synthase C1
comp106159_c0	AT1G79750	98.92	6e-60	ATNADP-ME4	NADP-malic enzyme 4
comp106160_c0	AT1G62750	93.62	1e-45	sco1	Translation elongation factor EFG/EF2 protein
comp106161_c0	AT1G07890	86.32	1e-56	APX1	ascorbate peroxidase 1
comp106162_c0	AT1G64850	87.8	2e-51	AT1G64850	Calcium-binding EF hand family protein
comp106165_c0	AT5G19580	48	4e-21	AT5G19580	glyoxal oxidase-related protein
comp10616_c0	AT3G48000	58.06	2e-101	ALDH2B4	aldehyde dehydrogenase 2B4
comp106172_c0	AT3G09520	67.74	5e-25	ATEXO70H4	exocyst subunit exo70 family protein H4
comp106174_c0	AT5G01600	76.67	2e-29	ATFER1	ferretin 1
comp106179_c0	AT2G16600	77.42	1e-47	ROC3	rotamase CYP 3
comp106181_c0	AT1G60710	77.97	5e-26	ATB2	NAD(P)-linked oxidoreductase superfamily protein
comp106195_c0	AT1G80070	90.54	7e-42		Pre-mRNA-processing-splicing factor
comp106196_c0	AT1G73080	45.26	9e-17	PEPR1	PEP1 receptor 1
comp106199_c0	AT1G17920	83.78	3e-40	HDG12	homeodomain GLABROUS 12
comp106214_c0	AT3G54960	59.77	1e-21	ATPDIL1-3	PDI-like 1-3
comp106215_c0	AT3G17000	49.18	3e-08	UBC32	ubiquitin-conjugating enzyme 32
comp106218_c0	AT3G03990	47.75	1e-26	AT3G03990	alpha/beta-Hydrolases superfamily protein
comp106219_c0	AT2G20580	60.82	5e-33	RPN1A	26S proteasome regulatory subunit S2 1A
comp106223_c0	AT4G23160	46	5e-10	AT4G23160	cysteine-rich RLK (RECEPTOR-like protein kinase) 8
comp106229_c0	AT3G13510	42.96	2e-30	AT3G13510	Protein of Unknown Function (DUF239)
comp106230_c0	AT3G53360	37.78	7e-06	AT3G53360	Tetratricopeptide repeat (TPR)-like superfamily protein
comp106231_c0	AT3G62550	91.76	3e-53	AT3G62550	Adenine nucleotide alpha hydrolases-like superfamily protein
comp106236_c0	AT4G37050	58.21	2e-16	plp4	PATATIN-like protein 4
comp10623_c0	AT5G48910	53.9	1e-56	AT5G48910	Pentatricopeptide repeat (PPR) superfamily protein
comp106248_c0	AT2G42600	95.52	3e-37	ATPPC2	phosphoenolpyruvate carboxylase 2
comp106254_c0	AT3G50560	89.19	5e-40	AT3G50560	NAD(P)-binding Rossmann-fold superfamily protein
comp106257_c0	AT3G05560	98.55	4e-30	AT3G05560	Ribosomal L22e protein family
comp106260_c0	AT4G38780	91.43	1e-40	AT4G38780	Pre-mRNA-processing-splicing factor
comp106263_c0	AT1G23740	100	8e-26	AT1G23740	Oxidoreductase, zinc-binding dehydrogenase family protein
comp106267_c0	AT1G30080	69.81	5e-15	AT1G30080	Glycosyl hydrolase superfamily protein
comp106270_c0	AT3G31430	31.25	4e-08	AT3G31430	unknown protein; FUNCTIONS IN: molecular_function unknown; INVOLVED IN: biological_process unknown; LOCATED IN: endomembrane system; BEST Arabidopsis thaliana protein match is: unknown protein (TAIR:AT5G18636.1); Has 295 Blast hits to 291 proteins in 12 species: Archae - 0; Bacteria - 0; Metazoa - 0; Fungi - 0; Plants - 295; Viruses - 0; Other Eukaryotes - 0 (source: NCBI BLink).
comp106271_c0	AT4G13260	69.81	3e-48	YUC2	Flavin-binding monooxygenase family protein
comp106274_c0	AT3G45200	36.09	2e-21	AT3G45200	unknown protein; BEST Arabidopsis thaliana protein match is: unknown protein (TAIR:AT1G64870.1); Has 95 Blast hits to 91 proteins in 10 species: Archae - 0; Bacteria - 0; Metazoa - 0; Fungi - 0; Plants - 95; Viruses - 0; Other Eukaryotes - 0 (source: NCBI BLink).
comp106280_c0	AT5G29000	54.35	2e-06	AT5G29000	Homeodomain-like superfamily protein
comp106283_c0	AT2G36730	53.54	5e-43	AT2G36730	Pentatricopeptide repeat (PPR) superfamily protein
comp106292_c0	AT2G34660	89.77	9e-33	ATMRP2	multidrug resistance-associated protein 2
comp106294_c0	AT5G27100	57.14	5e-07	ATGLR2.1	glutamate receptor 2.1
comp106298_c0	AT1G14290	41.6	6e-17	SBH2	sphingoid base hydroxylase 2
comp106307_c0	AT1G21240	38.1	8e-19	WAK3	wall associated kinase 3
comp106308_c0	AT2G41680	94.03	6e-40	ntrC	NADPH-dependent thioredoxin reductase C
comp106309_c0	AT3G63140	88.46	1e-25	CSP41a	chloroplast stem-loop binding protein of 41 kDa
comp10630_c0	AT2G44200	77.42	1e-07	AT2G44200	CBF1-interacting co-repressor CIR, N-terminal;Pre-mRNA splicing factor
comp106316_c0	AT4G17640	63.51	1e-22	CKB2	casein kinase II beta chain 2
comp106318_c0	AT5G56450	50.6	9e-50	AT5G56450	Mitochondrial substrate carrier family protein
comp106321_c0	AT4G01320	92.54	1e-26	ATSTE24	Peptidase family M48 family protein
comp106331_c0	AT1G78670	39.74	2e-12	ATGGH3	gamma-glutamyl hydrolase 3
comp106339_c0	AT5G25450	92	7e-09	AT5G25450	Cytochrome bd ubiquinol oxidase, 14kDa subunit
comp106348_c0	AT5G08190	78.79	4e-10	NF-YB12	nuclear factor Y, subunit B12
comp106350_c0	AT5G47110	70.19	5e-26	AT5G47110	Chlorophyll A-B binding family protein
comp106352_c0	AT4G10120	85.25	7e-28	ATSPS4F	Sucrose-phosphate synthase family protein
comp106355_c0	AT1G75950	100	3e-14	SKP1	S phase kinase-associated protein 1
comp106361_c0	AT3G22560	55.84	1e-34	AT3G22560	Acyl-CoA N-acyltransferases (NAT) superfamily protein
comp106362_c0	AT1G67360	51.02	2e-30	AT1G67360	Rubber elongation factor protein (REF)
comp106363_c0	AT5G27700	80	3e-28	AT5G27700	Ribosomal protein S21e
comp106369_c0	AT2G29100	46.58	1e-18	ATGLR2.9	glutamate receptor 2.9
comp106374_c0	AT3G53430	75.34	2e-32	AT3G53430	Ribosomal protein L11 family protein
comp106384_c0	AT2G29110	37.5	8e-12	ATGLR2.8	glutamate receptor 2.8
comp106393_c0	AT4G24690	76.06	8e-33	AT4G24690	ubiquitin-associated (UBA)/TS-N domain-containing protein / octicosapeptide/Phox/Bemp1 (PB1) domain-containing protein
comp10639_c0	AT2G46850	51.8	4e-44	AT2G46850	Protein kinase superfamily protein
comp106403_c0	AT4G28390	90.52	4e-58	AAC3	ADP/ATP carrier 3
comp106405_c0	AT5G01250	62.96	2e-43	AT5G01250	alpha 1,4-glycosyltransferase family protein
comp10640_c0	AT1G47128	74.82	5e-140	RD21	Granulin repeat cysteine protease family protein
comp106413_c0	AT3G50150	34.09	8e-27	AT3G50150	Plant protein of unknown function (DUF247)
comp106421_c0	AT5G55310	75	1e-06	TOP1BETA	DNA topoisomerase 1 beta
comp106427_c0	AT5G25620	80	7e-47	YUC6	Flavin-binding monooxygenase family protein
comp106429_c0	AT2G20710	43.44	4e-30	AT2G20710	Tetratricopeptide repeat (TPR)-like superfamily protein
comp106432_c0	AT5G39850	87.5	6e-09	AT5G39850	Ribosomal protein S4
comp106439_c0	AT1G08510	96	3e-64	fatB	fatty acyl-ACP thioesterases B
comp106446_c0	AT1G76990	92.54	1e-37	ACR3	ACT domain repeat 3
comp106449_c0	AT5G42390	77.55	3e-20	AT5G42390	Insulinase (Peptidase family M16) family protein
comp106452_c0	AT3G29763	41.98	2e-17	AT3G29763	General transcription factor 2-related zinc finger protein
comp106455_c0	AT3G11590	40.74	2e-17	AT3G11590	unknown protein; LOCATED IN: plasma membrane; EXPRESSED IN: 22 plant structures; EXPRESSED DURING: 13 growth stages; BEST Arabidopsis thaliana protein match is: unknown protein (TAIR:AT5G22310.1); Has 22320 Blast hits to 15179 proteins in 1213 species: Archae - 372; Bacteria - 2307; Metazoa - 10906; Fungi - 1700; Plants - 1146; Viruses - 65; Other Eukaryotes - 5824 (source: NCBI BLink).
comp106456_c0	AT1G64255	29.25	1e-07	AT1G64255	MuDR family transposase
comp106458_c0	AT3G22830	64.12	4e-48	AT-HSFA6B	heat shock transcription factor A6B
comp106464_c0	AT4G38070	56.14	3e-45	AT4G38070	basic helix-loop-helix (bHLH) DNA-binding superfamily protein
comp106466_c0	AT2G20860	96.61	2e-78		lipoic acid synthase 1
comp106468_c0	AT5G67030	83.33	5e-36	aba1	zeaxanthin epoxidase (ZEP) (ABA1)
comp106469_c0	AT1G48130	57.78	7e-31	ATPER1	1-cysteine peroxiredoxin 1
comp10646_c0	AT5G10240	86.47	6e-128	ASN3	asparagine synthetase 3
comp106471_c0	AT1G17220	100	2e-43	FUG1	Translation initiation factor 2, small GTP-binding protein
comp106473_c0	AT5G14780	86.67	4e-52	fdh	formate dehydrogenase
comp106474_c0	ATMG00730	57.53	3e-52
comp106477_c0	AT1G07040	94.39	2e-71	AT1G07040	unknown protein; INVOLVED IN: biological_process unknown; LOCATED IN: chloroplast; EXPRESSED IN: 24 plant structures; EXPRESSED DURING: 14 growth stages; BEST Arabidopsis thaliana protein match is: unknown protein (TAIR:AT1G27030.1); Has 540 Blast hits to 538 proteins in 187 species: Archae - 0; Bacteria - 333; Metazoa - 0; Fungi - 0; Plants - 67; Viruses - 0; Other Eukaryotes - 140 (source: NCBI…
comp106481_c0	AT3G55400	50	4e-07	OVA1	methionyl-tRNA synthetase / methionine--tRNA ligase / MetRS (cpMetRS)
comp106486_c0	AT3G23990	54.35	8e-57	HSP60	heat shock protein 60
comp106490_c0	AT5G46250	62.88	3e-31	AT5G46250	RNA-binding protein
comp106495_c0	AT1G02830	49.18	2e-14	AT1G02830	Ribosomal L22e protein family
comp106496_c0	AT1G56280	74.32	1e-15	ATDI19	drought-induced 19
comp106498_c0	AT5G61640	84.85	3e-14	PMSR1	peptidemethionine sulfoxide reductase 1
comp106503_c0	AT2G28190	56.96	1e-23	csd2	copper/zinc superoxide dismutase 2
comp106507_c0	AT1G73030	99.01	1e-67	VPS46.2	SNF7 family protein
comp106509_c0	ATMG00820	48.35	6e-22
comp106510_c0	AT3G57870	94.74	1e-90	SCE1	sumo conjugation enzyme 1
comp106512_c0	AT4G19230	51.35	1e-20	CYP707A1	cytochrome P450, family 707, subfamily A, polypeptide 1
comp106514_c0	AT4G35250	68.75	2e-18	AT4G35250	NAD(P)-binding Rossmann-fold superfamily protein
comp106516_c0	AT1G74590	47.37	3e-15	GSTU10	glutathione S-transferase TAU 10
comp106528_c0	AT1G56710	45.88	6e-19	AT1G56710	Pectin lyase-like superfamily protein
comp106532_c0	AT4G35160	83.33	1e-58	AT4G35160	O-methyltransferase family protein
comp106536_c0	AT5G60600	100	9e-52	HDS	4-hydroxy-3-methylbut-2-enyl diphosphate synthase
comp106537_c0	AT2G38940	91.8	5e-34	ATPT2	phosphate transporter 1;4
comp106549_c0	AT3G13920	68	1e-39	EIF4A1	eukaryotic translation initiation factor 4A1
comp106568_c0	AT3G28345	60	2e-25	AT3G28345	ABC transporter family protein
comp106569_c0	AT4G17720	46.15	4e-13	AT4G17720	RNA-binding (RRM/RBD/RNP motifs) family protein
comp106571_c0	AT4G23240	48.65	1e-15	AT4G23240	cysteine-rich RLK (RECEPTOR-like protein kinase) 16
comp106576_c0	AT1G27760	34.53	4e-15	SAT32	interferon-related developmental regulator family protein / IFRD protein family
comp106578_c0	AT4G28680	38.14	2e-15	AT4G28680	L-tyrosine decarboxylase
comp106579_c0	AT5G11420	75	2e-24	AT5G11420	Protein of unknown function, DUF642
comp106580_c0	AT5G14510	59.34	8e-22	AT5G14510	ARM repeat superfamily protein
comp106585_c0	AT5G16470	90.48	9e-18	AT5G16470	zinc finger (C2H2 type) family protein
comp106588_c0	AT5G56220	88.51	7e-46	AT5G56220	P-loop containing nucleoside triphosphate hydrolases superfamily protein
comp106590_c0	AT5G36930	43.7	7e-32	AT5G36930	Disease resistance protein (TIR-NBS-LRR class) family
comp106594_c0	AT5G04830	89.52	7e-67	AT5G04830	Nuclear transport factor 2 (NTF2) family protein
comp106597_c0	AT1G51800	48.84	4e-20	AT1G51800	Leucine-rich repeat protein kinase family protein
comp106598_c0	AT5G40940	35.74	1e-24	FLA20	putative fasciclin-like arabinogalactan protein 20
comp106601_c0	AT3G10610	84.81	9e-41	AT3G10610	Ribosomal S17 family protein
comp106602_c0	AT3G20370	64.1	2e-63	AT3G20370	TRAF-like family protein
comp106604_c0	AT5G07280	66.67	3e-22	EMS1	Leucine-rich repeat transmembrane protein kinase
comp106605_c0	AT2G41680	100	2e-20	ntrC	NADPH-dependent thioredoxin reductase C
comp106606_c0	AT1G45191	64.1	2e-29	BGLU1	Glycosyl hydrolase superfamily protein
comp106607_c0	AT1G51850	80.65	2e-63	AT1G51850	Leucine-rich repeat protein kinase family protein
comp106608_c0	AT3G14470	44.87	2e-13	AT3G14470	NB-ARC domain-containing disease resistance protein
comp106612_c0	AT3G46740	93.24	6e-41	TOC75-III	translocon at the outer envelope membrane of chloroplasts 75-III
comp10661_c0	AT1G30740	72.97	2e-20	AT1G30740	FAD-binding Berberine family protein
comp106624_c0	AT4G21700	41	9e-24	AT4G21700	Protein of unknown function (DUF2921)
comp106631_c0	AT3G17380	50.32	6e-42	AT3G17380	TRAF-like family protein
comp106639_c0	AT1G52030	67.35	6e-13	MBP2	myrosinase-binding protein 2
comp10663_c0	AT2G28310	57.89	1e-10	AT2G28310	Protein of unknown function (DUF707)
comp106649_c0	AT3G18870	57.35	5e-17	AT3G18870	Mitochondrial transcription termination factor family protein
comp106650_c0	AT4G34980	93.18	8e-40	slp2	subtilisin-like serine protease 2
comp106651_c0	AT1G01090	98	9e-29	PDH-E1_ALPHA	pyruvate dehydrogenase E1 alpha
comp106655_c0	AT3G46530	50	4e-12	RPP13	NB-ARC domain-containing disease resistance protein
comp106658_c0	AT3G44110	71.74	1e-07	ATJ3	DNAJ homologue 3
comp106659_c0	AT3G02630	79.31	2e-63	AT3G02630	Plant stearoyl-acyl-carrier-protein desaturase family protein
comp106666_c0	AT5G30510	96.75	1e-79	rps1	ribosomal protein S1
comp106672_c0	AT3G16520	48.67	2e-25	UGT88A1	UDP-glucosyl transferase 88A1
comp106673_c0	AT2G37240	74.29	4e-13	AT2G37240	Thioredoxin superfamily protein
comp106677_c0	AT4G23850	96.55	6e-54	AT4G23850	AMP-dependent synthetase and ligase family protein
comp106678_c0	AT1G02205	61.11	5e-27	Cer1	Fatty acid hydroxylase superfamily
comp10667_c0	AT5G50920	91.3	1e-35	clpC1	CLPC homologue 1
comp106680_c0	AT5G59850	100	7e-50	AT5G59850	Ribosomal protein S8 family protein
comp106681_c0	AT1G22540	29.56	5e-10	AT1G22540	Major facilitator superfamily protein
comp106687_c0	AT3G16370	92.31	2e-64	AT3G16370	GDSL-like Lipase/Acylhydrolase superfamily protein
comp106699_c0	AT4G26530	85.81	4e-85	AT4G26530	Aldolase superfamily protein
comp106702_c0	AT5G14230	66.32	1e-35	AT5G14230	CONTAINS InterPro DOMAIN/s: Ankyrin repeat-containing domain (InterPro:IPR020683), Ankyrin repeat (InterPro:IPR002110); BEST Arabidopsis thaliana protein match is: XB3 ortholog 2 in Arabidopsis thaliana (TAIR:AT5G57740.1); Has 66374 Blast hits to 25358 proteins in 1201 species: Archae - 121; Bacteria - 8133; Metazoa - 29530; Fungi - 5885; Plants - 3349; Viruses - 785; Other Eukaryotes - 18571 (so…
comp106705_c0	AT4G31540	56.38	8e-29	ATEXO70G1	exocyst subunit exo70 family protein G1
comp106706_c0	AT4G17600	98.61	1e-47	LIL3:1	Chlorophyll A-B binding family protein
comp10670_c0	AT1G09780	97.73	5e-54	AT1G09780	Phosphoglycerate mutase, 2,3-bisphosphoglycerate-independent
comp106711_c0	AT1G75270	83.67	3e-52	DHAR2	dehydroascorbate reductase 2
comp106714_c0	AT5G60550	72.13	1e-24	grik2	geminivirus rep interacting kinase 2
comp106719_c0	AT5G36930	48.05	6e-16	AT5G36930	Disease resistance protein (TIR-NBS-LRR class) family
comp106720_c0	AT4G17260	45.33	1e-17	AT4G17260	Lactate/malate dehydrogenase family protein
comp106723_c0	AT4G14970	64.84	8e-33	AT4G14970	unknown protein; FUNCTIONS IN: molecular_function unknown; INVOLVED IN: biological_process unknown; LOCATED IN: chloroplast; EXPRESSED IN: 14 plant structures; EXPRESSED DURING: 6 growth stages; Has 257 Blast hits to 164 proteins in 70 species: Archae - 0; Bacteria - 4; Metazoa - 189; Fungi - 0; Plants - 38; Viruses - 0; Other Eukaryotes - 26 (source: NCBI BLink).
comp106726_c0	AT2G36760	68.32	2e-43	UGT73C2	UDP-glucosyl transferase 73C2
comp106732_c0	AT1G55860	47.56	2e-18	UPL1	ubiquitin-protein ligase 1
comp106748_c0	AT3G15730	98.92	2e-59	PLDALPHA1	phospholipase D alpha 1
comp106750_c0	AT5G25610	61.88	3e-76	RD22	BURP domain-containing protein
comp106751_c0	AT5G18650	94.39	2e-69	AT5G18650	CHY-type/CTCHY-type/RING-type Zinc finger protein
comp106752_c0	AT5G48310	37.58	1e-09	AT5G48310	unknown protein; BEST Arabidopsis thaliana protein match is: unknown protein (TAIR:AT4G24610.1); Has 1807 Blast hits to 1807 proteins in 277 species: Archae - 0; Bacteria - 0; Metazoa - 736; Fungi - 347; Plants - 385; Viruses - 0; Other Eukaryotes - 339 (source: NCBI BLink).
comp106756_c0	AT3G52990	100	8e-46	AT3G52990	Pyruvate kinase family protein
comp106757_c0	AT1G10840	36.94	2e-09	TIF3H1	translation initiation factor 3 subunit H1
comp106761_c0	ATMG01190	79.07	4e-64
comp106765_c0	AT3G43190	86.42	2e-42	SUS4	sucrose synthase 4
comp106766_c0	AT3G48560	93.1	4e-31	csr1	chlorsulfuron/imidazolinone resistant 1
comp106767_c0	AT1G41880	51.96	4e-32	AT1G41880	Ribosomal protein L35Ae family protein
comp106768_c0	AT4G09830	89.36	2e-77	AT4G09830	Uncharacterised conserved protein UCP009193
comp106769_c0	AT5G62810	84.38	3e-50	Pex14	peroxin 14
comp106772_c0	AT1G65450	41.3	3e-21	AT1G65450	HXXXD-type acyl-transferase family protein
comp106780_c0	AT4G13290	57.58	6e-16	CYP71A19	cytochrome P450, family 71, subfamily A, polypeptide 19
comp106788_c0	AT1G55490	98.17	2e-69	CPN60B	chaperonin 60 beta
comp10678_c0	AT5G45530	48.75	2e-17	AT5G45530	Protein of unknown function (DUF594)
comp106790_c0	AT5G54710	39.39	1e-07	AT5G54710	Ankyrin repeat family protein
comp106793_c0	AT1G06430	96.21	4e-56	FTSH8	FTSH protease 8
comp106801_c0	AT1G49970	96.63	2e-58	ClpR1	CLP protease proteolytic subunit 1
comp106802_c0	AT4G02090	35.14	2e-19	AT4G02090	unknown protein; FUNCTIONS IN: molecular_function unknown; INVOLVED IN: N-terminal protein myristoylation; LOCATED IN: cellular_component unknown; EXPRESSED IN: root; Has 132 Blast hits to 132 proteins in 12 species: Archae - 0; Bacteria - 0; Metazoa - 0; Fungi - 0; Plants - 132; Viruses - 0; Other Eukaryotes - 0 (source: NCBI BLink).
comp106803_c0	AT3G12120	52.87	3e-25	FAD2	fatty acid desaturase 2
comp106806_c0	AT2G23090	96.1	3e-48	AT2G23090	Uncharacterised protein family SERF
comp106809_c0	AT5G42905	30.05	2e-26	AT5G42905	Polynucleotidyl transferase, ribonuclease H-like superfamily protein
comp106811_c0	AT1G79460	61.02	6e-26	GA2	Terpenoid cyclases/Protein prenyltransferases superfamily protein
comp106818_c0	AT3G54500	57.33	1e-07	AT3G54500	FUNCTIONS IN: molecular_function unknown; INVOLVED IN: biological_process unknown; LOCATED IN: cellular_component unknown; EXPRESSED IN: 22 plant structures; EXPRESSED DURING: 13 growth stages; BEST Arabidopsis thaliana protein match is: dentin sialophosphoprotein-related (TAIR:AT5G64170.1).
comp106824_c0	AT2G18180	90.57	7e-66	AT2G18180	Sec14p-like phosphatidylinositol transfer family protein
comp106825_c0	AT2G46420	91.3	3e-50	AT2G46420	Plant protein 1589 of unknown function
comp106827_c0	AT1G32415	55.41	7e-21	AT1G32415	pentatricopeptide (PPR) repeat-containing protein
comp106831_c0	AT3G25830	50.75	6e-16		terpene synthase-like sequence-1,8-cineole
comp106835_c0	AT5G66120	97.47	2e-49	AT5G66120	3-dehydroquinate synthase, putative
comp106837_c0	AT3G47570	64	4e-28	AT3G47570	Leucine-rich repeat protein kinase family protein
comp10683_c0	AT5G03260	70	1e-36	LAC11	laccase 11
comp106841_c0	AT2G46494	45.83	3e-20	AT2G46494	RING/U-box superfamily protein
comp106843_c0	AT3G14660	87.97	2e-101	CYP72A13	cytochrome P450, family 72, subfamily A, polypeptide 13
comp106846_c0	AT2G21080	74.19	1e-08	AT2G21080	unknown protein; FUNCTIONS IN: molecular_function unknown; INVOLVED IN: biological_process unknown; LOCATED IN: vacuole; EXPRESSED IN: 15 plant structures; EXPRESSED DURING: 9 growth stages; CONTAINS InterPro DOMAIN/s: Protein of unknown function DUF3537 (InterPro:IPR021924); BEST Arabidopsis thaliana protein match is: Protein of unknown function (DUF3537) (TAIR:AT3G20300.1); Has 141 Blast hits t…
comp106848_c0	AT5G58590	92.65	2e-39	RanBP1	RAN binding protein 1
comp106850_c0	AT2G35490	60.95	2e-15	AT2G35490	Plastid-lipid associated protein PAP / fibrillin family protein
comp106852_c0	AT2G41475	60	2e-07	AT2G41475	Embryo-specific protein 3, (ATS3)
comp106854_c0	AT2G22780	76	2e-47	PMDH1	peroxisomal NAD-malate dehydrogenase 1
comp106857_c0	AT5G56000	90.48	4e-22	AT5G56000	HEAT SHOCK PROTEIN 81.4
comp106865_c0	AT1G09780	94.07	1e-73	AT1G09780	Phosphoglycerate mutase, 2,3-bisphosphoglycerate-independent
comp106868_c0	AT1G18100	31.18	2e-08	E12A11	PEBP (phosphatidylethanolamine-binding protein) family protein
comp10686_c0	AT1G21270	40.54	9e-13	WAK2	wall-associated kinase 2
comp106871_c0	AT5G19580	53.38	7e-49	AT5G19580	glyoxal oxidase-related protein
comp106874_c0	AT5G52400	60	3e-35	CYP715A1	cytochrome P450, family 715, subfamily A, polypeptide 1
comp106877_c0	AT2G47110	100	7e-36	UBQ6	ubiquitin 6
comp106878_c0	AT1G06850	47.06	2e-08	AtbZIP52	basic leucine-zipper 52
comp106883_c0	AT5G11510	51.75	5e-36	MYB3R-4	myb domain protein 3r-4
comp106893_c0	AT3G02080	98.63	8e-48	AT3G02080	Ribosomal protein S19e family protein
comp106894_c0	AT1G04980	39.62	2e-09	ATPDIL2-2	PDI-like 2-2
comp106913_c0	AT3G28710	98.67	4e-48	AT3G28710	ATPase, V0/A0 complex, subunit C/D
comp106915_c0	AT4G21300	33	6e-33	AT4G21300	Tetratricopeptide repeat (TPR)-like superfamily protein
comp106919_c0	AT4G03130	48.44	4e-08	AT4G03130	BRCT domain-containing DNA repair protein
comp106928_c0	AT5G54390	88.99	4e-64	AHL	HAL2-like
comp106931_c0	AT1G58290	81.94	2e-36	hemA1	Glutamyl-tRNA reductase family protein
comp106935_c0	AT5G02890	45.1	3e-24	AT5G02890	HXXXD-type acyl-transferase family protein
comp106936_c0	ATCG00780	68.75	6e-08
comp106942_c0	AT4G34230	71.01	2e-14	ATCAD5	cinnamyl alcohol dehydrogenase 5
comp106944_c0	AT2G20340	63.7	2e-60	AT2G20340	Pyridoxal phosphate (PLP)-dependent transferases superfamily protein
comp106949_c0	AT4G23530	80	5e-18	AT4G23530	Protein of unknown function (DUF793)
comp106951_c0	AT1G51160	80.77	1e-06	AT1G51160	SNARE-like superfamily protein
comp106953_c0	AT1G06680	90.48	4e-16	PSBP-1	photosystem II subunit P-1
comp106965_c0	AT4G23160	46.49	2e-21	AT4G23160	cysteine-rich RLK (RECEPTOR-like protein kinase) 8
comp106969_c0	AT5G06290	67.16	1e-23	2-Cys_Prx_B	2-cysteine peroxiredoxin B
comp106973_c0	AT5G17590	45.71	2e-13	AT5G17590	Putative membrane lipoprotein
comp106975_c0	AT5G02190	77.33	1e-24	pcs1	Eukaryotic aspartyl protease family protein
comp106987_c0	AT1G55180	67.57	1e-29	PLDEPSILON	phospholipase D alpha 4
comp106991_c0	AT1G04700	67.86	4e-29	AT1G04700	PB1 domain-containing protein tyrosine kinase
comp106998_c0	AT4G27600	91.49	2e-22	AT4G27600	pfkB-like carbohydrate kinase family protein
comp10699_c0	AT2G45120	31.37	7e-15	AT2G45120	C2H2-like zinc finger protein
comp107005_c0	AT5G41980	33.87	2e-06	AT5G41980	CONTAINS InterPro DOMAIN/s: Putative harbinger transposase-derived nuclease (InterPro:IPR006912); BEST Arabidopsis thaliana protein match is: unknown protein (TAIR:AT1G43722.1); Has 1807 Blast hits to 1807 proteins in 277 species: Archae - 0; Bacteria - 0; Metazoa - 736; Fungi - 347; Plants - 385; Viruses - 0; Other Eukaryotes - 339 (source: NCBI BLink).
comp107007_c0	AT3G04920	70.69	2e-22	AT3G04920	Ribosomal protein S24e family protein
comp107012_c0	AT3G28380	76.26	1e-61	PGP17	P-glycoprotein 17
comp107021_c0	AT3G21090	80.82	1e-38	AT3G21090	ABC-2 type transporter family protein
comp107025_c0	AT1G56580	94.38	5e-106	AT1G56580	Protein of unknown function, DUF538
comp107030_c0	AT1G63450	61.42	2e-53	AT1G63450	root hair specific 8
comp107035_c0	AT4G35450	78.75	2e-24	AKR2	ankyrin repeat-containing protein 2
comp107036_c0	AT5G67150	55.56	1e-27	AT5G67150	HXXXD-type acyl-transferase family protein
comp107040_c0	AT4G35240	29.69	2e-11	AT4G35240	Protein of unknown function (DUF630 and DUF632)
comp107051_c0	AT3G17020	85.71	3e-99	AT3G17020	Adenine nucleotide alpha hydrolases-like superfamily protein
comp107052_c0	AT1G62290	43	6e-27	AT1G62290	Saposin-like aspartyl protease family protein
comp107057_c0	AT1G56450	95.89	8e-44	PBG1	20S proteasome beta subunit G1
comp107071_c0	AT1G68940	61.21	1e-56	AT1G68940	Armadillo/beta-catenin-like repeat family protein
comp107072_c0	AT3G52880	75.65	5e-56	ATMDAR1	monodehydroascorbate reductase 1
comp107075_c0	AT1G33600	39.39	4e-06	AT1G33600	Leucine-rich repeat (LRR) family protein
comp107078_c0	AT3G56150	89.16	4e-34	EIF3C	eukaryotic translation initiation factor 3C
comp107080_c0	AT3G03780	94.44	3e-63	AtMS2	methionine synthase 2
comp107082_c0	AT4G19460	64.04	7e-26	AT4G19460	UDP-Glycosyltransferase superfamily protein
comp107086_c0	AT4G21800	87.5	7e-17	QQT2	P-loop containing nucleoside triphosphate hydrolases superfamily protein
comp107088_c0	AT3G05240	65.62	5e-36	AT3G05240	mitochondrial editing factor 19
comp107093_c0	AT4G36220	61.02	8e-46		ferulic acid 5-hydroxylase 1
comp107095_c0	AT1G27330	45.61	4e-09	AT1G27330	Ribosome associated membrane protein RAMP4
comp107102_c0	AT1G80660	92.11	7e-44	AHA9	H(+)-ATPase 9
comp107103_c0	AT5G40380	60.15	2e-104	AT5G40380	cysteine-rich RLK (RECEPTOR-like protein kinase) 42
comp107105_c0	AT3G01480	96.04	1e-64	CYP38	cyclophilin 38
comp107110_c0	AT3G09200	96.72	1e-35	AT3G09200	Ribosomal protein L10 family protein
comp107111_c0	AT5G41980	37.36	6e-34	AT5G41980	CONTAINS InterPro DOMAIN/s: Putative harbinger transposase-derived nuclease (InterPro:IPR006912); BEST Arabidopsis thaliana protein match is: unknown protein (TAIR:AT1G43722.1); Has 1807 Blast hits to 1807 proteins in 277 species: Archae - 0; Bacteria - 0; Metazoa - 736; Fungi - 347; Plants - 385; Viruses - 0; Other Eukaryotes - 339 (source: NCBI BLink).
comp107113_c0	AT1G55510	98.02	1e-64	BCDH_BETA1	branched-chain alpha-keto acid decarboxylase E1 beta subunit
comp107127_c0	AT1G31320	62.67	4e-30	LBD4	LOB domain-containing protein 4
comp10712_c0	AT5G10830	59.15	3e-93	AT5G10830	S-adenosyl-L-methionine-dependent methyltransferases superfamily protein
comp107139_c0	AT1G17745	94.55	1e-29	PGDH	D-3-phosphoglycerate dehydrogenase
comp107145_c0	AT3G44890	87.1	2e-13	rpl9	ribosomal protein L9
comp107147_c0	AT3G10410	88.73	8e-43	scpl49	SERINE CARBOXYPEPTIDASE-LIKE 49
comp107151_c0	AT3G11340	45.88	6e-15	AT3G11340	UDP-Glycosyltransferase superfamily protein
comp107156_c0	AT5G08490	54.12	3e-24	AT5G08490	Tetratricopeptide repeat (TPR)-like superfamily protein
comp107157_c0	AT2G41530	61.73	8e-71	SFGH	S-formylglutathione hydrolase
comp107163_c0	AT1G75250	78.05	9e-15	ATRL6	RAD-like 6
comp107168_c0	AT2G34320	36.05	9e-07	AT2G34320	Polynucleotidyl transferase, ribonuclease H-like superfamily protein
comp107171_c0	AT1G32100	94.78	2e-75	PRR1	pinoresinol reductase 1
comp107173_c0	AT4G24120	94.32	9e-115	YSL1	YELLOW STRIPE like 1
comp107180_c0	AT4G13930	93.94	4e-62	SHM4	serine hydroxymethyltransferase 4
comp107195_c0	AT1G27940	75	4e-78	PGP13	P-glycoprotein 13
comp107203_c0	AT2G33205	60.58	8e-51	AT2G33205	Serinc-domain containing serine and sphingolipid biosynthesis protein
comp107204_c0	AT5G55190	82.35	1e-22	RAN3	RAN GTPase 3
comp107210_c0	AT2G04160	64.58	1e-39	AIR3	Subtilisin-like serine endopeptidase family protein
comp107222_c0	AT5G11210	49.63	2e-39	ATGLR2.5	glutamate receptor 2.5
comp107225_c0	AT1G32500	97.01	2e-39	ATNAP6	non-intrinsic ABC protein 6
comp107239_c0	AT5G55190	81.16	6e-40	RAN3	RAN GTPase 3
comp107242_c0	AT4G38190	78.18	1e-20	ATCSLD4	cellulose synthase like D4
comp107247_c0	AT2G26250	88.31	1e-76	KCS10	3-ketoacyl-CoA synthase 10
comp107248_c0	AT3G11945	97.12	2e-64	ATHST	homogentisate prenyltransferase
comp107251_c0	AT3G13730	52.38	2e-14	CYP90D1	cytochrome P450, family 90, subfamily D, polypeptide 1
comp107257_c0	AT5G50920	98.54	3e-140	clpC1	CLPC homologue 1
comp107262_c0	AT1G06460	62.1	1e-41	ACD32.1	alpha-crystallin domain 32.1
comp107268_c0	AT3G52870	43.75	2e-16	AT3G52870	IQ calmodulin-binding motif family protein
comp107272_c0	AT1G09560	55.71	1e-17	GLP5	germin-like protein 5
comp107273_c0	AT3G51800	63.27	1e-15	Atg2	metallopeptidase M24 family protein
comp10727_c0	AT3G12750	48.65	1e-44	ZIP1	zinc transporter 1 precursor
comp107283_c0	AT1G77280	60.47	2e-23	AT1G77280	Protein kinase protein with adenine nucleotide alpha hydrolases-like domain
comp107296_c0	AT5G08410	75.41	4e-76	FTRA2	ferredoxin/thioredoxin reductase subunit A (variable subunit) 2
comp107298_c0	AT1G27680	80.56	2e-37	apl2	ADPGLC-PPase large subunit
comp107300_c0	AT1G33720	58.33	3e-24	CYP76C6	cytochrome P450, family 76, subfamily C, polypeptide 6
comp107305_c0	AT3G09630	65.12	5e-20	AT3G09630	Ribosomal protein L4/L1 family
comp107310_c0	AT4G18100	81.93	1e-46	AT4G18100	Ribosomal protein L32e
comp107312_c0	AT5G60910	97.03	1e-65	AGL8	AGAMOUS-like 8
comp107322_c0	AT4G25640	75.86	9e-06	AT4G25640	detoxifying efflux carrier 35
comp107335_c0	AT5G65160	81.68	5e-75	AT5G65160	tetratricopeptide repeat (TPR)-containing protein
comp10733_c0	AT1G33140	93.94	4e-63	PGY2	Ribosomal protein L6 family
comp107345_c0	AT3G16220	61.29	4e-19	AT3G16220	Predicted eukaryotic LigT
comp107352_c0	AT3G58730	95.93	3e-114	AT3G58730	vacuolar ATP synthase subunit D (VATD) / V-ATPase D subunit / vacuolar proton pump D subunit (VATPD)
comp107356_c0	AT1G27180	48.96	3e-16	AT1G27180	disease resistance protein (TIR-NBS-LRR class), putative
comp107358_c0	AT5G63980	93.2	4e-42	SAL1	Inositol monophosphatase family protein
comp107364_c0	AT5G09660	90.52	6e-70	PMDH2	peroxisomal NAD-malate dehydrogenase 2
comp107380_c0	AT2G37700	66.67	7e-57	AT2G37700	Fatty acid hydroxylase superfamily
comp107387_c0	AT1G01320	94.23	3e-26	AT1G01320	Tetratricopeptide repeat (TPR)-like superfamily protein
comp107399_c0	AT2G34160	80	2e-28	AT2G34160	Alba DNA/RNA-binding protein
comp107400_c0	AT4G27520	86.96	1e-21	AT4G27520	early nodulin-like protein 2
comp107405_c0	AT5G08570	94.56	2e-93	AT5G08570	Pyruvate kinase family protein
comp107406_c0	AT4G17560	92.31	1e-54	AT4G17560	Ribosomal protein L19 family protein
comp107426_c0	AT3G51970	50	5e-29	AtSAT1	acyl-CoA sterol acyl transferase 1
comp107431_c0	AT4G01070	56.94	1e-13	GT72B1	UDP-Glycosyltransferase superfamily protein
comp107439_c0	AT3G05610	52.22	6e-26	AT3G05610	Plant invertase/pectin methylesterase inhibitor superfamily
comp10743_c0	AT4G35650	90.18	5e-70	AT4G35650	isocitrate dehydrogenase III
comp107440_c0	AT3G18360	78.38	2e-15	AT3G18360	VQ motif-containing protein
comp107442_c0	AT5G56010	91	6e-59	HSP81-3	heat shock protein 81-3
comp107443_c0	AT1G27940	72.22	5e-40	PGP13	P-glycoprotein 13
comp107445_c0	AT4G29010	92.17	3e-105	AIM1	Enoyl-CoA hydratase/isomerase family
comp107446_c0	AT4G20140	51.55	6e-26	GSO1	Leucine-rich repeat transmembrane protein kinase
comp107447_c0	AT5G14520	60.71	2e-31	AT5G14520	pescadillo-related
comp107453_c0	AT1G27760	38.98	1e-06	SAT32	interferon-related developmental regulator family protein / IFRD protein family
comp107458_c0	AT1G48030	96.7	6e-56	mtLPD1	mitochondrial lipoamide dehydrogenase 1
comp107463_c0	AT2G33040	43.04	1e-11	AT2G33040	gamma subunit of Mt ATP synthase
comp107468_c0	AT4G11820	43.24	8e-11	MVA1	hydroxymethylglutaryl-CoA synthase / HMG-CoA synthase / 3-hydroxy-3-methylglutaryl coenzyme A synthase
comp107490_c0	AT2G37600	68.97	2e-21	AT2G37600	Ribosomal protein L36e family protein
comp107493_c0	AT5G13930	84.48	2e-63	TT4	Chalcone and stilbene synthase family protein
comp107499_c0	AT5G35090	45.45	3e-10	AT5G35090	unknown protein; Has 1807 Blast hits to 1807 proteins in 277 species: Archae - 0; Bacteria - 0; Metazoa - 736; Fungi - 347; Plants - 385; Viruses - 0; Other Eukaryotes - 339 (source: NCBI BLink).
comp10749_c0	AT1G69620	100	2e-51	Rpl34	ribosomal protein L34
comp107506_c0	AT1G48850	95.92	2e-62	EMB1144	chorismate synthase, putative / 5-enolpyruvylshikimate-3-phosphate phospholyase, putative
comp107517_c0	AT2G42030	57.58	1e-09	AT2G42030	RING/U-box superfamily protein
comp10751_c0	AT1G15270	96.77	9e-14	AT1G15270	Translation machinery associated TMA7
comp107520_c0	AT3G53230	100	5e-49	AT3G53230	ATPase, AAA-type, CDC48 protein
comp107524_c0	AT4G05420	47.73	6e-21	DDB1A	damaged DNA binding protein 1A
comp107533_c0	AT4G25640	59.6	6e-61	AT4G25640	detoxifying efflux carrier 35
comp107548_c0	AT5G50260	50.49	5e-29	AT5G50260	Cysteine proteinases superfamily protein
comp10754_c0	AT4G38180	39.71	3e-10	FRS5	FAR1-related sequence 5
comp107550_c0	ATMG00730	52.2	4e-43
comp107556_c0	AT1G66330	84.71	2e-36	AT1G66330	senescence-associated family protein
comp107558_c0	AT2G42750	94.66	2e-88	AT2G42750	DNAJ heat shock N-terminal domain-containing protein
comp107561_c0	AT1G65930	87.65	4e-45	AT1G65930	cytosolic NADP+-dependent isocitrate dehydrogenase
comp107572_c0	AT2G33205	60	3e-35	AT2G33205	Serinc-domain containing serine and sphingolipid biosynthesis protein
comp107583_c0	AT4G16730	36.36	8e-10	AT4G16730	terpene synthase 02
comp10758_c0	AT5G63800	76.67	6e-118	MUM2	Glycosyl hydrolase family 35 protein
comp107597_c0	AT1G79330	71.43	3e-06	ATMC5	metacaspase 5
comp107601_c0	AT2G05710	96.51	2e-52	AT2G05710	aconitase 3
comp107610_c0	AT5G20480	50	4e-14	EFR	EF-TU receptor
comp107614_c0	AT3G49910	96.33	1e-48	AT3G49910	Translation protein SH3-like family protein
comp107615_c0	AT4G31980	56.82	4e-08	AT4G31980	unknown protein; CONTAINS InterPro DOMAIN/s: Protein of unknown function DUF247, plant (InterPro:IPR004158), Protein of unknown function DUF862, eukaryotic (InterPro:IPR008580); BEST Arabidopsis thaliana protein match is: Plant protein of unknown function (DUF247) (TAIR:AT5G11290.1); Has 1967 Blast hits to 1844 proteins in 183 species: Archae - 0; Bacteria - 6; Metazoa - 223; Fungi - 83; Plants -…
comp107620_c0	ATMG00310	34.21	4e-13
comp107623_c0	AT1G73360	62.32	5e-16	HDG11	homeodomain GLABROUS 11
comp107625_c0	AT1G22840	94.12	2e-16	CYTC-1	CYTOCHROME C-1
comp107628_c0	AT3G22380	66.67	2e-18	TIC	time for coffee
comp107633_c0	AT3G51480	41.77	8e-16	ATGLR3.6	glutamate receptor 3.6
comp107635_c0	AT1G57860	57.89	2e-41	AT1G57860	Translation protein SH3-like family protein
comp107640_c0	AT1G68090	35.34	3e-13	ANN5	annexin 5
comp107643_c0	AT3G24450	68.63	4e-17	AT3G24450	Heavy metal transport/detoxification superfamily protein
comp107644_c0	AT2G29940	80.18	1e-126	PDR3	pleiotropic drug resistance 3
comp107650_c0	AT1G52190	60.64	2e-30	AT1G52190	Major facilitator superfamily protein
comp107657_c0	AT1G21720	93.75	2e-99	PBC1	proteasome beta subunit C1
comp107661_c0	AT2G20920	92.08	2e-61	AT2G20920	Protein of unknown function (DUF3353)
comp107666_c0	AT2G32880	55.56	7e-15	AT2G32880	TRAF-like family protein
comp107669_c0	AT5G10450	86.96	3e-38	GRF6	G-box regulating factor 6
comp107675_c0	AT3G45290	57.39	3e-28	mlo3	Seven transmembrane MLO family protein
comp107677_c0	AT2G34480	88.33	1e-32	AT2G34480	Ribosomal protein L18ae/LX family protein
comp107680_c0	AT3G53890	54.17	2e-11	AT3G53890	Ribosomal protein S21e
comp107682_c0	AT3G03680	81.08	8e-39	AT3G03680	C2 calcium/lipid-binding plant phosphoribosyltransferase family protein
comp107695_c0	AT1G11860	88.46	3e-80	AT1G11860	Glycine cleavage T-protein family
comp107699_c0	AT4G30650	58.33	3e-10	AT4G30650	Low temperature and salt responsive protein family
comp107700_c0	AT3G53320	57.14	2e-16	AT3G53320	unknown protein; BEST Arabidopsis thaliana protein match is: unknown protein (TAIR:AT2G37070.1); Has 11044 Blast hits to 5993 proteins in 551 species: Archae - 8; Bacteria - 1486; Metazoa - 4078; Fungi - 1814; Plants - 348; Viruses - 112; Other Eukaryotes - 3198 (source: NCBI BLink).
comp107701_c0	AT5G25880	76.6	2e-37	ATNADP-ME3	NADP-malic enzyme 3
comp107704_c0	AT2G20710	42.11	5e-13	AT2G20710	Tetratricopeptide repeat (TPR)-like superfamily protein
comp107705_c0	AT3G16660	36.79	6e-12	AT3G16660	Pollen Ole e 1 allergen and extensin family protein
comp107709_c0	AT4G01070	70.59	9e-31	GT72B1	UDP-Glycosyltransferase superfamily protein
comp107711_c0	AT3G23490	94.2	5e-41	CYN	cyanase
comp107717_c0	AT5G64570	98.81	1e-52	XYL4	beta-D-xylosidase 4
comp107721_c0	AT2G29510	73.2	2e-37	AT2G29510	Protein of unknown function (DUF3527)
comp107722_c0	AT5G65670	88.03	4e-79	IAA9	indole-3-acetic acid inducible 9
comp107725_c0	AT4G02410	36.08	4e-11	AT4G02410	Concanavalin A-like lectin protein kinase family protein
comp107731_c0	AT4G27600	96.09	2e-87	AT4G27600	pfkB-like carbohydrate kinase family protein
comp107732_c0	AT5G39050	72.55	6e-67	AT5G39050	HXXXD-type acyl-transferase family protein
comp107734_c0	AT4G27450	66.67	1e-55	AT4G27450	Aluminium induced protein with YGL and LRDR motifs
comp107741_c0	AT3G54700	37.85	9e-30	AT3G54700	phosphate transporter 1;7
comp107750_c0	AT5G04140	94.57	2e-56	glu1	glutamate synthase 1
comp107752_c0	AT5G48390	52	3e-15	ATZIP4	Tetratricopeptide repeat (TPR)-like superfamily protein
comp107755_c0	AT3G58610	96.52	2e-75	AT3G58610	ketol-acid reductoisomerase
comp10775_c0	AT5G40370	73.68	1e-45	AT5G40370	Glutaredoxin family protein
comp107761_c0	AT4G38180	51.19	5e-26	FRS5	FAR1-related sequence 5
comp107772_c0	AT1G70840	76.62	3e-38	MLP31	MLP-like protein 31
comp107781_c0	AT5G47910	92.94	8e-52	RBOHD	respiratory burst oxidase homologue D
comp107784_c0	AT3G11400	100	1e-11	EIF3G1	eukaryotic translation initiation factor 3G1
comp107789_c0	AT1G56200	65.26	6e-20	emb1303	embryo defective 1303
comp10778_c0	AT3G55800	88.89	4e-58	SBPase	sedoheptulose-bisphosphatase
comp107790_c0	AT5G06850	65.85	5e-13	AT5G06850	C2 calcium/lipid-binding plant phosphoribosyltransferase family protein
comp107795_c0	AT2G23755	52.63	9e-16	AT2G23755	unknown protein; FUNCTIONS IN: molecular_function unknown; INVOLVED IN: biological_process unknown; LOCATED IN: endomembrane system; Has 35333 Blast hits to 34131 proteins in 2444 species: Archae - 798; Bacteria - 22429; Metazoa - 974; Fungi - 991; Plants - 531; Viruses - 0; Other Eukaryotes - 9610 (source: NCBI BLink).
comp107797_c0	AT4G14180	66.95	4e-46	AtPRD1	putative recombination initiation defect 1
comp107799_c0	AT1G72060	66.67	4e-08	AT1G72060	serine-type endopeptidase inhibitors
comp107803_c0	AT4G35770	67.65	1e-10	SEN1	Rhodanese/Cell cycle control phosphatase superfamily protein
comp107807_c0	AT1G50090	66.67	1e-45	AT1G50090	D-aminoacid aminotransferase-like PLP-dependent enzymes superfamily protein
comp10780_c0	AT4G01950	59.59	0	GPAT3	glycerol-3-phosphate acyltransferase 3
comp107810_c0	AT4G08850	42.67	2e-12	AT4G08850	Leucine-rich repeat receptor-like protein kinase family protein
comp107812_c0	AT4G25200	64.23	3e-38	ATHSP23.6-MITO	mitochondrion-localized small heat shock protein 23.6
comp107819_c0	AT1G59780	49.02	5e-06	AT1G59780	NB-ARC domain-containing disease resistance protein
comp107822_c0	AT1G11860	94.33	5e-93	AT1G11860	Glycine cleavage T-protein family
comp107832_c0	AT4G32850	59.52	5e-07	nPAP	nuclear poly(a) polymerase
comp107834_c0	AT5G54580	39.77	3e-10	AT5G54580	RNA-binding (RRM/RBD/RNP motifs) family protein
comp107840_c0	AT1G59960	60.4	9e-39	AT1G59960	NAD(P)-linked oxidoreductase superfamily protein
comp107852_c0	AT4G23230	67.86	4e-32	AT4G23230	cysteine-rich RLK (RECEPTOR-like protein kinase) 15
comp107866_c0	AT5G45890	58.05	4e-67	SAG12	senescence-associated gene 12
comp107868_c0	AT3G45010	90.48	4e-49	scpl48	serine carboxypeptidase-like 48
comp107878_c0	AT3G61440	100	4e-39	cysC1	cysteine synthase C1
comp107879_c0	AT2G03710	91.53	3e-33	2001-09-04	K-box region and MADS-box transcription factor family protein
comp107884_c0	AT4G38180	40.62	5e-08	FRS5	FAR1-related sequence 5
comp107895_c0	AT5G54160	92.31	1e-17	ATOMT1	O-methyltransferase 1
comp107900_c0	AT3G44110	53.85	4e-26	ATJ3	DNAJ homologue 3
comp107901_c0	AT5G04140	95	1e-44	glu1	glutamate synthase 1
comp10790_c0	AT4G35160	94	9e-27	AT4G35160	O-methyltransferase family protein
comp107911_c0	AT4G17280	37.5	3e-08	AT4G17280	Auxin-responsive family protein
comp107915_c0	AT1G48350	97.5	7e-53	AT1G48350	Ribosomal L18p/L5e family protein
comp107916_c0	AT2G36160	87.18	3e-17	AT2G36160	Ribosomal protein S11 family protein
comp107918_c0	AT3G26710	93.33	8e-47	ccb1	cofactor assembly of complex C
comp107924_c0	AT2G44060	96.83	9e-68	AT2G44060	Late embryogenesis abundant protein, group 2
comp107925_c0	AT3G17390	100	2e-42	MTO3	S-adenosylmethionine synthetase family protein
comp107928_c0	AT1G70580	100	4e-52	AOAT2	alanine-2-oxoglutarate aminotransferase 2
comp107930_c0	AT5G60910	84.42	7e-31	AGL8	AGAMOUS-like 8
comp107932_c0	AT1G55480	90	2e-40	AT1G55480	protein containing PDZ domain, a K-box domain, and a TPR region
comp107942_c0	AT4G17260	53.57	1e-16	AT4G17260	Lactate/malate dehydrogenase family protein
comp107953_c0	AT3G12490	68.18	1e-36	ATCYSB	cystatin B
comp107955_c0	AT2G14910	93.08	4e-80	AT2G14910	unknown protein; LOCATED IN: chloroplast; EXPRESSED IN: 24 plant structures; EXPRESSED DURING: 15 growth stages; BEST Arabidopsis thaliana protein match is: unknown protein (TAIR:AT5G14970.1); Has 605 Blast hits to 425 proteins in 102 species: Archae - 0; Bacteria - 300; Metazoa - 25; Fungi - 0; Plants - 89; Viruses - 0; Other Eukaryotes - 191 (source: NCBI BLink).
comp107956_c0	AT5G03455	92	3e-29	Cdc25	Rhodanese/Cell cycle control phosphatase superfamily protein
comp107976_c0	AT5G11730	60.26	6e-28	AT5G11730	Core-2/I-branching beta-1,6-N-acetylglucosaminyltransferase family protein
comp107981_c0	ATMG00810	37.66	9e-16
comp107991_c0	AT1G25520	97.96	1e-49	AT1G25520	Uncharacterized protein family (UPF0016)
comp107994_c0	AT1G15740	92.75	4e-11	AT1G15740	Leucine-rich repeat family protein
comp107999_c0	AT1G77240	39.77	2e-11	AT1G77240	AMP-dependent synthetase and ligase family protein
comp10799_c0	AT2G30950	84.72	1e-34	VAR2	FtsH extracellular protease family
comp108000_c0	AT2G01350	92.68	3e-49	QPT	quinolinate phoshoribosyltransferase
comp108003_c0	AT3G63410	96.15	3e-29	APG1	S-adenosyl-L-methionine-dependent methyltransferases superfamily protein
comp108005_c0	AT5G26280	78.79	4e-35	AT5G26280	TRAF-like family protein
comp108010_c0	AT5G27870	40.31	5e-37	AT5G27870	Plant invertase/pectin methylesterase inhibitor superfamily
comp108012_c0	AT3G07880	42.06	3e-16	AT3G07880	Immunoglobulin E-set superfamily protein
comp108013_c0	AT4G01700	76.64	2e-60	AT4G01700	Chitinase family protein
comp108028_c0	AT1G28400	78.95	5e-25	AT1G28400	unknown protein; FUNCTIONS IN: molecular_function unknown; INVOLVED IN: biological_process unknown; LOCATED IN: endomembrane system; EXPRESSED IN: 22 plant structures; EXPRESSED DURING: 13 growth stages; BEST Arabidopsis thaliana protein match is: unknown protein (TAIR:AT2G33850.1); Has 45374 Blast hits to 18870 proteins in 668 species: Archae - 72; Bacteria - 1460; Metazoa - 1191; Fungi - 1038; …
comp108032_c0	AT1G48410	93.8	4e-83	AGO1	Stabilizer of iron transporter SufD / Polynucleotidyl transferase
comp108039_c0	AT2G01050	31.11	2e-15	AT2G01050	zinc ion binding;nucleic acid binding
comp108045_c0	AT2G25680	88.04	2e-55	MOT1	molybdate transporter 1
comp108052_c0	AT4G23240	48.65	2e-15	AT4G23240	cysteine-rich RLK (RECEPTOR-like protein kinase) 16
comp108081_c0	AT3G62650	85.71	2e-29	AT3G62650	unknown protein; BEST Arabidopsis thaliana protein match is: unknown protein (TAIR:AT2G47485.1); Has 35333 Blast hits to 34131 proteins in 2444 species: Archae - 798; Bacteria - 22429; Metazoa - 974; Fungi - 991; Plants - 531; Viruses - 0; Other Eukaryotes - 9610 (source: NCBI BLink).
comp108084_c0	AT3G52970	50	3e-17	CYP76G1	cytochrome P450, family 76, subfamily G, polypeptide 1
comp108087_c0	AT2G45660	87.5	3e-08	AGL20	AGAMOUS-like 20
comp108091_c0	AT1G16720	75	2e-35	HCF173	high chlorophyll fluorescence phenotype 173
comp108099_c0	AT1G04810	100	2e-47	AT1G04810	26S proteasome regulatory complex, non-ATPase subcomplex, Rpn2/Psmd1 subunit
comp108101_c0	AT4G35410	85.05	6e-64	AT4G35410	Clathrin adaptor complex small chain family protein
comp108113_c0	AT5G02870	62.5	8e-24	AT5G02870	Ribosomal protein L4/L1 family
comp108114_c0	AT5G27240	44.74	4e-18	AT5G27240	DNAJ heat shock N-terminal domain-containing protein
comp108116_c0	AT1G73750	86	3e-59	AT1G73750	Uncharacterised conserved protein UCP031088, alpha/beta hydrolase
comp108117_c0	ATMG00810	67.35	1e-18
comp108121_c0	AT3G61440	87.67	9e-42	cysC1	cysteine synthase C1
comp108122_c0	AT1G64790	25.42	7e-08	AT1G64790	ILITYHIA
comp108125_c0	AT4G17000	38.24	3e-07	AT4G17000	unknown protein; Has 2862 Blast hits to 2331 proteins in 349 species: Archae - 6; Bacteria - 408; Metazoa - 833; Fungi - 223; Plants - 134; Viruses - 7; Other Eukaryotes - 1251 (source: NCBI BLink).
comp108132_c0	AT1G09640	85.37	5e-44	AT1G09640	Translation elongation factor EF1B, gamma chain
comp108136_c0	AT3G07040	34.82	1e-36	RPM1	NB-ARC domain-containing disease resistance protein
comp108139_c0	AT1G80780	90.14	3e-40	AT1G80780	Polynucleotidyl transferase, ribonuclease H-like superfamily protein
comp108142_c0	AT2G37220	35.9	4e-08	AT2G37220	RNA-binding (RRM/RBD/RNP motifs) family protein
comp108145_c0	AT5G16050	92.86	8e-20	GRF5	general regulatory factor 5
comp108153_c0	AT1G30420	40.54	6e-14	ATMRP12	multidrug resistance-associated protein 12
comp108154_c0	AT1G78550	44.71	4e-13	AT1G78550	2-oxoglutarate (2OG) and Fe(II)-dependent oxygenase superfamily protein
comp108158_c0	AT1G65960	87.58	1e-89	GAD2	glutamate decarboxylase 2
comp108159_c0	AT5G12360	51.72	3e-10	AT5G12360	unknown protein; BEST Arabidopsis thaliana protein match is: unknown protein (TAIR:AT3G14190.1); Has 30201 Blast hits to 17322 proteins in 780 species: Archae - 12; Bacteria - 1396; Metazoa - 17338; Fungi - 3422; Plants - 5037; Viruses - 0; Other Eukaryotes - 2996 (source: NCBI BLink).
comp108165_c0	AT5G35560	91.3	3e-38	AT5G35560	DENN (AEX-3) domain-containing protein
comp108166_c0	AT4G19380	91.67	7e-17	AT4G19380	Long-chain fatty alcohol dehydrogenase family protein
comp108174_c0	AT5G58610	41.38	1e-25	AT5G58610	PHD finger transcription factor, putative
comp108176_c0	AT3G23400	91.36	1e-47	AT3G23400	Plastid-lipid associated protein PAP / fibrillin family protein
comp108177_c0	AT3G23250	79.76	2e-48	MYB15	myb domain protein 15
comp108182_c0	AT5G55550	41.77	5e-16	AT5G55550	RNA-binding (RRM/RBD/RNP motifs) family protein
comp108188_c0	AT1G09070	45.59	2e-22	src2	soybean gene regulated by cold-2
comp108191_c0	AT1G27120	30	7e-07	AT1G27120	Galactosyltransferase family protein
comp108196_c0	AT3G17240	95.33	4e-66	mtLPD2	lipoamide dehydrogenase 2
comp108198_c0	AT5G16470	98.55	1e-42	AT5G16470	zinc finger (C2H2 type) family protein
comp108205_c0	AT5G12200	56.6	2e-15	AT5G12200	pyrimidine 2
comp108206_c0	AT2G28780	58.22	3e-52	AT2G28780	unknown protein; INVOLVED IN: biological_process unknown; LOCATED IN: mitochondrion; EXPRESSED IN: inflorescence meristem, root, flower; EXPRESSED DURING: petal differentiation and expansion stage; CONTAINS InterPro DOMAIN/s: Protein of unknown function DUF939, bacterial (InterPro:IPR010343); BEST Arabidopsis thaliana protein match is: unknown protein (TAIR:AT3G09450.1); Has 671 Blast hits to 667…
comp108210_c0	AT1G76690	68.07	2e-55	opr2	12-oxophytodienoate reductase 2
comp108211_c0	ATMG01360	70	1e-21
comp108219_c0	AT3G14470	44.83	6e-11	AT3G14470	NB-ARC domain-containing disease resistance protein
comp108223_c0	AT5G19480	86.84	5e-07	AT5G19480	unknown protein; BEST Arabidopsis thaliana protein match is: unknown protein (TAIR:AT5G12230.1); Has 1807 Blast hits to 1807 proteins in 277 species: Archae - 0; Bacteria - 0; Metazoa - 736; Fungi - 347; Plants - 385; Viruses - 0; Other Eukaryotes - 339 (source: NCBI BLink).
comp108224_c0	AT2G42750	80.77	6e-40	AT2G42750	DNAJ heat shock N-terminal domain-containing protein
comp10822_c0	AT5G46050	72.41	3e-43	PTR3	peptide transporter 3
comp108233_c0	AT3G62550	84.62	6e-19	AT3G62550	Adenine nucleotide alpha hydrolases-like superfamily protein
comp108240_c0	AT5G49890	85	5e-21	CLC-C	chloride channel C
comp108244_c0	AT5G52060	86.3	3e-27	ATBAG1	BCL-2-associated athanogene 1
comp108247_c0	AT3G52080	52.08	3e-36	chx28	cation/hydrogen exchanger 28
comp108255_c0	AT4G17840	76.79	5e-11	AT4G17840	FUNCTIONS IN: molecular_function unknown; INVOLVED IN: biological_process unknown; LOCATED IN: chloroplast, membrane; EXPRESSED IN: 23 plant structures; EXPRESSED DURING: 13 growth stages; CONTAINS InterPro DOMAIN/s: Abortive infection protein (InterPro:IPR003675); BEST Arabidopsis thaliana protein match is: unknown protein (TAIR:AT2G35260.1); Has 30201 Blast hits to 17322 proteins in 780 species…
comp10825_c0	AT1G34575	57.8	4e-39	AT1G34575	FAD-binding Berberine family protein
comp108260_c0	AT1G12230	38.55	6e-11	AT1G12230	Aldolase superfamily protein
comp10826_c0	AT2G21660	80	3e-45		cold, circadian rhythm, and rna binding 2
comp108272_c0	AT5G61350	55.56	4e-11	AT5G61350	Protein kinase superfamily protein
comp108276_c0	AT3G52930	97.06	3e-41	AT3G52930	Aldolase superfamily protein
comp108278_c0	AT5G59130	70	1e-16	AT5G59130	Subtilase family protein
comp108284_c0	AT1G54030	77.33	5e-33	AT1G54030	GDSL-like Lipase/Acylhydrolase superfamily protein
comp108289_c0	AT3G04920	61.54	2e-16	AT3G04920	Ribosomal protein S24e family protein
comp108291_c0	AT4G25200	52.22	4e-12	ATHSP23.6-MITO	mitochondrion-localized small heat shock protein 23.6
comp108294_c0	AT1G78680	45.79	1e-28	ATGGH2	gamma-glutamyl hydrolase 2
comp108297_c0	AT4G21990	80.28	8e-15	2001-04-03	APS reductase 3
comp108298_c0	AT3G61440	82.35	6e-34	cysC1	cysteine synthase C1
comp108301_c0	AT5G44640	95	9e-48	BGLU13	beta glucosidase 13
comp108317_c0	AT1G10500	94.64	2e-33	ATCPISCA	chloroplast-localized ISCA-like protein
comp108318_c0	AT1G75020	62.5	7e-32	LPAT4	lysophosphatidyl acyltransferase 4
comp10832_c0	AT3G60750	89.39	6e-78	AT3G60750	Transketolase
comp108334_c0	AT2G46130	78.57	2e-53	WRKY43	WRKY DNA-binding protein 43
comp108340_c0	AT5G17870	74.36	1e-09	PSRP6	plastid-specific 50S ribosomal protein 6
comp108343_c0	AT4G13420	48.48	2e-16	HAK5	high affinity K+ transporter 5
comp108348_c0	AT3G01980	87.1	5e-73	AT3G01980	NAD(P)-binding Rossmann-fold superfamily protein
comp108351_c0	AT5G58230	63.46	3e-43	MSI1	Transducin/WD40 repeat-like superfamily protein
comp108352_c0	AT3G15840	69.39	8e-08	PIFI	post-illumination chlorophyll fluorescence increase
comp108353_c0	AT2G36060	91.36	4e-52	MMZ3	MMS ZWEI homologue 3
comp108356_c0	AT1G65550	67.96	4e-47	AT1G65550	Xanthine/uracil permease family protein
comp108357_c0	AT5G60700	81.31	8e-51	AT5G60700	glycosyltransferase family protein 2
comp108361_c0	AT3G27210	81.58	1e-14	AT3G27210	unknown protein; FUNCTIONS IN: molecular_function unknown; INVOLVED IN: N-terminal protein myristoylation; LOCATED IN: plasma membrane; EXPRESSED IN: 22 plant structures; EXPRESSED DURING: 13 growth stages; BEST Arabidopsis thaliana protein match is: unknown protein (TAIR:AT5G40860.1); Has 133 Blast hits to 98 proteins in 25 species: Archae - 0; Bacteria - 6; Metazoa - 32; Fungi - 7; Plants - 70;…
comp108362_c0	AT5G63390	76.92	1e-44	AT5G63390	O-fucosyltransferase family protein
comp108364_c0	AT5G58170	61.54	9e-58	SVL5	SHV3-like 5
comp108365_c0	AT1G06690	91.43	1e-40	AT1G06690	NAD(P)-linked oxidoreductase superfamily protein
comp108367_c0	AT1G68010	84.51	8e-36	hpr	hydroxypyruvate reductase
comp108368_c0	AT4G10450	43.54	4e-37	AT4G10450	Ribosomal protein L6 family
comp108369_c0	AT2G17130	91.3	2e-06	IDH2	isocitrate dehydrogenase subunit 2
comp108374_c0	AT5G67510	80	2e-25	AT5G67510	Translation protein SH3-like family protein
comp108385_c0	AT4G21105	84.09	3e-21	AT4G21105	cytochrome-c oxidases;electron carriers
comp108388_c0	AT5G08490	46.46	1e-24	AT5G08490	Tetratricopeptide repeat (TPR)-like superfamily protein
comp108394_c0	AT5G17165	75.31	2e-38	AT5G17165	unknown protein; FUNCTIONS IN: molecular_function unknown; INVOLVED IN: biological_process unknown; LOCATED IN: cellular_component unknown; BEST Arabidopsis thaliana protein match is: unknown protein (TAIR:AT3G03150.1); Has 39 Blast hits to 39 proteins in 11 species: Archae - 0; Bacteria - 0; Metazoa - 0; Fungi - 0; Plants - 39; Viruses - 0; Other Eukaryotes - 0 (source: NCBI BLink).
comp108400_c0	AT2G19130	47.83	6e-14	AT2G19130	S-locus lectin protein kinase family protein
comp108404_c0	AT5G07990	36.99	6e-12	TT7	Cytochrome P450 superfamily protein
comp108405_c0	AT5G45820	87.21	8e-44	CIPK20	CBL-interacting protein kinase 20
comp108407_c0	AT5G03850	91.67	9e-17	AT5G03850	Nucleic acid-binding, OB-fold-like protein
comp108414_c0	AT3G52600	67.44	3e-49	AtcwINV2	cell wall invertase 2
comp108417_c0	AT3G16140	91.46	1e-32	PSAH-1	photosystem I subunit H-1
comp108421_c0	AT5G43940	98.94	1e-62	HOT5	GroES-like zinc-binding dehydrogenase family protein
comp108428_c0	AT5G67360	60.87	6e-23	aRA12	Subtilase family protein
comp108441_c0	ATMG00810	37.59	4e-24
comp108443_c0	AT3G47110	40.68	2e-19	AT3G47110	Leucine-rich repeat protein kinase family protein
comp108448_c0	AT5G13630	99.33	6e-100	GUN5	magnesium-chelatase subunit chlH, chloroplast, putative / Mg-protoporphyrin IX chelatase, putative (CHLH)
comp108449_c0	AT4G05420	56.84	3e-66	DDB1A	damaged DNA binding protein 1A
comp108452_c0	AT1G50180	35.48	3e-07	AT1G50180	NB-ARC domain-containing disease resistance protein
comp108457_c0	AT5G17170	89.66	3e-13	ENH1	rubredoxin family protein
comp108461_c0	AT5G20080	94.17	1e-66	AT5G20080	FAD/NAD(P)-binding oxidoreductase
comp10846_c0	AT3G25800	45.59	1e-15	PP2AA2	protein phosphatase 2A subunit A2
comp108471_c0	AT4G25570	58.54	3e-18	ACYB-2	Cytochrome b561/ferric reductase transmembrane protein family
comp108472_c0	AT3G59230	30.77	8e-08	AT3G59230	RNI-like superfamily protein
comp108478_c0	AT3G46440	87.8	1e-46	UXS5	UDP-XYL synthase 5
comp108483_c0	AT1G55910	66.23	5e-34	ZIP11	zinc transporter 11 precursor
comp10848_c0	AT4G26840	92.42	3e-40	Sumo1	small ubiquitin-like modifier 1
comp108491_c0	AT5G26360	100	4e-41	AT5G26360	TCP-1/cpn60 chaperonin family protein
comp108494_c0	AT2G45220	73.91	5e-42	AT2G45220	Plant invertase/pectin methylesterase inhibitor superfamily
comp108501_c0	AT4G13200	66.25	4e-22	AT4G13200	unknown protein; FUNCTIONS IN: molecular_function unknown; INVOLVED IN: biological_process unknown; LOCATED IN: thylakoid, chloroplast thylakoid membrane, chloroplast, plastoglobule; EXPRESSED IN: 22 plant structures; EXPRESSED DURING: 13 growth stages; Has 97 Blast hits to 97 proteins in 46 species: Archae - 0; Bacteria - 65; Metazoa - 2; Fungi - 0; Plants - 28; Viruses - 0; Other Eukaryotes - 2…
comp108519_c0	AT2G29110	36.46	2e-12	ATGLR2.8	glutamate receptor 2.8
comp108524_c0	AT4G14570	95	7e-93	AT4G14570	acylaminoacyl-peptidase-related
comp108527_c0	AT5G46250	45.45	2e-14	AT5G46250	RNA-binding protein
comp108530_c0	AT1G27330	94.23	5e-16	AT1G27330	Ribosome associated membrane protein RAMP4
comp108531_c0	AT5G38350	39.1	3e-28	AT5G38350	Disease resistance protein (NBS-LRR class) family
comp108533_c0	AT3G51240	94.59	8e-74	F3H	flavanone 3-hydroxylase
comp108534_c0	AT5G17910	57.89	2e-22	AT5G17910	unknown protein; FUNCTIONS IN: molecular_function unknown; INVOLVED IN: biological_process unknown; LOCATED IN: mitochondrion; EXPRESSED IN: 23 plant structures; EXPRESSED DURING: 15 growth stages; BEST Arabidopsis thaliana protein match is: unknown protein (TAIR:AT2G29620.1); Has 1807 Blast hits to 1807 proteins in 277 species: Archae - 0; Bacteria - 0; Metazoa - 736; Fungi - 347; Plants - 385; …
comp108540_c0	AT2G34930	53.92	4e-19	AT2G34930	disease resistance family protein / LRR family protein
comp108543_c0	AT1G65230	82.22	7e-22	AT1G65230	Uncharacterized conserved protein (DUF2358)
comp108544_c0	AT2G29940	85.54	3e-42	PDR3	pleiotropic drug resistance 3
comp108546_c0	AT3G53980	75.68	4e-15	AT3G53980	Bifunctional inhibitor/lipid-transfer protein/seed storage 2S albumin superfamily protein
comp108547_c0	AT3G19450	57.53	8e-28	ATCAD4	GroES-like zinc-binding alcohol dehydrogenase family protein
comp108553_c0	AT3G24506	68.42	1e-26	AT3G24506	unknown protein; FUNCTIONS IN: molecular_function unknown; INVOLVED IN: biological_process unknown; LOCATED IN: chloroplast; EXPRESSED IN: 22 plant structures; EXPRESSED DURING: 14 growth stages; BEST Arabidopsis thaliana protein match is: unknown protein (TAIR:AT2G17240.1); Has 4864 Blast hits to 709 proteins in 125 species: Archae - 0; Bacteria - 592; Metazoa - 786; Fungi - 33; Plants - 410; Vi…
comp108557_c0	AT5G59100	47.78	1e-18	AT5G59100	Subtilisin-like serine endopeptidase family protein
comp10855_c0	AT1G51200	82.69	3e-24	AT1G51200	A20/AN1-like zinc finger family protein
comp108561_c0	AT1G27970	96.3	2e-12	NTF2B	nuclear transport factor 2B
comp108562_c0	AT5G13110	95.95	9e-45	G6pd2	glucose-6-phosphate dehydrogenase 2
comp108566_c0	AT5G13110	94.59	5e-20	G6pd2	glucose-6-phosphate dehydrogenase 2
comp108574_c0	AT1G15125	35.16	1e-09	AT1G15125	S-adenosyl-L-methionine-dependent methyltransferases superfamily protein
comp108584_c0	AT5G45480	50.62	7e-35	AT5G45480	Protein of unknown function (DUF594)
comp108587_c0	AT1G29330	52.13	8e-27		ER lumen protein retaining receptor family protein
comp108589_c0	AT1G02010	88.04	9e-53	SEC1A	secretory 1A
comp108593_c0	AT5G51040	78.81	2e-59	AT5G51040	unknown protein; FUNCTIONS IN: molecular_function unknown; INVOLVED IN: biological_process unknown; LOCATED IN: cellular_component unknown; EXPRESSED IN: 24 plant structures; EXPRESSED DURING: 15 growth stages; CONTAINS InterPro DOMAIN/s: Protein of unknown function DUF339 (InterPro:IPR005631).
comp108597_c0	AT2G41475	88.51	2e-51	AT2G41475	Embryo-specific protein 3, (ATS3)
comp108598_c0	AT2G31790	79.65	2e-57	AT2G31790	UDP-Glycosyltransferase superfamily protein
comp108602_c0	AT5G67050	49.17	1e-25	AT5G67050	alpha/beta-Hydrolases superfamily protein
comp108603_c0	AT3G48560	96.26	3e-67	csr1	chlorsulfuron/imidazolinone resistant 1
comp108608_c0	AT1G74060	80.85	2e-20	AT1G74060	Ribosomal protein L6 family protein
comp108614_c0	AT3G11940	97.78	2e-94	ATRPS5A	ribosomal protein 5A
comp108623_c0	AT5G20720	75.76	5e-30	CPN20	chaperonin 20
comp108624_c0	AT5G47190	97.47	7e-33	AT5G47190	Ribosomal protein L19 family protein
comp108625_c0	AT5G64410	73.12	2e-44	OPT4	oligopeptide transporter 4
comp108638_c0	AT5G08380	93.94	1e-40	AtAGAL1	alpha-galactosidase 1
[truncated: 44,950 more rows]
