# Supplementary material for: Transcriptomic analysis revealed the mechanism of oil dynamic accumulation during developing Siberian apricot (Prunus sibirica L.) seed kernels for the development of woody biodiesel
Source: Biotechnol Biofuels. 2015 Feb 22;8:29. doi: 10.1186/s13068-015-0213-3 (PMC4381669; doi:10.1186/s13068-015-0213-3)
Supplement: Additional file 9: Table S4. — All up- or down-regulated genes and function annotations in distinct developing SASK by DESeq analysis. [file 13068_2015_213_MOESM9_ESM.xlsx]

## Sheet: 10-30DAF
id	foldChange	log2FoldChange	PVAL	PADJ	up or down	Swissprot_des	Swissprot_evalue	Cdd_des	Cdd_evalue	Trembl_des	Trembl_evalue	NR_des	NR_evalue	PFAM_des	PFAM_evalue	KOG	GO	EC	KO	Pathway
comp10161_c0	0.017452	-5.84046	0.0482259	1	Down	sp|Q9LTS3|CKX3_ARATH Cytokinin dehydrogenase 3 OS=Arabidopsis thaliana GN=CKX3 PE=1 SV=1	0	gnl|CDD|178060 PLN02441. PLN02441. cytokinin dehydrogenase.	0	tr|B9H8X5|B9H8X5_POPTR Cytokinin oxidase OS=Populus trichocarpa GN=POPTRDRAFT_762685 PE=4 SV=1	0	ref|XP_002308300.1| cytokinin oxidase [Populus trichocarpa] gb|EEE91823.1| cytokinin oxidase [Populus trichocarpa]	0	B9RK75_RICCO/250-528 PF09265.5;Cytokin-bind;	8e-138	C	GO:0019139.cytokinin dehydrogenase activity;GO:0016614.oxidoreductase activity. acting on CH-OH group of donors;GO:0008762.UDP-N-acetylmuramate dehydrogenase activity;GO:0009690.cytokinin metabolic process;GO:0050660.flavin adenine dinucleotide binding;GO:0003824.catalytic activity;GO:0055114.oxidation-reduction process;GO:0016491.oxidoreductase activity;	EC:1.5.99.12	K00279	ko00908. Zeatin biosynthesis;
comp11854_c0	250	7.96578	0.0105097	0.717382	Up
comp1424_c0	Inf	Inf	0.0114849	0.753243	Up
comp18035_c0	0	#NAME?	0.0204612	1	Down
comp18100_c0	0	#NAME?	0.0156889	0.883713	Down
comp18155_c0	0	#NAME?	0.00397081	0.406565	Down	-	-	-	-	-	-	-	-	-	-	-	-	-	-	-
comp18232_c0	0.00628931	-7.31288	0.0162695	0.902719	Down	sp|Q9LSF1|OXI1_ARATH Serine/threonine-protein kinase OXI1 OS=Arabidopsis thaliana GN=OXI1 PE=1 SV=1	2e-163	gnl|CDD|173665 cd05574. STKc_phototropin_like. Catalytic domain of Phototropin-like Protein Serine/Threonine Kinases. Serine/Threonine Kinases (STKs). Phototropin-like subfamily. catalytic (c) domain. STKs catalyze the transfer of the gamma-phosphoryl group from ATP to serine/threonine residues on protein substrates. The phototropin-like subfamily is part of a larger superfamily that includes the…	4e-143	tr|D7L6T2|D7L6T2_ARALL Oxidative signal-inducible1 OS=Arabidopsis lyrata subsp. lyrata GN=AGC2-1 PE=4 SV=1	7e-160	ref|NP_189162.1| serine/threonine-protein kinase OXI1 [Arabidopsis thaliana] sp|Q9LSF1.1|OXI1_ARATH RecName: Full=Serine/threonine-protein kinase OXI1; AltName: Full=Protein OXIDATIVE SIGNAL-INDUCIBLE 1 dbj|BAB02084.1| protein kinases-like protein [Arabidopsis thaliana] gb|ABM06002.1| At3g25250 [Arabidopsis thaliana] gb|AEE77000.1| serine/threonine-protein kinase OXI1 [Arabidopsis thaliana]	8e-162	B9GQP3_POPTR/26-334 PF00069.20;Pkinase;	7e-138	RT	GO:0016310.phosphorylation;GO:0005524.ATP binding;GO:0016301.kinase activity;GO:0006468.protein phosphorylation;GO:0004697.protein kinase C activity;GO:0004674.protein serine/threonine kinase activity;GO:0000166.nucleotide binding;GO:0004672.protein kinase activity;GO:0016740.transferase activity;GO:0016772.transferase activity. transferring phosphorus-containing groups;	-	-	-
comp18258_c0	0	#NAME?	0.0443472	1	Down
comp18306_c0	0	#NAME?	0.0481243	1	Down	-	-	gnl|CDD|178236 PLN02629. PLN02629. powdery mildew resistance 5.	4e-105	tr|B9I1N2|B9I1N2_POPTR Predicted protein OS=Populus trichocarpa GN=POPTRDRAFT_568734 PE=4 SV=1	2e-134	ref|XP_002316834.1| predicted protein [Populus trichocarpa] gb|EEE97446.1| predicted protein [Populus trichocarpa]	2e-134	B9S988_RICCO/104-370 PF13839.1;PC-Esterase;	2e-94	-	-	-	-	-
comp18309_c0	0	#NAME?	0.0297979	1	Down
comp18439_c0	0	#NAME?	0.0197066	0.998095	Down	sp|Q9LUV2|POP3_ARATH Probable protein Pop3 OS=Arabidopsis thaliana GN=At3g17210 PE=1 SV=1	9e-20	-	-	tr|D7SYG7|D7SYG7_VITVI Putative uncharacterized protein OS=Vitis vinifera GN=VIT_05s0077g00410 PE=4 SV=1	5e-22	ref|XP_002280639.1| PREDICTED: probable protein Pop3 [Vitis vinifera] emb|CBI22836.3| unnamed protein product [Vitis vinifera]	5e-22	D6CH03_VITVI/1-63 PF07876.7;Dabb;	8e-21	-	-	-	-	-
comp18564_c0	0	#NAME?	0.0355875	1	Down	sp|P33560|TIP_ANTMA Probable aquaporin TIP-type OS=Antirrhinum majus GN=DIP PE=2 SV=1	8e-134	gnl|CDD|165733 PLN00166. PLN00166. aquaporin TIP2; Provisional.	3e-157	tr|A0RZG9|A0RZG9_FRAAN Putative tonoplast intrinsic protein OS=Fragaria ananassa GN=FavRB7 PE=3 SV=1	2e-141	gb|ABA56492.1| putative tonoplast intrinsic protein [Fragaria x ananassa]	2e-141	A0RZG9_FRAAN/11-231 PF00230.15;MIP;	4e-129	G	GO:0016020.membrane;GO:0006833.water transport;GO:0006810.transport;GO:0055085.transmembrane transport;GO:0005773.vacuole;GO:0005774.vacuolar membrane;GO:0016021.integral to membrane;GO:0005215.transporter activity;	-	K09873	-
comp18782_c0	Inf	Inf	0.00041221	0.0991534	Up	sp|Q96324|GSTFB_ARATH Glutathione S-transferase F11 OS=Arabidopsis thaliana GN=GSTF11 PE=2 SV=1	2e-62	gnl|CDD|166114 PLN02473. PLN02473. glutathione S-transferase.	1e-76	tr|G3LX80|G3LX80_MALDO GST-like protein OS=Malus domestica PE=2 SV=1	8e-104	gb|AEN84869.1| GST-like protein [Malus x domestica] gb|AEN84870.1| GST-like protein [Malus x domestica]	7e-104	D3K4E1_9ROSI/107-203 PF00043.20;GST_C;	4e-38	O	GO:0004364.glutathione transferase activity;GO:0016740.transferase activity;	EC:2.5.1.18	K00799	ko00480. Glutathione metabolism;ko00980. Metabolism of xenobiotics by cytochrome P450;ko00982. Drug metabolism - cytochrome P450;ko05204. Chemical carcinogenesis;
comp18838_c0	0.0173611	-5.848	0.0477475	1	Down
comp18894_c0	0.0399543	-4.6455	0.0304278	1	Down
comp18901_c0	0.0228833	-5.44956	0.0217701	1	Down	sp|Q84JD5|P2C68_ARATH Probable protein phosphatase 2C 68 OS=Arabidopsis thaliana GN=At5g06750 PE=2 SV=1	0	gnl|CDD|197659 smart00332. PP2Cc. Serine/threonine phosphatases. family 2C. catalytic domain. The protein architecture and deduced catalytic mechanism of PP2C phosphatases are similar to the PP1. PP2A. PP2B family of protein Ser/Thr phosphatases. with which PP2C shares no sequence similarity.	7e-52	tr|D7TID9|D7TID9_VITVI Putative uncharacterized protein OS=Vitis vinifera GN=VIT_08s0007g06510 PE=3 SV=1	0	ref|XP_002279599.1| PREDICTED: probable protein phosphatase 2C 43 [Vitis vinifera] emb|CBI30015.3| unnamed protein product [Vitis vinifera]	0	A5B0L3_VITVI/43-322 PF00481.16;PP2C;	2e-178	T	GO:0008287.protein serine/threonine phosphatase complex;GO:0046872.metal ion binding;GO:0016787.hydrolase activity;GO:0004721.phosphoprotein phosphatase activity;GO:0006470.protein dephosphorylation;GO:0003824.catalytic activity;GO:0004722.protein serine/threonine phosphatase activity;	-	-	-
comp18923_c0	0	#NAME?	0.0255562	1	Down	-	-	-	-	-	-	-	-	-	-	-	-	EC:1.3.3.6	K00232	ko00071. Fatty acid metabolism;ko00592. alpha-Linolenic acid metabolism;ko01040. Biosynthesis of unsaturated fatty acids;ko03320. PPAR signaling pathway;ko04146. Peroxisome;
comp18968_c0	0	#NAME?	0.0273754	1	Down	sp|Q9ZVL6|U603_ARATH UPF0603 protein At1g54780. chloroplastic OS=Arabidopsis thaliana GN=At1g54780 PE=1 SV=1	4e-128	-	-	tr|D7U1W8|D7U1W8_VITVI Putative uncharacterized protein OS=Vitis vinifera GN=VIT_14s0128g00050 PE=4 SV=1	1e-142	ref|XP_002284939.1| PREDICTED: UPF0603 protein At1g54780. chloroplastic [Vitis vinifera] emb|CBI36734.3| unnamed protein product [Vitis vinifera]	9e-143	D7U1W8_VITVI/116-236 PF04536.9;Repair_PSII;	5e-66	-	-	-	-	-
comp18986_c0	0.0275938	-5.17951	0.0414944	1	Down	-	-	-	-	-	-	ref|ZP_06388624.1| hypothetical protein Ssol98_08356 [Sulfolobus solfataricus 98/2]	1e-12	-	-	-	-	-	-	-
comp19018_c0	0	#NAME?	0.00909793	0.664963	Down
comp19023_c0	231.667	7.85591	0.0124988	0.787567	Up	-	-	-	-	-	-	-	-	-	-	-	-	-	-	-
comp19027_c0	658.333	9.36267	0.000607667	0.123254	Up	-	-	-	-	-	-	-	-	-	-	-	-	-	-	-
comp19072_c0	0	#NAME?	0.0138492	0.829319	Down	-	-	-	-	-	-	-	-	-	-	-	-	-	-	-
comp19104_c0	19.6508	4.29652	0.0231414	1	Up
comp19109_c0	0.00392157	-7.99435	0.00480547	0.461597	Down	sp|P35694|BRU1_SOYBN Brassinosteroid-regulated protein BRU1 OS=Glycine max PE=2 SV=1	2e-164	gnl|CDD|185685 cd02176. GH16_XET. Xyloglucan endotransglycosylase. member of glycosyl hydrolase family 16. Xyloglucan endotransglycosylases (XETs) cleave and religate xyloglucan polymers in plant cell walls via a transglycosylation mechanism. Xyloglucan is a soluble hemicellulose with a backbone of beta-1.4-linked glucose units. partially substituted with alpha-1.6-linked xylopyranose branches. I…	3e-154	tr|C6TH31|C6TH31_SOYBN Putative uncharacterized protein OS=Glycine max PE=2 SV=1	9e-163	ref|XP_003524918.1| PREDICTED: brassinosteroid-regulated protein BRU1-like [Glycine max]	8e-163	BRU1_SOYBN/32-213 PF00722.16;Glyco_hydro_16;	1e-122	-	GO:0048046.apoplast;GO:0016762.xyloglucan:xyloglucosyl transferase activity;GO:0008152.metabolic process;GO:0006073.cellular glucan metabolic process;GO:0016798.hydrolase activity. acting on glycosyl bonds;GO:0004553.hydrolase activity. hydrolyzing O-glycosyl compounds;GO:0005618.cell wall;GO:0016787.hydrolase activity;GO:0016757.transferase activity. transferring glycosyl groups;GO:0005975.carbo…	EC:2.4.1.207	K08235	-
comp19122_c0	0.0200803	-5.63807	0.0392069	1	Down	sp|O22874|EXPA8_ARATH Expansin-A8 OS=Arabidopsis thaliana GN=EXPA8 PE=2 SV=1	4e-67	gnl|CDD|165628 PLN00050. PLN00050. expansin A; Provisional.	3e-70	tr|O82093|O82093_PRUAR Expansin OS=Prunus armeniaca GN=PA-Exp1 PE=2 SV=1	8e-78	gb|AAC33529.1| expansin [Prunus armeniaca]	7e-78	B8Y497_DIOKA/163-240 PF01357.16;Pollen_allerg_1;	9e-48	-	GO:0016020.membrane;GO:0009664.plant-type cell wall organization;GO:0005576.extracellular region;	-	-	-
comp19130_c0	Inf	Inf	0.000252615	0.0695848	Up	-	-	-	-	-	-	-	-	-	-	-	-	-	-	-
comp19183_c0	0	#NAME?	0.00470525	0.456062	Down	-	-	-	-	-	-	-	-	-	-	-	-	-	-	-
comp19193_c0	0.00211775	-8.88325	0.000770157	0.143906	Down	-	-	-	-	-	-	-	-	-	-	-	-	-	-	-
comp19195_c0	0.00403551	-7.95303	0.00520535	0.488332	Down
comp19208_c0	0.00957854	-6.70598	0.00179699	0.247498	Down
comp19212_c0	Inf	Inf	0.0497295	1	Up
comp19217_c0	0.018622	-5.74685	0.0131129	0.804714	Down
comp19221_c0	23.2869	4.54144	0.0259877	1	Up	sp|Q38853|STR15_ARATH Rhodanese-like domain-containing protein 15. chloroplastic OS=Arabidopsis thaliana GN=STR15 PE=2 SV=1	8e-56	gnl|CDD|177819 PLN02160. PLN02160. thiosulfate sulfurtransferase.	5e-29	tr|B9SXL0|B9SXL0_RICCO Senescence-associated protein DIN1. putative OS=Ricinus communis GN=RCOM_0017290 PE=4 SV=1	1e-75	ref|XP_002530729.1| Senescence-associated protein DIN1. putative [Ricinus communis] gb|EEF31635.1| Senescence-associated protein DIN1. putative [Ricinus communis]	9e-76	B9MX96_POPTR/71-174 PF00581.15;Rhodanese;	2e-57	P	-	-	-	-
comp19222_c0	16.8907	4.07816	0.0317095	1	Up	sp|Q38853|STR15_ARATH Rhodanese-like domain-containing protein 15. chloroplastic OS=Arabidopsis thaliana GN=STR15 PE=2 SV=1	8e-56	gnl|CDD|177819 PLN02160. PLN02160. thiosulfate sulfurtransferase.	8e-28	tr|B9SXL0|B9SXL0_RICCO Senescence-associated protein DIN1. putative OS=Ricinus communis GN=RCOM_0017290 PE=4 SV=1	1e-75	ref|XP_002530729.1| Senescence-associated protein DIN1. putative [Ricinus communis] gb|EEF31635.1| Senescence-associated protein DIN1. putative [Ricinus communis]	9e-76	B9MX96_POPTR/71-174 PF00581.15;Rhodanese;	2e-57	P	-	-	-	-
comp19232_c0	0	#NAME?	9.95611e-05	0.0418804	Down	sp|Q9XF89|CB5_ARATH Chlorophyll a-b binding protein CP26. chloroplastic OS=Arabidopsis thaliana GN=LHCB5 PE=2 SV=1	2e-141	gnl|CDD|177662 PLN00025. PLN00025. photosystem II light harvesting chlorophyll a/b binding protein; Provisional.	2e-72	tr|A5B523|A5B523_VITVI Putative uncharacterized protein OS=Vitis vinifera GN=VITISV_023565 PE=4 SV=1	3e-144	ref|XP_002264295.1| PREDICTED: chlorophyll a-b binding protein CP26. chloroplastic [Vitis vinifera] emb|CAN76428.1| hypothetical protein VITISV_023565 [Vitis vinifera] emb|CBI16969.3| unnamed protein product [Vitis vinifera]	3e-144	A5B523_VITVI/91-254 PF00504.16;Chloroa_b-bind;	2e-94	-	GO:0016020.membrane;GO:0009535.chloroplast thylakoid membrane;GO:0009523.photosystem II;GO:0018298.protein-chromophore linkage;GO:0009579.thylakoid;GO:0046872.metal ion binding;GO:0009765.photosynthesis. light harvesting;GO:0016021.integral to membrane;GO:0009536.plastid;GO:0016168.chlorophyll binding;GO:0009507.chloroplast;GO:0015979.photosynthesis;GO:0009522.photosystem I;	-	K08916	ko00196. Photosynthesis - antenna proteins;
comp19236_c0	0.015273	-6.03287	0.00551243	0.49848	Down	sp|Q9XF89|CB5_ARATH Chlorophyll a-b binding protein CP26. chloroplastic OS=Arabidopsis thaliana GN=LHCB5 PE=2 SV=1	5e-143	gnl|CDD|177662 PLN00025. PLN00025. photosystem II light harvesting chlorophyll a/b binding protein; Provisional.	4e-72	tr|A5B523|A5B523_VITVI Putative uncharacterized protein OS=Vitis vinifera GN=VITISV_023565 PE=4 SV=1	8e-144	ref|XP_002264295.1| PREDICTED: chlorophyll a-b binding protein CP26. chloroplastic [Vitis vinifera] emb|CAN76428.1| hypothetical protein VITISV_023565 [Vitis vinifera] emb|CBI16969.3| unnamed protein product [Vitis vinifera]	7e-144	D7LY42_ARALL/81-244 PF00504.16;Chloroa_b-bind;	3e-94	-	GO:0016020.membrane;GO:0009535.chloroplast thylakoid membrane;GO:0009523.photosystem II;GO:0018298.protein-chromophore linkage;GO:0009579.thylakoid;GO:0046872.metal ion binding;GO:0009765.photosynthesis. light harvesting;GO:0016021.integral to membrane;GO:0009536.plastid;GO:0016168.chlorophyll binding;GO:0009507.chloroplast;GO:0015979.photosynthesis;GO:0009522.photosystem I;	-	K08916	ko00196. Photosynthesis - antenna proteins;
comp19248_c0	0	#NAME?	0.0103881	0.711949	Down	sp|P80497|ATPY_SOLTU ATP synthase 6 kDa subunit. mitochondrial (Fragment) OS=Solanum tuberosum PE=1 SV=1	3e-06	-	-	tr|A9PHI3|A9PHI3_POPTR Predicted protein OS=Populus trichocarpa GN=POPTRDRAFT_720318 PE=4 SV=1	6e-27	ref|XP_002262887.1| PREDICTED: uncharacterized protein LOC100258053 [Vitis vinifera]	2e-27	A9PBX1_POPTR/4-54 PB023997; Pfam-B_23997;	1e-26	-	GO:0016020.membrane;GO:0006810.transport;GO:0045263.proton-transporting ATP synthase complex. coupling factor F(o);GO:0005743.mitochondrial inner membrane;GO:0005739.mitochondrion;GO:0015992.proton transport;GO:0006811.ion transport;	-	-	-
comp19255_c0	0.00505051	-7.62936	0.00956814	0.681437	Down	sp|Q9C5D7|CAMT3_ARATH Probable caffeoyl-CoA O-methyltransferase At4g26220 OS=Arabidopsis thaliana GN=At4g26220 PE=2 SV=1	2e-100	gnl|CDD|166422 PLN02781. PLN02781. Probable caffeoyl-CoA O-methyltransferase.	2e-94	tr|G7KJ71|G7KJ71_MEDTR Caffeoyl-CoA O-methyltransferase OS=Medicago truncatula GN=MTR_6g091680 PE=4 SV=1	1e-113	ref|XP_003620871.1| Caffeoyl-CoA O-methyltransferase [Medicago truncatula] gb|AES77089.1| Caffeoyl-CoA O-methyltransferase [Medicago truncatula]	9e-114	C6TCQ0_SOYBN/26-237 PF01596.12;Methyltransf_3;	3e-103	Q	GO:0046872.metal ion binding;GO:0008171.O-methyltransferase activity;GO:0009809.lignin biosynthetic process;GO:0008168.methyltransferase activity;GO:0006950.response to stress;GO:0042409.caffeoyl-CoA O-methyltransferase activity;GO:0016740.transferase activity;GO:0032259.methylation;	EC:2.1.1.104	K00588	ko00360. Phenylalanine metabolism;ko00940. Phenylpropanoid biosynthesis;ko00941. Flavonoid biosynthesis;ko00945. Stilbenoid. diarylheptanoid and gingerol biosynthesis;
comp19257_c0	0.0102249	-6.61176	0.0441135	1	Down
comp19283_c0	0.0148715	-6.07131	0.00328428	0.368401	Down	sp|Q0JPA6|SRS1_ORYSJ Salt stress root protein RS1 OS=Oryza sativa subsp. japonica GN=Os01g0233000 PE=2 SV=1	2e-31	gnl|CDD|203276 pfam05558. DREPP. DREPP plasma membrane polypeptide. This family contains several plant plasma membrane proteins termed DREPPs as they are developmentally regulated plasma membrane polypeptides.	2e-70	tr|B9T394|B9T394_RICCO Endomembrane-associated protein. putative OS=Ricinus communis GN=RCOM_0096990 PE=4 SV=1	1e-62	ref|XP_002532713.1| endomembrane-associated protein. putative [Ricinus communis] gb|EEF29680.1| endomembrane-associated protein. putative [Ricinus communis]	1e-62	B9T394_RICCO/1-208 PF05558.7;DREPP;	3e-63	-	-	-	-	-
comp19293_c0	0	#NAME?	0.000185681	0.0564259	Down	-	-	-	-	-	-	-	-	-	-	-	-	-	-	-
comp19296_c0	0.0699405	-3.83773	0.0434034	1	Down	-	-	-	-	-	-	-	-	-	-	-	-	-	-	-
comp19307_c0	0.0545642	-4.1959	0.0413701	1	Down
comp19327_c0	0	#NAME?	2.34186e-05	0.0206482	Down	sp|Q40459|PSBO_TOBAC Oxygen-evolving enhancer protein 1. chloroplastic OS=Nicotiana tabacum GN=PSBO PE=2 SV=1	0	gnl|CDD|177671 PLN00037. PLN00037. photosystem II oxygen-evolving enhancer protein 1; Provisional.	0	tr|A9PHA9|A9PHA9_POPTR Putative uncharacterized protein OS=Populus trichocarpa GN=POPTRDRAFT_716206 PE=2 SV=1	0	ref|XP_002307234.1| hypothetical protein POPTRDRAFT_716206 [Populus trichocarpa] gb|ABK95762.1| unknown [Populus trichocarpa] gb|ABK96188.1| unknown [Populus trichocarpa] gb|EEE94230.1| hypothetical protein POPTRDRAFT_716206 [Populus trichocarpa]	0	PSBO1_ARATH/96-332 PF01716.13;MSP;	1e-145	-	GO:0016020.membrane;GO:0009535.chloroplast thylakoid membrane;GO:0009523.photosystem II;GO:0019898.extrinsic to membrane;GO:0009579.thylakoid;GO:0009654.oxygen evolving complex;GO:0042549.photosystem II stabilization;GO:0005509.calcium ion binding;GO:0009536.plastid;GO:0015979.photosynthesis;GO:0009507.chloroplast;	-	K02716	ko00195. Photosynthesis;
comp19329_c0	0.00667048	-7.22799	0.000909165	0.157895	Down	sp|Q40459|PSBO_TOBAC Oxygen-evolving enhancer protein 1. chloroplastic OS=Nicotiana tabacum GN=PSBO PE=2 SV=1	0	gnl|CDD|177671 PLN00037. PLN00037. photosystem II oxygen-evolving enhancer protein 1; Provisional.	0	tr|A9PHA9|A9PHA9_POPTR Putative uncharacterized protein OS=Populus trichocarpa GN=POPTRDRAFT_716206 PE=2 SV=1	0	ref|XP_002307234.1| hypothetical protein POPTRDRAFT_716206 [Populus trichocarpa] gb|ABK95762.1| unknown [Populus trichocarpa] gb|ABK96188.1| unknown [Populus trichocarpa] gb|EEE94230.1| hypothetical protein POPTRDRAFT_716206 [Populus trichocarpa]	0	PSBO1_ARATH/96-332 PF01716.13;MSP;	4e-146	-	GO:0016020.membrane;GO:0009535.chloroplast thylakoid membrane;GO:0009523.photosystem II;GO:0019898.extrinsic to membrane;GO:0009579.thylakoid;GO:0009654.oxygen evolving complex;GO:0042549.photosystem II stabilization;GO:0005509.calcium ion binding;GO:0009536.plastid;GO:0015979.photosynthesis;GO:0009507.chloroplast;	-	K02716	ko00195. Photosynthesis;
comp19336_c0	0.0644567	-3.95553	0.0345508	1	Down	sp|A5HBK6|CFI_PYRCO Chalcone--flavonone isomerase OS=Pyrus communis GN=CHI PE=2 SV=1	3e-128	gnl|CDD|178173 PLN02559. PLN02559. chalcone--flavonone isomerase.	3e-138	tr|F2VR46|F2VR46_PRUAV Chalcone isomerase OS=Prunus avium GN=CHI1 PE=2 SV=1	2e-150	gb|ADZ54781.1| chalcone isomerase [Prunus avium]	1e-150	CFI_PYRCO/17-214 PF02431.10;Chalcone;	2e-119	-	GO:0016872.intramolecular lyase activity;GO:0042398.cellular modified amino acid biosynthetic process;GO:0045430.chalcone isomerase activity;GO:0016853.isomerase activity;GO:0009813.flavonoid biosynthetic process;	EC:5.5.1.6	K01859	ko00941. Flavonoid biosynthesis;
comp19338_c0	326.667	8.35168	0.00530558	0.493163	Up
comp19344_c1	0.0605783	-4.04506	0.0469336	1	Down	sp|Q06942|FL3H_MALDO Naringenin.2-oxoglutarate 3-dioxygenase OS=Malus domestica PE=2 SV=1	0	gnl|CDD|178130 PLN02515. PLN02515. naringenin.2-oxoglutarate 3-dioxygenase.	0	tr|H6SV48|H6SV48_PRUPE Flavanone 3-hydroxylase OS=Prunus persica GN=F3H PE=2 SV=1	0	gb|AEJ88219.1| flavanone 3-hydroxylase [Prunus persica]	0	B5KM60_9ROSA/40-151 PF14226.1;DIOX_N;	3e-68	QR	GO:0016702.oxidoreductase activity. acting on single donors with incorporation of molecular oxygen. incorporation of two atoms of oxygen;GO:0046872.metal ion binding;GO:0009813.flavonoid biosynthetic process;GO:0016706.oxidoreductase activity. acting on paired donors. with incorporation or reduction of molecular oxygen. 2-oxoglutarate as one donor. and incorporation of one atom each of oxygen int…	EC:1.14.11.9	K00475	ko00941. Flavonoid biosynthesis;
comp19347_c0	0	#NAME?	0.0108009	0.729098	Down
comp19350_c0	0.0548523	-4.1883	0.029311	1	Down
comp19357_c0	0	#NAME?	0.019224	0.986523	Down
comp19369_c0	0.0210305	-5.57137	0.0304076	1	Down	sp|P62313|LSM6_MOUSE U6 snRNA-associated Sm-like protein LSm6 OS=Mus musculus GN=Lsm6 PE=2 SV=1	6e-39	gnl|CDD|212473 cd01726. LSm6. Like-Sm protein 6. The eukaryotic LSm proteins (LSm2-8 or LSm1-7) assemble into a hetero-heptameric ring around the 3'-terminus uridylation tag of the gamma-methyl triphosphate (gamma-m-P3) capped U6 snRNA. LSm2-8 form the core of the snRNP particle that. in turn. assembles with other components onto the pre-mRNA to form the spliceosome which is responsible for the e…	2e-42	tr|B9T839|B9T839_RICCO Small nuclear ribonucleoprotein f. putative OS=Ricinus communis GN=RCOM_0151030 PE=4 SV=1	3e-44	ref|XP_002534408.1| small nuclear ribonucleoprotein f. putative [Ricinus communis] gb|EEF27977.1| small nuclear ribonucleoprotein f. putative [Ricinus communis]	3e-44	E1Z6I1_9CHLO/16-81 PF01423.17;LSM;	1e-36	A	GO:0006397.mRNA processing;GO:0005634.nucleus;GO:0003723.RNA binding;GO:0006364.rRNA processing;GO:0005737.cytoplasm;GO:0003676.nucleic acid binding;GO:0008033.tRNA processing;GO:0030529.ribonucleoprotein complex;GO:0008380.RNA splicing;	-	K12625	ko03018. RNA degradation;ko03040. Spliceosome;
comp19374_c0	0.00534188	-7.54844	0.0110465	0.739832	Down	sp|P40619|HMGL_IPONI HMG1/2-like protein OS=Ipomoea nil PE=2 SV=1	1e-40	gnl|CDD|189580 pfam00505. HMG_box. HMG (high mobility group) box.	1e-23	tr|Q4ZH67|Q4ZH67_CUCSA High mobility group protein OS=Cucumis sativus PE=2 SV=1	3e-52	gb|AAY26151.1| high mobility group protein [Cucumis sativus]	2e-52	Q4ZH67_CUCSA/38-107 PF00505.14;HMG_box;	9e-37	R	GO:0005634.nucleus;GO:0003677.DNA binding;	-	-	-
comp19388_c0	0.0300978	-5.0542	0.0142156	0.842983	Down	-	-	-	-	-	-	-	-	-	-	-	-	-	-	-
comp19399_c0	1226.43	10.2602	0.000153566	0.0511552	Up	-	-	gnl|CDD|197904 smart00835. Cupin_1. Cupin. This family represents the conserved barrel domain of the 'cupin' superfamily ('cupa' is the Latin term for a small barrel). This family contains 11S and 7S plant seed storage proteins. and germins. Plant seed storage proteins provide the major nitrogen source for the developing plant.	3e-41	tr|B9HET9|B9HET9_POPTR Predicted protein OS=Populus trichocarpa GN=POPTRDRAFT_563117 PE=4 SV=1	4e-161	ref|XP_002310206.1| predicted protein [Populus trichocarpa] gb|EEE90656.1| predicted protein [Populus trichocarpa]	3e-161	B9HET9_POPTR/237-391 PF00190.17;Cupin_1;	4e-75	-	GO:0045735.nutrient reservoir activity;	-	-	-
comp19406_c0	0	#NAME?	1.46535e-05	0.0180191	Down	sp|Q940T9|COL4_ARATH Zinc finger protein CONSTANS-LIKE 4 OS=Arabidopsis thaliana GN=COL4 PE=2 SV=2	3e-125	gnl|CDD|203407 pfam06203. CCT. CCT motif. This short motif is found in a number of plant proteins. It is rich in basic amino acids and has been called a CCT motif after Co. Col and Toc1. The CCT motif is about 45 amino acids long and contains a putative nuclear localisation signal within the second half of the CCT motif. Toc1 mutants have been identified in this region.	4e-22	tr|B5THI2|B5THI2_PRUPE CONSTANS-like protein OS=Prunus persica PE=2 SV=1	0	gb|ACH73166.1| CONSTANS-like protein [Prunus persica]	0	B1Q510_ORYSJ/1-129 PB000901; Pfam-B_901;	4e-33	-	GO:0008270.zinc ion binding;GO:0005622.intracellular;	-	-	-
comp19420_c0	0	#NAME?	0.00308575	0.354642	Down	-	-	-	-	-	-	-	-	-	-	-	-	-	K09872	-
comp19435_c0	23.1522	4.53308	0.0209997	1	Up	-	-	-	-	tr|B9H2F7|B9H2F7_POPTR Predicted protein OS=Populus trichocarpa GN=POPTRDRAFT_555648 PE=4 SV=1	5e-79	ref|XP_002305058.1| predicted protein [Populus trichocarpa] gb|EEE85569.1| predicted protein [Populus trichocarpa]	4e-79	E5GC32_CUCME/85-210 PB006935; Pfam-B_6935;	3e-32	-	-	-	-	-
comp19461_c0	0.0211864	-5.56071	0.0434179	1	Down	sp|O81221|ACT_GOSHI Actin OS=Gossypium hirsutum PE=3 SV=1	2e-102	gnl|CDD|173506 PTZ00281. PTZ00281. actin; Provisional.	4e-105	tr|E2CT69|E2CT69_LIRTU Actin (Fragment) OS=Liriodendron tulipifera PE=2 SV=1	6e-104	gb|ADE05541.1| actin [Liriodendron tulipifera]	5e-104	B8LQ86_PICSI/4-377 PF00022.14;Actin;	6e-93	Z	GO:0005856.cytoskeleton;GO:0005524.ATP binding;GO:0000166.nucleotide binding;GO:0005737.cytoplasm;	-	K05692	ko04145. Phagosome;ko04510. Focal adhesion;ko04520. Adherens junction;ko04530. Tight junction;ko04670. Leukocyte transendothelial migration;ko04745. Phototransduction - fly;ko04810. Regulation of actin cytoskeleton;ko05100. Bacterial invasion of epithelial cells;ko05110. Vibrio cholerae infection;ko05130. Pathogenic Escherichia coli infection;ko05131. Shigellosis;ko05132. Salmonella infection;ko0…
comp19473_c0	0.0167785	-5.89724	0.0270653	1	Down	-	-	gnl|CDD|201650 pfam01190. Pollen_Ole_e_I. Pollen proteins Ole e I like.	3e-23	tr|B9RBC9|B9RBC9_RICCO Structural constituent of cell wall. putative OS=Ricinus communis GN=RCOM_1674270 PE=4 SV=1	5e-64	ref|XP_002509463.1| structural constituent of cell wall. putative [Ricinus communis] gb|EEF50850.1| structural constituent of cell wall. putative [Ricinus communis]	5e-64	B9RBC9_RICCO/138-232 PF01190.12;Pollen_Ole_e_I;	2e-45	-	GO:0005199.structural constituent of cell wall;	-	-	-
comp19476_c0	0.0640714	-3.96418	0.0338074	1	Down
comp19478_c0	0	#NAME?	0.000141499	0.0494563	Down	sp|P51823|ARF2_ORYSJ ADP-ribosylation factor 2 OS=Oryza sativa subsp. japonica GN=ARF PE=2 SV=2	1e-40	gnl|CDD|165788 PLN00223. PLN00223. ADP-ribosylation factor; Provisional.	1e-47	tr|G7ICT4|G7ICT4_MEDTR ADP ribosylation factor OS=Medicago truncatula GN=MTR_1g086480 PE=4 SV=1	1e-39	ref|XP_003591354.1| ADP ribosylation factor [Medicago truncatula] gb|AES61605.1| ADP ribosylation factor [Medicago truncatula]	1e-39	Q10CA7_ORYSJ/17-124 PF00025.16;Arf;	4e-40	U	GO:0006810.transport;GO:0005794.Golgi apparatus;GO:0007264.small GTPase mediated signal transduction;GO:0000166.nucleotide binding;GO:0005622.intracellular;GO:0005525.GTP binding;GO:0015031.protein transport;GO:0016192.vesicle-mediated transport;	-	K07937	ko05110. Vibrio cholerae infection;ko05134. Legionellosis;
comp19502_c0	0	#NAME?	0.0149835	0.868026	Down
comp19509_c0	0.021645	-5.52982	0.00708573	0.577867	Down	-	-	gnl|CDD|191112 pfam04852. DUF640. Protein of unknown function (DUF640). This family represents a conserved region found in plant proteins including Resistance protein-like protein.	4e-70	tr|B9N975|B9N975_POPTR Predicted protein OS=Populus trichocarpa GN=POPTRDRAFT_585775 PE=4 SV=1	8e-87	ref|XP_002331815.1| predicted protein [Populus trichocarpa] gb|EEF11642.1| predicted protein [Populus trichocarpa]	7e-87	B9SWL3_RICCO/33-164 PF04852.7;DUF640;	4e-74	-	-	-	-	-
comp19512_c0	0.0112613	-6.47249	0.0198693	1	Down	sp|Q0JG75|PSB28_ORYSJ Photosystem II reaction center PSB28 protein. chloroplastic OS=Oryza sativa subsp. japonica GN=PSB28 PE=2 SV=2	5e-70	gnl|CDD|177673 PLN00039. PLN00039. photosystem II reaction center Psb28 protein; Provisional.	6e-78	tr|D7U379|D7U379_VITVI Photosystem II reaction center psb28 protein OS=Vitis vinifera GN=VIT_07s0005g04400 PE=3 SV=1	3e-96	ref|XP_002271666.1| PREDICTED: photosystem II reaction center PSB28 protein. chloroplastic [Vitis vinifera] emb|CBI37196.3| unnamed protein product [Vitis vinifera]	2e-96	C6SZM2_SOYBN/71-177 PF03912.9;Psb28;	1e-59	-	GO:0016020.membrane;GO:0009535.chloroplast thylakoid membrane;GO:0009523.photosystem II;GO:0009536.plastid;GO:0009579.thylakoid;GO:0015979.photosynthesis;GO:0009654.oxygen evolving complex;GO:0009507.chloroplast;	-	K08903	ko00195. Photosynthesis;
comp19533_c0	0	#NAME?	0.00234657	0.29381	Down	-	-	-	-	tr|F6I223|F6I223_VITVI Putative uncharacterized protein OS=Vitis vinifera GN=VIT_00s0207g00140 PE=4 SV=1	1e-58	ref|XP_002274634.1| PREDICTED: uncharacterized protein LOC100255767 [Vitis vinifera]	2e-58	D7U6I5_VITVI/1-142 PF14009.1;DUF4228;	1e-59	-	-	-	-	-
comp19554_c0	0.00488759	-7.67666	0.00877937	0.651903	Down	-	-	gnl|CDD|201650 pfam01190. Pollen_Ole_e_I. Pollen proteins Ole e I like.	3e-23	tr|B9RBC9|B9RBC9_RICCO Structural constituent of cell wall. putative OS=Ricinus communis GN=RCOM_1674270 PE=4 SV=1	4e-64	ref|XP_002509463.1| structural constituent of cell wall. putative [Ricinus communis] gb|EEF50850.1| structural constituent of cell wall. putative [Ricinus communis]	4e-64	B9RBC9_RICCO/138-232 PF01190.12;Pollen_Ole_e_I;	1e-45	-	GO:0005199.structural constituent of cell wall;	-	-	-
comp19575_c0	0.00313283	-8.31832	0.00249852	0.303718	Down	sp|Q9FKW6|FNRL1_ARATH Ferredoxin--NADP reductase. leaf isozyme 1. chloroplastic OS=Arabidopsis thaliana GN=LFNR1 PE=1 SV=1	0	gnl|CDD|178662 PLN03115. PLN03115. ferredoxin--NADP(+) reductase; Provisional.	0	tr|B9MXF5|B9MXF5_POPTR Predicted protein OS=Populus trichocarpa GN=POPTRDRAFT_827055 PE=4 SV=1	0	ref|XP_002327750.1| predicted protein [Populus trichocarpa] gb|ABK96401.1| unknown [Populus trichocarpa x Populus deltoides] gb|EEE75228.1| predicted protein [Populus trichocarpa]	0	B9R8A3_RICCO/215-331 PF00175.16;NAD_binding_1;	1e-62	-	GO:0016020.membrane;GO:0006810.transport;GO:0009535.chloroplast thylakoid membrane;GO:0050660.flavin adenine dinucleotide binding;GO:0009579.thylakoid;GO:0055114.oxidation-reduction process;GO:0042651.thylakoid membrane;GO:0050661.NADP binding;GO:0022900.electron transport chain;GO:0005515.protein binding;GO:0004324.ferredoxin-NADP+ reductase activity;GO:0009536.plastid;GO:0015979.photosynthesis;…	EC:1.18.1.2	K02641	ko00195. Photosynthesis;
comp19582_c0	0	#NAME?	0.0436364	1	Down	-	-	-	-	tr|Q1X8M6|Q1X8M6_PRUAR Auxin-induced protein (Fragment) OS=Prunus armeniaca PE=2 SV=1	1e-29	gb|AAY34918.1| auxin-induced protein. partial [Prunus armeniaca]	9e-30	Q1X8M6_PRUAR/1-71 PF02309.11;AUX_IAA;	2e-20	-	GO:0005634.nucleus;GO:0006355.regulation of transcription. DNA-dependent;GO:0009734.auxin mediated signaling pathway;GO:0006351.transcription. DNA-dependent;GO:0046983.protein dimerization activity;	-	K14484	ko04075. Plant hormone signal transduction;
comp19612_c0	0.0330688	-4.91839	0.028012	1	Down	-	-	-	-	-	-	-	-	B9I8C9_POPTR/11-91 PB150392; Pfam-B_150392;	5e-19	-	-	-	-	-
comp19649_c0	0	#NAME?	0.00158917	0.22831	Down
comp19658_c0	32.1296	5.00583	0.021264	1	Up	-	-	-	-	tr|B9H2F7|B9H2F7_POPTR Predicted protein OS=Populus trichocarpa GN=POPTRDRAFT_555648 PE=4 SV=1	5e-79	ref|XP_002305058.1| predicted protein [Populus trichocarpa] gb|EEE85569.1| predicted protein [Populus trichocarpa]	4e-79	E5GC32_CUCME/85-210 PB006935; Pfam-B_6935;	3e-32	-	-	-	-	-
comp19660_c0	196	7.61471	0.000950008	0.162898	Up	-	-	-	-	-	-	-	-	-	-	-	-	-	-	-
comp19665_c0	0.0353535	-4.822	0.0230717	1	Down
comp19670_c0	0.0431887	-4.5332	0.0191533	0.985859	Down
comp19671_c0	0	#NAME?	0.000595214	0.122179	Down
comp19672_c1	236.667	7.88671	0.0119115	0.767074	Up	-	-	-	-	-	-	-	-	-	-	-	-	-	-	-
comp19675_c0	0.0269542	-5.21335	0.0317203	1	Down	-	-	-	-	-	-	-	-	-	-	-	-	-	-	-
comp19681_c0	0.00191571	-9.02791	0.000145769	0.0497901	Down	sp|Q0E1D7|FLP3_ORYSJ Flowering-promoting factor 1-like protein 3 OS=Oryza sativa subsp. japonica GN=Os02g0460200 PE=2 SV=1	1e-43	-	-	tr|D7T6E8|D7T6E8_VITVI Putative uncharacterized protein OS=Vitis vinifera GN=VIT_05s0020g01420 PE=4 SV=1	2e-57	ref|XP_002273066.1| PREDICTED: uncharacterized protein LOC100259559 [Vitis vinifera] emb|CBI26069.3| unnamed protein product [Vitis vinifera]	2e-57	B9HSB8_POPTR/1-110 PB006917; Pfam-B_6917;	3e-54	-	-	-	-	-
comp19689_c0	0	#NAME?	2.44834e-05	0.0206482	Down	sp|P80728|MAVI_CUCPE Mavicyanin OS=Cucurbita pepo PE=1 SV=1	2e-13	-	-	tr|I1N688|I1N688_SOYBN Uncharacterized protein OS=Glycine max PE=4 SV=1	1e-48	ref|XP_003554690.1| PREDICTED: lamin-like protein-like [Glycine max]	1e-48	B9IK25_POPTR/43-126 PF02298.12;Cu_bind_like;	1e-35	-	GO:0006810.transport;GO:0009055.electron carrier activity;GO:0046872.metal ion binding;GO:0022900.electron transport chain;GO:0005507.copper ion binding;	-	-	-
comp19735_c0	Inf	Inf	0.0083531	0.635163	Up	-	-	-	-	tr|B9SVS5|B9SVS5_RICCO Putative uncharacterized protein OS=Ricinus communis GN=RCOM_0255060 PE=4 SV=1	4e-74	ref|XP_002274595.1| PREDICTED: probable F-box protein At5g04010-like [Vitis vinifera]	2e-77	B9H3J0_POPTR/20-61 PF00646.28;F-box;	6e-10	-	-	-	-	-
comp19757_c0	0.00874126	-6.83794	0.00514939	0.485338	Down	sp|Q9FKC8|MT799_ARATH Probable S-adenosylmethionine-dependent methyltransferase At5g37990 OS=Arabidopsis thaliana GN=At5g37990 PE=2 SV=2	6e-91	gnl|CDD|202667 pfam03492. Methyltransf_7. SAM dependent carboxyl methyltransferase. This family of plant methyltransferases contains enzymes that act on a variety of substrates including salicylic acid. jasmonic acid and 7-Methylxanthine. Caffeine is synthesised through sequential three-step methylation of xanthine derivatives at positions 7-N. 3-N. and 1-N. The protein 7-methylxanthine methyltra…	3e-133	tr|B9I2H2|B9I2H2_POPTR Predicted protein OS=Populus trichocarpa GN=POPTRDRAFT_823276 PE=4 SV=1	1e-138	ref|XP_002317887.1| predicted protein [Populus trichocarpa] gb|EEE96107.1| predicted protein [Populus trichocarpa]	9e-139	B9I2H2_POPTR/43-362 PF03492.10;Methyltransf_7;	2e-126	-	GO:0046872.metal ion binding;GO:0008168.methyltransferase activity;GO:0016740.transferase activity;GO:0032259.methylation;	-	-	-
comp19767_c0	0.0202634	-5.62498	0.0279764	1	Down
comp19772_c0	0	#NAME?	0.0187569	0.974856	Down	sp|Q9SW96|SYNC1_ARATH Asparagine--tRNA ligase. cytoplasmic 1 OS=Arabidopsis thaliana GN=SYNC1 PE=2 SV=1	6e-90	gnl|CDD|177867 PLN02221. PLN02221. asparaginyl-tRNA synthetase.	3e-115	tr|I1K622|I1K622_SOYBN Uncharacterized protein OS=Glycine max GN=Gma.55586 PE=4 SV=1	1e-109	ref|XP_003525302.1| PREDICTED: asparaginyl-tRNA synthetase. cytoplasmic 1-like [Glycine max]	1e-109	B9N5I4_POPTR/146-223 PF00152.15;tRNA-synt_2;	4e-36	-	GO:0005524.ATP binding;GO:0005737.cytoplasm;GO:0016874.ligase activity;GO:0003676.nucleic acid binding;GO:0006421.asparaginyl-tRNA aminoacylation;GO:0000166.nucleotide binding;GO:0006418.tRNA aminoacylation for protein translation;GO:0004816.asparagine-tRNA ligase activity;GO:0006412.translation;GO:0004812.aminoacyl-tRNA ligase activity;	EC:6.1.1.22	K01893	ko00970. Aminoacyl-tRNA biosynthesis;
comp19777_c0	33.1481	5.05086	0.042438	1	Up	-	-	-	-	-	-	-	-	-	-	-	-	-	-	-
comp19783_c0	0	#NAME?	0.0465675	1	Down	-	-	-	-	-	-	-	-	-	-	-	-	-	-	-
comp19788_c0	0	#NAME?	0.0465675	1	Down	-	-	-	-	-	-	-	-	-	-	-	-	-	-	-
comp19790_c0	Inf	Inf	0.0144676	0.847204	Up	-	-	-	-	-	-	-	-	-	-	-	-	-	-	-
comp19811_c0	0.00336022	-8.21723	0.0030773	0.354146	Down	sp|Q9ZQ98|U73C2_ARATH UDP-glycosyltransferase 73C2 OS=Arabidopsis thaliana GN=UGT73C2 PE=2 SV=1	3e-58	gnl|CDD|178149 PLN02534. PLN02534. UDP-glycosyltransferase.	4e-71	tr|C6T3E2|C6T3E2_SOYBN Putative uncharacterized protein OS=Glycine max PE=2 SV=1	1e-60	ref|NP_001235380.1| uncharacterized protein LOC100527132 [Glycine max] gb|ACU16180.1| unknown [Glycine max]	1e-60	C6TBJ8_SOYBN/182-442 PF00201.13;UDPGT;	2e-63	GC	GO:0047213.anthocyanidin 3-O-glucosyltransferase activity;GO:0016757.transferase activity. transferring glycosyl groups;GO:0008152.metabolic process;GO:0016758.transferase activity. transferring hexosyl groups;GO:0016740.transferase activity;	EC:2.4.1.-	K13496	-
comp19829_c0	0.0722394	-3.79107	0.0484245	1	Down	sp|Q9LHF1|LRX4_ARATH Leucine-rich repeat extensin-like protein 4 OS=Arabidopsis thaliana GN=LRX4 PE=1 SV=1	0	-	-	tr|B9N8Z7|B9N8Z7_POPTR Predicted protein (Fragment) OS=Populus trichocarpa GN=POPTRDRAFT_932517 PE=4 SV=1	0	ref|XP_002331736.1| predicted protein [Populus trichocarpa] gb|EEF11270.1| predicted protein [Populus trichocarpa]	0	B9HBD6_POPTR/121-181 PF13855.1;LRR_8;	2e-24	S	-	-	-	-
comp19840_c0	0	#NAME?	0.0151559	0.873255	Down	sp|Q9LDE3|FBK9_ARATH F-box/kelch-repeat protein At1g23390 OS=Arabidopsis thaliana GN=At1g23390 PE=2 SV=1	3e-85	-	-	tr|F6HHS4|F6HHS4_VITVI Putative uncharacterized protein OS=Vitis vinifera GN=VIT_01s0127g00250 PE=4 SV=1	9e-134	ref|XP_002263883.2| PREDICTED: F-box/kelch-repeat protein At1g23390 [Vitis vinifera]	8e-134	B9SHD0_RICCO/139-188 PF13964.1;Kelch_6;	7e-22	-	GO:0016020.membrane;GO:0008565.protein transporter activity;GO:0016021.integral to membrane;GO:0005743.mitochondrial inner membrane;GO:0015031.protein transport;	-	-	-
comp19853_c0	140	7.12928	0.00149981	0.218338	Up
comp19854_c0	0.0116144	-6.42794	0.0213144	1	Down	-	-	-	-	tr|D7SIE5|D7SIE5_VITVI Putative uncharacterized protein OS=Vitis vinifera GN=VIT_17s0000g05830 PE=4 SV=1	1e-111	ref|XP_002273979.1| PREDICTED: uncharacterized protein LOC100241687 [Vitis vinifera] emb|CBI15256.3| unnamed protein product [Vitis vinifera]	1e-111	D7SIE5_VITVI/1-300 PB028087; Pfam-B_28087;	1e-95	-	-	-	-	-
comp19856_c0	0	#NAME?	0.0396601	1	Down
comp19867_c0	0.00633714	-7.30195	0.0165443	0.907936	Down	sp|Q9SD24|Y3122_ARATH WEB family protein At3g51220 OS=Arabidopsis thaliana GN=At3g51220 PE=2 SV=1	7e-26	-	-	tr|B9MXG4|B9MXG4_POPTR Predicted protein OS=Populus trichocarpa GN=POPTRDRAFT_796708 PE=4 SV=1	6e-52	ref|XP_002327661.1| predicted protein [Populus trichocarpa] gb|EEE75139.1| predicted protein [Populus trichocarpa]	5e-52	D7SP02_VITVI/42-160 PB062341; Pfam-B_62341;	6e-26	-	-	-	-	-
comp19877_c0	0	#NAME?	0.00203379	0.269254	Down	-	-	-	-	tr|O04324|O04324_ARATH At3g16330 OS=Arabidopsis thaliana GN=T02O04.18 PE=2 SV=1	6e-10	ref|NP_188254.1| uncharacterized protein [Arabidopsis thaliana] gb|AAB63644.1| unknown protein [Arabidopsis thaliana] dbj|BAB01272.1| unnamed protein product [Arabidopsis thaliana] dbj|BAC43628.1| unknown protein [Arabidopsis thaliana] gb|AAP12859.1| At3g16330 [Arabidopsis thaliana] gb|AEE75798.1| uncharacterized protein [Arabidopsis thaliana]	5e-10	-	-	-	-	-	-	-
comp19890_c0	0	#NAME?	0.00718305	0.580848	Down
comp19909_c0	0	#NAME?	0.0226709	1	Down	-	-	-	-	-	-	-	-	-	-	-	-	-	-	-
comp19919_c0	81.6667	6.35168	0.0398901	1	Up
comp19920_c0	0	#NAME?	1.57837e-05	0.0182136	Down
comp19941_c0	Inf	Inf	0.00618969	0.532813	Up
comp19956_c0	Inf	Inf	0.0052163	0.488332	Up	-	-	-	-	-	-	-	-	-	-	-	-	-	-	-
comp19965_c0	0.0104822	-6.57592	0.0462701	1	Down	-	-	-	-	-	-	-	-	-	-	-	-	-	-	-
comp19999_c0	0.0136752	-6.19229	0.00419261	0.422188	Down	-	-	gnl|CDD|115696 pfam07059. DUF1336. Protein of unknown function (DUF1336). This family represents the C-terminus (approximately 250 residues) of a number of hypothetical plant proteins of unknown function.	7e-95	tr|B9RNR6|B9RNR6_RICCO Lipid binding protein. putative OS=Ricinus communis GN=RCOM_0920290 PE=4 SV=1	1e-158	ref|XP_002515385.1| lipid binding protein. putative [Ricinus communis] gb|EEF46834.1| lipid binding protein. putative [Ricinus communis]	1e-158	E4MXX3_THEHA/52-266 PF07059.7;DUF1336;	8e-127	-	-	-	-	-
comp20012_c0	Inf	Inf	0.0449811	1	Up
comp20014_c0	332.381	8.37669	0.000324646	0.0833908	Up	-	-	-	-	tr|A5C465|A5C465_VITVI Putative uncharacterized protein OS=Vitis vinifera GN=VITISV_013303 PE=4 SV=1	5e-54	emb|CAN81808.1| hypothetical protein VITISV_013303 [Vitis vinifera]	5e-54	A5BHR5_VITVI/41-119 PB008458; Pfam-B_8458;	4e-19	-	GO:0008270.zinc ion binding;GO:0003676.nucleic acid binding;	-	-	-
comp20023_c0	0.00383142	-8.02791	0.00450039	0.443041	Down
comp20033_c0	0	#NAME?	0.000453905	0.10443	Down	-	-	gnl|CDD|133143 cd05476. pepsin_A_like_plant. Chroloplast Nucleoids DNA-binding Protease and Nucellin. pepsin-like aspartic proteases from plants. This family contains pepsin like aspartic proteases from plants including Chloroplast Nucleoids DNA-binding Protease and Nucellin. Chloroplast Nucleoids DNA-binding Protease catalyzes the degradation of ribulose-1.5-bisphosphate carboxylase/oxygenase (R…	6e-64	tr|B9SA53|B9SA53_RICCO Aspartic proteinase nepenthesin-2. putative OS=Ricinus communis GN=RCOM_0185400 PE=4 SV=1	1e-45	-	-	A9NXW9_PICSI/114-455 PF00026.18;Asp;	2e-46	-	GO:0016787.hydrolase activity;GO:0008233.peptidase activity;GO:0006508.proteolysis;GO:0004190.aspartic-type endopeptidase activity;	-	-	-
comp20046_c0	0.0194553	-5.6837	0.0368644	1	Down
comp20062_c0	0.021978	-5.50779	0.0197674	1	Down
comp20073_c0	321.667	8.32942	0.00553917	0.49848	Up	-	-	-	-	tr|B9T5T6|B9T5T6_RICCO Fructose-bisphosphate aldolase OS=Ricinus communis GN=RCOM_1180710 PE=3 SV=1	2e-06	ref|XP_002533605.1| fructose-bisphosphate aldolase. putative [Ricinus communis] gb|EEF28774.1| fructose-bisphosphate aldolase. putative [Ricinus communis]	2e-06	-	-	-	GO:0016829.lyase activity;GO:0008152.metabolic process;GO:0004332.fructose-bisphosphate aldolase activity;GO:0006096.glycolysis;GO:0003824.catalytic activity;	-	-	-
comp20107_c0	50.9524	5.67108	0.0219567	1	Up	-	-	-	-	-	-	-	-	-	-	-	-	-	-	-
comp20113_c0	0.0363811	-4.78067	0.0135426	0.817468	Down
comp20114_c0	0.0129199	-6.27426	0.0092307	0.6702	Down
comp20122_c0	Inf	Inf	0.00757142	0.599336	Up	-	-	-	-	-	-	-	-	-	-	-	-	-	-	-
comp20158_c0	0	#NAME?	0.0293744	1	Down	-	-	-	-	-	-	-	-	-	-	-	-	-	-	-
comp20165_c0	0.00766871	-7.0268	0.00356931	0.384319	Down
comp20182_c0	0	#NAME?	4.06835e-05	0.0256368	Down	sp|Q9FN48|CAS_ARATH Calcium sensing receptor. chloroplastic OS=Arabidopsis thaliana GN=CAS PE=1 SV=1	4e-170	-	-	tr|G5DCQ3|G5DCQ3_CASCH Extracellular calcium sensing receptor OS=Castanopsis chinensis GN=CAS PE=2 SV=1	0	gb|AEP13979.1| extracellular calcium sensing receptor [Castanopsis chinensis]	0	B9N0A3_POPTR/150-269 PF00581.15;Rhodanese;	6e-59	-	GO:0004872.receptor activity;GO:0005488.binding;	-	-	-
comp20263_c0	0	#NAME?	0.0025647	0.307707	Down	-	-	-	-	tr|D7TVN6|D7TVN6_VITVI Putative uncharacterized protein OS=Vitis vinifera GN=VIT_02s0025g02290 PE=4 SV=1	3e-07	emb|CBI34561.3| unnamed protein product [Vitis vinifera]	2e-07	-	-	-	-	-	-	-
comp20272_c0	0	#NAME?	2.55938e-05	0.0206482	Down	-	-	-	-	tr|D7TVN7|D7TVN7_VITVI Putative uncharacterized protein OS=Vitis vinifera GN=VIT_02s0025g02300 PE=4 SV=1	1e-09	emb|CBI34562.3| unnamed protein product [Vitis vinifera]	1e-09	-	-	-	-	-	-	-
comp20280_c0	Inf	Inf	0.0358522	1	Up	-	-	-	-	-	-	-	-	-	-	-	-	-	-	-
comp20311_c0	Inf	Inf	0.0107498	0.727459	Up	-	-	-	-	-	-	-	-	-	-	-	-	-	-	-
comp20314_c0	0.00886525	-6.81762	0.0332739	1	Down
comp20439_c0	63.3333	5.98489	0.039057	1	Up	sp|Q9LVG8|FB295_ARATH Putative F-box protein At5g60060 OS=Arabidopsis thaliana GN=At5g60060 PE=4 SV=1	1e-26	-	-	tr|G7LA96|G7LA96_MEDTR F-box family protein OS=Medicago truncatula GN=MTR_8g074610 PE=4 SV=1	4e-66	ref|XP_003629211.1| F-box family protein [Medicago truncatula] gb|AET03687.1| F-box family protein [Medicago truncatula]	4e-66	-	-	-	GO:0006310.DNA recombination;GO:0008026.ATP-dependent helicase activity;	-	-	-
comp20452_c0	Inf	Inf	0.0480877	1	Up	-	-	-	-	-	-	-	-	-	-	-	-	-	-	-
comp20455_c0	0	#NAME?	0.0209857	1	Down	sp|Q94AA1|UN933_ARATH UNC93-like protein 3 OS=Arabidopsis thaliana GN=At3g09470 PE=2 SV=1	4e-20	-	-	tr|B9HBK2|B9HBK2_POPTR Predicted protein OS=Populus trichocarpa GN=POPTRDRAFT_560747 PE=4 SV=1	3e-26	ref|XP_002308151.1| predicted protein [Populus trichocarpa] gb|EEE91674.1| predicted protein [Populus trichocarpa]	3e-26	A2Q192_MEDTR/1-309 PB008480; Pfam-B_8480;	1e-13	-	-	-	-	-
comp20516_c0	0	#NAME?	0.0311195	1	Down	sp|Q9LHP4|RCH2_ARATH Receptor-like protein kinase 2 OS=Arabidopsis thaliana GN=RCH2 PE=1 SV=1	9e-55	-	-	tr|I1KZD2|I1KZD2_SOYBN Uncharacterized protein OS=Glycine max GN=Gma.42640 PE=4 SV=1	1e-65	ref|XP_003532308.1| PREDICTED: LRR receptor-like serine/threonine-protein kinase RCH1-like [Glycine max]	9e-66	D7U3E2_VITVI/497-770 PF07714.12;Pkinase_Tyr;	3e-56	-	GO:0032440.2-alkenal reductase [NAD(P)] activity;GO:0016020.membrane;GO:0016310.phosphorylation;GO:0005524.ATP binding;GO:0004872.receptor activity;GO:0016301.kinase activity;GO:0006468.protein phosphorylation;GO:0055114.oxidation-reduction process;GO:0004674.protein serine/threonine kinase activity;GO:0000166.nucleotide binding;GO:0004672.protein kinase activity;GO:0016021.integral to membrane;G…	-	-	-
comp20581_c0	Inf	Inf	0.0265577	1	Up	-	-	-	-	-	-	-	-	-	-	-	-	-	-	-
comp20678_c0	Inf	Inf	0.00079856	0.146647	Up	-	-	-	-	tr|D7U305|D7U305_VITVI Putative uncharacterized protein OS=Vitis vinifera GN=VIT_07s0005g03430 PE=4 SV=1	5e-53	ref|XP_002273072.1| PREDICTED: patellin-4 [Vitis vinifera] emb|CBI37122.3| unnamed protein product [Vitis vinifera]	4e-53	-	-	-	GO:0006810.transport;GO:0016021.integral to membrane;GO:0005622.intracellular;GO:0005215.transporter activity;	-	-	-
comp20685_c0	180	7.49185	0.0219428	1	Up	sp|P53849|GIS2_YEAST Zinc finger protein GIS2 OS=Saccharomyces cerevisiae (strain ATCC 204508 / S288c) GN=GIS2 PE=1 SV=1	2e-30	gnl|CDD|173561 PTZ00368. PTZ00368. universal minicircle sequence binding protein (UMSBP); Provisional.	2e-41	tr|B9H0X4|B9H0X4_POPTR Predicted protein (Fragment) OS=Populus trichocarpa GN=POPTRDRAFT_195673 PE=4 SV=1	2e-110	ref|XP_003522851.1| PREDICTED: zinc finger protein GIS2-like [Glycine max]	1e-111	-	-	O	GO:0046872.metal ion binding;GO:0008270.zinc ion binding;GO:0003676.nucleic acid binding;	-	-	-
comp21025_c0	0	#NAME?	0.0162467	0.90204	Down	-	-	gnl|CDD|190504 pfam03018. Dirigent. Dirigent-like protein. This family contains a number of proteins which are induced during disease response in plants. Members of this family are involved in lignification.	3e-45	tr|I1LRP2|I1LRP2_SOYBN Uncharacterized protein OS=Glycine max GN=Gma.17831 PE=4 SV=1	6e-57	ref|XP_002269397.1| PREDICTED: disease resistance response protein 206 [Vitis vinifera] emb|CBI28817.3| unnamed protein product [Vitis vinifera]	2e-52	D7TE94_VITVI/30-176 PF03018.9;Dirigent;	6e-52	-	-	-	-	-
comp21038_c0	Inf	Inf	6.0216e-06	0.0180191	Up	-	-	-	-	tr|I1MI05|I1MI05_SOYBN Uncharacterized protein OS=Glycine max PE=4 SV=1	2e-25	gb|AFK34000.1| unknown [Lotus japonicus]	2e-27	B9IMJ6_POPTR/1-67 PB046268; Pfam-B_46268;	6e-22	-	-	-	-	-
comp21091_c0	Inf	Inf	0.000901182	0.157895	Up
comp21201_c0	0	#NAME?	0.0497454	1	Down	-	-	-	-	tr|F6GTU2|F6GTU2_VITVI Putative uncharacterized protein OS=Vitis vinifera GN=VIT_06s0004g04110 PE=4 SV=1	7e-53	ref|XP_002284421.1| PREDICTED: uncharacterized protein LOC100244942 [Vitis vinifera]	6e-53	A5ARE7_VITVI/42-304 PF07795.6;DUF1635;	5e-50	-	-	-	-	-
comp21253_c0	0	#NAME?	0.0450724	1	Down	sp|P50160|TS2_MAIZE Sex determination protein tasselseed-2 OS=Zea mays GN=TS2 PE=2 SV=1	4e-24	gnl|CDD|187587 cd05326. secoisolariciresinol-DH_like_SDR_c. secoisolariciresinol dehydrogenase (secoisolariciresinol-DH)-like. classical (c) SDRs. Podophyllum secoisolariciresinol-DH is a homo tetrameric. classical SDR that catalyzes the NAD-dependent conversion of (-)-secoisolariciresinol to (-)-matairesinol via a (-)-lactol intermediate. (-)-Matairesinol is an intermediate to various 8'-lignans…	4e-38	tr|F6GTA9|F6GTA9_VITVI Putative uncharacterized protein OS=Vitis vinifera GN=VIT_17s0000g05600 PE=3 SV=1	1e-40	ref|XP_002267041.1| PREDICTED: momilactone A synthase [Vitis vinifera]	1e-40	A5CBA7_VITVI/537-763 PF13561.1;adh_short_C2;	3e-41	R	GO:0016020.membrane;GO:0016310.phosphorylation;GO:0005524.ATP binding;GO:0055114.oxidation-reduction process;GO:0000166.nucleotide binding;GO:0004672.protein kinase activity;GO:0016021.integral to membrane;GO:0016491.oxidoreductase activity;GO:0047044.androstan-3-alpha.17-beta-diol dehydrogenase activity;GO:0008152.metabolic process;GO:0016301.kinase activity;GO:0006468.protein phosphorylation;GO…	-	-	-
comp21295_c0	158.333	7.30682	0.0288753	1	Up	sp|P29062|PR4A_TOBAC Pathogenesis-related protein PR-4A OS=Nicotiana tabacum PE=2 SV=1	2e-69	gnl|CDD|201533 pfam00967. Barwin. Barwin family.	3e-79	tr|G9JVT0|G9JVT0_9ROSI Pathogenesis-related protein 4 OS=Vitis pseudoreticulata PE=2 SV=1	1e-70	gb|AEW12795.1| pathogenesis-related protein 4 [Vitis pseudoreticulata]	9e-71	Q41360_SAMNI/20-138 PF00967.12;Barwin;	5e-68	-	GO:0050832.defense response to fungus;GO:0005618.cell wall;GO:0008061.chitin binding;GO:0006952.defense response;GO:0005576.extracellular region;GO:0042742.defense response to bacterium;GO:0009607.response to biotic stimulus;	-	-	-
comp21307_c0	0	#NAME?	0.0197066	0.998095	Down	-	-	gnl|CDD|202195 pfam02298. Cu_bind_like. Plastocyanin-like domain. This family represents a domain found in flowering plants related to the copper binding protein plastocyanin. Some members of this family may not bind copper due to the lack of key residues.	1e-24	tr|B9SA44|B9SA44_RICCO Early nodulin 55-2. putative OS=Ricinus communis GN=RCOM_0185000 PE=4 SV=1	2e-44	ref|XP_002522863.1| Early nodulin 55-2 precursor. putative [Ricinus communis] gb|EEF39561.1| Early nodulin 55-2 precursor. putative [Ricinus communis]	2e-44	C6TDN0_SOYBN/40-126 PF02298.12;Cu_bind_like;	2e-32	-	GO:0009055.electron carrier activity;GO:0005507.copper ion binding;	-	-	-
comp21420_c0	0	#NAME?	0.000956995	0.163361	Down	sp|O82337|AGP16_ARATH Arabinogalactan peptide 16 OS=Arabidopsis thaliana GN=AGP16 PE=1 SV=1	2e-12	gnl|CDD|203432 pfam06376. DUF1070. Protein of unknown function (DUF1070). This family consists of several short hypothetical plant proteins of unknown function.	2e-08	tr|I1HQ07|I1HQ07_BRADI Uncharacterized protein OS=Brachypodium distachyon GN=BRADI2G45510 PE=4 SV=1	2e-11	ref|XP_003569483.1| PREDICTED: arabinogalactan peptide 16-like [Brachypodium distachyon]	2e-11	B9FTH3_ORYSJ/24-66 PF06376.7;DUF1070;	2e-07	-	-	-	-	-
comp21465_c0	0	#NAME?	0.0136978	0.823481	Down	-	-	-	-	-	-	-	-	-	-	-	-	-	-	-
comp21587_c0	0	#NAME?	0.00424717	0.425175	Down	-	-	-	-	tr|B9NAF4|B9NAF4_POPTR Predicted protein OS=Populus trichocarpa GN=POPTRDRAFT_587675 PE=4 SV=1	2e-37	ref|XP_002332243.1| predicted protein [Populus trichocarpa] gb|EEE70752.1| predicted protein [Populus trichocarpa]	2e-37	-	-	-	GO:0005524.ATP binding;GO:0004674.protein serine/threonine kinase activity;GO:0004672.protein kinase activity;GO:0000166.nucleotide binding;GO:0006468.protein phosphorylation;GO:0016772.transferase activity. transferring phosphorus-containing groups;	-	-	-
comp21643_c0	0	#NAME?	0.047338	1	Down
comp21646_c0	26.8321	4.74589	0.0155494	0.883713	Up
comp22071_c0	436.667	8.77039	0.00225414	0.288008	Up	-	-	-	-	tr|C6TCC8|C6TCC8_SOYBN Uncharacterized protein OS=Glycine max GN=Gma.9133 PE=2 SV=1	2e-38	ref|NP_001240932.1| uncharacterized protein LOC100813444 [Glycine max] gb|ACU19480.1| unknown [Glycine max]	2e-38	B9H147_POPTR/10-122 PB123347; Pfam-B_123347;	3e-32	-	-	-	-	-
comp22386_c0	Inf	Inf	0.0230396	1	Up	-	-	-	-	-	-	-	-	-	-	-	-	-	-	-
comp22420_c0	Inf	Inf	0.0151835	0.873255	Up
comp22461_c0	0	#NAME?	0.0144813	0.847204	Down	-	-	-	-	-	-	-	-	-	-	-	-	-	-	-
comp22558_c0	Inf	Inf	0.0435145	1	Up	sp|A8MRP4|THNL2_ARATH Thionin-like protein 2 OS=Arabidopsis thaliana GN=At1g12663 PE=3 SV=1	3e-16	-	-	tr|F6HX25|F6HX25_VITVI Putative uncharacterized protein OS=Vitis vinifera GN=VIT_09s0002g04840 PE=4 SV=1	3e-26	ref|XP_002284798.1| PREDICTED: uncharacterized protein LOC100256715 [Vitis vinifera]	2e-26	-	-	-	GO:0051536.iron-sulfur cluster binding;	-	-	-
comp22670_c0	Inf	Inf	0.00143409	0.212235	Up
comp22679_c0	Inf	Inf	0.0148198	0.862054	Up	-	-	-	-	-	-	-	-	-	-	-	-	-	-	-
comp22981_c0	Inf	Inf	0.0137958	0.827283	Up	-	-	-	-	tr|H6SV51|H6SV51_PRUPE UDP-glucose:flavonoid 3-O-glucosyltransferase OS=Prunus persica GN=UFGT PE=2 SV=1	8e-27	gb|AEJ88222.1| UDP-glucose:flavonoid 3-O-glucosyltransferase [Prunus persica]	7e-27	-	-	-	GO:0008152.metabolic process;GO:0016758.transferase activity. transferring hexosyl groups;	-	-	-
comp23055_c0	0.00626566	-7.31832	0.016134	0.898121	Down	-	-	-	-	-	-	-	-	A5ARZ2_VITVI/96-286 PB028194; Pfam-B_28194;	2e-15	-	-	-	-	-
comp23091_c0	0	#NAME?	0.0497454	1	Down	sp|O80513|CCU41_ARATH Cyclin-U4-1 OS=Arabidopsis thaliana GN=CYCU4-1 PE=1 SV=1	1e-89	gnl|CDD|204002 pfam08613. Cyclin. Cyclin. This family includes many different cyclin proteins. Members include the G1/S-specific cyclin pas1. and the phosphate system cyclin PHO80/PHO85.	4e-42	tr|B9SKL0|B9SKL0_RICCO Cyclin-dependent protein kinase. putative OS=Ricinus communis GN=RCOM_0658420 PE=4 SV=1	8e-98	ref|XP_002526473.1| cyclin-dependent protein kinase. putative [Ricinus communis] gb|EEF35864.1| cyclin-dependent protein kinase. putative [Ricinus communis]	7e-98	B9SKL0_RICCO/9-145 PF08613.6;Cyclin;	4e-77	R	GO:0016310.phosphorylation;GO:0016301.kinase activity;GO:0019901.protein kinase binding;GO:0000079.regulation of cyclin-dependent protein kinase activity;	-	-	-
comp23113_c0	0.0108225	-6.52982	0.049171	1	Down
comp23122_c0	245.185	7.93773	0.0003585	0.0887335	Up
comp23163_c0	0	#NAME?	0.000314842	0.0819665	Down	-	-	gnl|CDD|205816 pfam13639. zf-RING_2. Ring finger domain.	2e-13	tr|B9T0P5|B9T0P5_RICCO Zinc finger protein. putative OS=Ricinus communis GN=RCOM_0126460 PE=4 SV=1	2e-107	ref|XP_002531814.1| zinc finger protein. putative [Ricinus communis] gb|EEF30571.1| zinc finger protein. putative [Ricinus communis]	2e-107	B9T0P5_RICCO/386-431 PF13639.1;zf-RING_2;	2e-23	-	GO:0046872.metal ion binding;GO:0008270.zinc ion binding;	-	-	-
comp23173_c0	0	#NAME?	0.0311195	1	Down	sp|Q39266|ZFP7_ARATH Zinc finger protein 7 OS=Arabidopsis thaliana GN=ZFP7 PE=2 SV=1	7e-19	-	-	tr|D9ZIS1|D9ZIS1_MALDO C2H2L domain class transcription factor OS=Malus domestica GN=C2H2L11 PE=2 SV=1	5e-96	gb|ADL36624.1| C2H2L domain class transcription factor [Malus x domestica]	4e-96	B9N718_POPTR/73-99 PF13912.1;zf-C2H2_6;	4e-06	-	GO:0008270.zinc ion binding;GO:0005622.intracellular;GO:0003676.nucleic acid binding;	-	-	-
comp23175_c0	0	#NAME?	0.0429399	1	Down	sp|O22845|CML5_ARATH Calmodulin-like protein 5 OS=Arabidopsis thaliana GN=CML5 PE=2 SV=2	6e-70	gnl|CDD|185504 PTZ00184. PTZ00184. calmodulin; Provisional.	1e-26	tr|Q9SCA1|Q9SCA1_LOTJA Calcium-binding protein OS=Lotus japonicus GN=cbp1 PE=2 SV=3	1e-82	emb|CAB63264.3| calcium-binding protein [Lotus japonicus] gb|AFK41632.1| unknown [Lotus japonicus]	9e-83	A5B6T8_VITVI/78-141 PF13499.1;EF_hand_5;	3e-30	TZ	GO:0005509.calcium ion binding;GO:0000272.polysaccharide catabolic process;	-	K13448	ko04626. Plant-pathogen interaction;
comp23192_c0	76.6667	6.26053	0.0265574	1	Up	-	-	-	-	-	-	-	-	-	-	-	-	-	-	-
comp23293_c0	200	7.64386	0.0173639	0.932541	Up	-	-	-	-	-	-	-	-	-	-	-	-	-	-	-
comp23294_c0	0.0222222	-5.49185	0.0202997	1	Down	-	-	-	-	tr|A6MH09|A6MH09_LILLO Putative tubulin beta chain (Fragment) OS=Lilium longiflorum PE=2 SV=1	1e-10	gb|ABM68573.1| putative tubulin beta chain [Lilium longiflorum]	1e-10	-	-	-	GO:0007018.microtubule-based movement;GO:0005874.microtubule;GO:0006184.GTP catabolic process;GO:0003924.GTPase activity;GO:0051258.protein polymerization;GO:0043234.protein complex;GO:0000166.nucleotide binding;GO:0005198.structural molecule activity;GO:0005525.GTP binding;GO:0007017.microtubule-based process;	-	K07375	ko04145. Phagosome;ko04540. Gap junction;ko05130. Pathogenic Escherichia coli infection;
comp23381_c0	Inf	Inf	0.00771867	0.606918	Up	-	-	-	-	-	-	-	-	-	-	-	-	-	-	-
comp23403_c0	0.0220022	-5.50621	0.0335657	1	Down	-	-	-	-	-	-	-	-	-	-	-	-	-	-	-
comp23409_c0	0.0108225	-6.52982	0.049171	1	Down	-	-	gnl|CDD|191112 pfam04852. DUF640. Protein of unknown function (DUF640). This family represents a conserved region found in plant proteins including Resistance protein-like protein.	8e-80	tr|B9S6G7|B9S6G7_RICCO Putative uncharacterized protein OS=Ricinus communis GN=RCOM_0536430 PE=4 SV=1	7e-89	ref|XP_002521586.1| conserved hypothetical protein [Ricinus communis] gb|EEF40857.1| conserved hypothetical protein [Ricinus communis]	6e-89	B9S6G7_RICCO/9-141 PF04852.7;DUF640;	4e-83	-	-	-	-	-
comp23472_c0	0	#NAME?	0.0209857	1	Down
comp23524_c0	0	#NAME?	0.00792982	0.615195	Down	sp|Q40778|C74A2_PARAR Allene oxide synthase OS=Parthenium argentatum GN=CYP74A2 PE=1 SV=2	0	gnl|CDD|178254 PLN02648. PLN02648. allene oxide synthase.	0	tr|Q7XB42|Q7XB42_PRUDU Cytochrome P450 OS=Prunus dulcis GN=cyp74C5 PE=4 SV=1	0	emb|CAE18065.1| cytochrome P450 [Prunus dulcis]	0	Q7XB42_PRUDU/307-468 PF00067.17;p450;	2e-106	-	GO:0009055.electron carrier activity;GO:0020037.heme binding;GO:0005506.iron ion binding;GO:0047987.hydroperoxide dehydratase activity;GO:0055114.oxidation-reduction process;GO:0016705.oxidoreductase activity. acting on paired donors. with incorporation or reduction of molecular oxygen;GO:0046872.metal ion binding;GO:0016829.lyase activity;GO:0009536.plastid;GO:0006633.fatty acid biosynthetic pro…	EC:4.2.1.92	K01723	ko00592. alpha-Linolenic acid metabolism;
comp23531_c0	Inf	Inf	0.00945375	0.677244	Up	-	-	-	-	-	-	-	-	-	-	-	-	-	-	-
comp23567_c0	0	#NAME?	0.0465675	1	Down
comp23583_c0	0	#NAME?	0.0281521	1	Down	sp|Q39266|ZFP7_ARATH Zinc finger protein 7 OS=Arabidopsis thaliana GN=ZFP7 PE=2 SV=1	1e-18	-	-	tr|D9ZIS1|D9ZIS1_MALDO C2H2L domain class transcription factor OS=Malus domestica GN=C2H2L11 PE=2 SV=1	3e-96	gb|ADL36624.1| C2H2L domain class transcription factor [Malus x domestica]	3e-96	B9N718_POPTR/73-99 PF13912.1;zf-C2H2_6;	3e-06	-	GO:0008270.zinc ion binding;GO:0005622.intracellular;GO:0003676.nucleic acid binding;	-	-	-
comp23711_c0	0	#NAME?	0.036135	1	Down
comp23716_c0	0	#NAME?	0.0302298	1	Down	sp|Q94AA1|UN933_ARATH UNC93-like protein 3 OS=Arabidopsis thaliana GN=At3g09470 PE=2 SV=1	1e-25	-	-	tr|A5BFE0|A5BFE0_VITVI Putative uncharacterized protein OS=Vitis vinifera GN=VIT_08s0040g03380 PE=4 SV=1	1e-31	ref|XP_002273762.2| PREDICTED: UNC93-like protein-like [Vitis vinifera] emb|CAN76819.1| hypothetical protein VITISV_029718 [Vitis vinifera] emb|CBI32604.3| unnamed protein product [Vitis vinifera]	9e-32	A5BFE0_VITVI/33-188 PF05978.11;UNC-93;	1e-23	-	-	-	-	-
comp23720_c0	0.0136612	-6.19377	0.0300061	1	Down
comp23747_c0	Inf	Inf	0.00242503	0.29983	Up	-	-	-	-	-	-	-	-	-	-	-	-	-	-	-
comp23771_c0	0.0010879	-9.84423	0.000126797	0.0478944	Down	-	-	gnl|CDD|130620 TIGR01557. myb_SHAQKYF. myb-like DNA-binding domain. SHAQKYF class. This model describes a DNA-binding domain restricted to (but common in) plant proteins. many of which also contain a response regulator domain. The domain appears related to the Myb-like DNA-binding domain described by Pfam model pfam00249. It is distinguished in part by a well-conserved motif SH[AL]QKY[RF] at the …	3e-08	tr|A5BKF3|A5BKF3_VITVI Putative uncharacterized protein OS=Vitis vinifera GN=VIT_06s0004g06100 PE=4 SV=1	7e-160	ref|XP_002280403.1| PREDICTED: uncharacterized protein LOC100244960 [Vitis vinifera] emb|CAN81229.1| hypothetical protein VITISV_033664 [Vitis vinifera]	6e-160	B9SHX6_RICCO/26-75 PF00249.26;Myb_DNA-binding;	2e-20	-	GO:0005634.nucleus;GO:0003677.DNA binding;GO:0006355.regulation of transcription. DNA-dependent;	-	-	-
comp23846_c0	Inf	Inf	0.0407489	1	Up
comp23861_c0	0.0697991	-3.84065	0.0458334	1	Down	-	-	gnl|CDD|130620 TIGR01557. myb_SHAQKYF. myb-like DNA-binding domain. SHAQKYF class. This model describes a DNA-binding domain restricted to (but common in) plant proteins. many of which also contain a response regulator domain. The domain appears related to the Myb-like DNA-binding domain described by Pfam model pfam00249. It is distinguished in part by a well-conserved motif SH[AL]QKY[RF] at the …	5e-08	tr|A5BKF3|A5BKF3_VITVI Putative uncharacterized protein OS=Vitis vinifera GN=VIT_06s0004g06100 PE=4 SV=1	7e-158	ref|XP_002280403.1| PREDICTED: uncharacterized protein LOC100244960 [Vitis vinifera] emb|CAN81229.1| hypothetical protein VITISV_033664 [Vitis vinifera]	7e-158	B9SHX6_RICCO/26-75 PF00249.26;Myb_DNA-binding;	5e-20	-	GO:0005634.nucleus;GO:0003677.DNA binding;GO:0006355.regulation of transcription. DNA-dependent;	-	-	-
comp23873_c0	0	#NAME?	0.000147436	0.0501291	Down	-	-	-	-	-	-	-	-	-	-	-	-	-	-	-
comp24040_c0	0.0248756	-5.32912	0.0218487	1	Down
comp24109_c0	0	#NAME?	0.0489267	1	Down	sp|Q8L9A9|XTH8_ARATH Probable xyloglucan endotransglucosylase/hydrolase protein 8 OS=Arabidopsis thaliana GN=XTH8 PE=2 SV=2	4e-180	gnl|CDD|185685 cd02176. GH16_XET. Xyloglucan endotransglycosylase. member of glycosyl hydrolase family 16. Xyloglucan endotransglycosylases (XETs) cleave and religate xyloglucan polymers in plant cell walls via a transglycosylation mechanism. Xyloglucan is a soluble hemicellulose with a backbone of beta-1.4-linked glucose units. partially substituted with alpha-1.6-linked xylopyranose branches. I…	8e-163	tr|C0IRH6|C0IRH6_MALDO Xyloglucan endotransglucosylase/hydrolase 3 OS=Malus domestica PE=2 SV=1	0	gb|ACD03227.1| xyloglucan endotransglucosylase/hydrolase 3 [Malus x domestica]	0	B9H1G2_POPTR/30-214 PF00722.16;Glyco_hydro_16;	7e-129	-	GO:0048046.apoplast;GO:0016762.xyloglucan:xyloglucosyl transferase activity;GO:0008152.metabolic process;GO:0006073.cellular glucan metabolic process;GO:0016798.hydrolase activity. acting on glycosyl bonds;GO:0007047.cellular cell wall organization;GO:0004553.hydrolase activity. hydrolyzing O-glycosyl compounds;GO:0016787.hydrolase activity;GO:0005618.cell wall;GO:0016757.transferase activity. tr…	EC:2.4.1.207	K08235	-
comp24118_c0	0.0561167	-4.15543	0.0303247	1	Down	sp|O22881|POT2_ARATH Potassium transporter 2 OS=Arabidopsis thaliana GN=POT2 PE=1 SV=2	0	gnl|CDD|177753 PLN00149. PLN00149. potassium transporter; Provisional.	0	tr|F6HC49|F6HC49_VITVI Putative uncharacterized protein OS=Vitis vinifera GN=VIT_13s0067g02570 PE=4 SV=1	0	ref|XP_002279573.1| PREDICTED: potassium transporter 2 [Vitis vinifera]	0	D7T4E8_VITVI/24-600 PF02705.11;K_trans;	0	-	GO:0016020.membrane;GO:0071805.potassium ion transmembrane transport;GO:0015079.potassium ion transmembrane transporter activity;	-	K03549	-
comp24211_c0	21.0256	4.39408	0.0390051	1	Up	-	-	gnl|CDD|114083 pfam05340. DUF740. Protein of unknown function (DUF740). This family consists of several uncharacterized plant proteins of unknown function.	2e-50	tr|B9GIV4|B9GIV4_POPTR Predicted protein OS=Populus trichocarpa GN=POPTRDRAFT_797648 PE=4 SV=1	1e-61	ref|XP_002299829.1| predicted protein [Populus trichocarpa] gb|EEE84634.1| predicted protein [Populus trichocarpa]	1e-61	B9GIV4_POPTR/3-538 PF05340.7;DUF740;	1e-59	-	-	-	-	-
comp24288_c0	258.333	8.01309	0.00227498	0.289516	Up	sp|P26413|HSP70_SOYBN Heat shock 70 kDa protein OS=Glycine max GN=HSP70 PE=3 SV=1	2e-100	gnl|CDD|185395 PTZ00009. PTZ00009. heat shock 70 kDa protein; Provisional.	1e-104	tr|I1MT10|I1MT10_SOYBN Uncharacterized protein OS=Glycine max GN=Gma.24801 PE=4 SV=1	5e-100	ref|XP_003549537.1| PREDICTED: heat shock 70 kDa protein-like [Glycine max]	5e-100	B9RGN3_RICCO/8-617 PF00012.15;HSP70;	3e-100	O	GO:0032440.2-alkenal reductase [NAD(P)] activity;GO:0005524.ATP binding;GO:0000166.nucleotide binding;GO:0006950.response to stress;GO:0055114.oxidation-reduction process;GO:0016491.oxidoreductase activity;	-	K03283	ko03040. Spliceosome;ko04010. MAPK signaling pathway;ko04141. Protein processing in endoplasmic reticulum;ko04144. Endocytosis;ko04612. Antigen processing and presentation;ko05134. Legionellosis;ko05145. Toxoplasmosis;ko05162. Measles;ko05164. Influenza A;ko05169. Epstein-Barr virus infection;
comp24325_c0	0.0453515	-4.46271	0.0465849	1	Down	-	-	-	-	-	-	-	-	-	-	-	-	-	-	-
comp24481_c0	0	#NAME?	0.0436364	1	Down
comp24559_c0	0	#NAME?	0.0238962	1	Down
comp24732_c0	Inf	Inf	0.00728916	0.586414	Up	-	-	-	-	-	-	-	-	-	-	-	-	-	-	-
comp24782_c0	0	#NAME?	0.000128084	0.0478944	Down
comp24910_c0	0.0483969	-4.36894	0.0221543	1	Down	sp|Q941F1|PLA15_ARATH Phospholipase A1-Igamma1. chloroplastic OS=Arabidopsis thaliana GN=At1g06800 PE=1 SV=2	0	gnl|CDD|178354 PLN02753. PLN02753. triacylglycerol lipase.	0	tr|B9H8H3|B9H8H3_POPTR Predicted protein OS=Populus trichocarpa GN=POPTRDRAFT_861846 PE=4 SV=1	0	ref|XP_002306818.1| predicted protein [Populus trichocarpa] gb|EEE93814.1| predicted protein [Populus trichocarpa]	0	A5B131_VITVI/214-374 PF01764.20;Lipase_3;	1e-87	I	GO:0016787.hydrolase activity;GO:0004806.triglyceride lipase activity;GO:0006629.lipid metabolic process;	-	-	-
comp25018_c0	Inf	Inf	0.0040182	0.408965	Up	-	-	-	-	-	-	-	-	-	-	-	-	-	-	-
comp25023_c0	0.077957	-3.68118	0.0462559	1	Down	sp|O22881|POT2_ARATH Potassium transporter 2 OS=Arabidopsis thaliana GN=POT2 PE=1 SV=2	0	gnl|CDD|177753 PLN00149. PLN00149. potassium transporter; Provisional.	0	tr|F6HC49|F6HC49_VITVI Putative uncharacterized protein OS=Vitis vinifera GN=VIT_13s0067g02570 PE=4 SV=1	0	ref|XP_002279573.1| PREDICTED: potassium transporter 2 [Vitis vinifera]	0	D7T4E8_VITVI/24-600 PF02705.11;K_trans;	0	-	GO:0016020.membrane;GO:0071805.potassium ion transmembrane transport;GO:0015079.potassium ion transmembrane transporter activity;	-	K03549	-
comp25027_c0	0	#NAME?	0.0315776	1	Down	sp|P32295|ARG7_VIGRR Indole-3-acetic acid-induced protein ARG7 OS=Vigna radiata var. radiata GN=ARG7 PE=2 SV=1	7e-12	gnl|CDD|190335 pfam02519. Auxin_inducible. Auxin responsive protein. This family consists of the protein products of the ARG7 auxin responsive genes family none of which have any identified functional role.	4e-34	tr|B9I925|B9I925_POPTR SAUR family protein OS=Populus trichocarpa GN=SAUR24 PE=4 SV=1	8e-46	ref|XP_002320219.1| SAUR family protein [Populus trichocarpa] gb|EEE98534.1| SAUR family protein [Populus trichocarpa]	7e-46	B9I925_POPTR/2-94 PF02519.9;Auxin_inducible;	2e-41	-	GO:0009734.auxin mediated signaling pathway;	-	K14488	ko04075. Plant hormone signal transduction;
comp25029_c0	0	#NAME?	0.017653	0.94155	Down
comp25076_c0	0.0243563	-5.35956	0.020775	1	Down
comp25181_c0	0.0423012	-4.56316	0.0480221	1	Down	sp|Q8IY37|DHX37_HUMAN Probable ATP-dependent RNA helicase DHX37 OS=Homo sapiens GN=DHX37 PE=1 SV=1	6e-114	-	-	tr|F6HZ72|F6HZ72_VITVI Putative uncharacterized protein OS=Vitis vinifera GN=VIT_07s0005g00860 PE=4 SV=1	0	ref|XP_002268905.1| PREDICTED: probable ATP-dependent RNA helicase DHX37-like [Vitis vinifera]	0	B9GSD6_POPTR/173-360 PF00270.24;DEAD;	6e-83	AJ	GO:0005524.ATP binding;GO:0000166.nucleotide binding;GO:0017111.nucleoside-triphosphatase activity;GO:0004386.helicase activity;GO:0008026.ATP-dependent helicase activity;GO:0003676.nucleic acid binding;	EC:3.6.4.13	K14780	-
comp25230_c0	0	#NAME?	0.0306703	1	Down	sp|O81916|YC22_ARATH Uncharacterized calcium-binding protein At1g02270 OS=Arabidopsis thaliana GN=At1g02270 PE=2 SV=2	0	-	-	tr|A5ATV5|A5ATV5_VITVI Putative uncharacterized protein OS=Vitis vinifera GN=VITISV_034892 PE=4 SV=1	0	emb|CAN73791.1| hypothetical protein VITISV_034892 [Vitis vinifera]	0	B9I281_POPTR/36-324 PF03372.18;Exo_endo_phos;	4e-176	-	GO:0005509.calcium ion binding;	-	-	-
comp25277_c0	0	#NAME?	0.036135	1	Down	-	-	-	-	-	-	-	-	-	-	-	-	-	-	-
comp25355_c0	0	#NAME?	0.0489267	1	Down	-	-	-	-	-	-	-	-	-	-	-	-	-	-	-
comp25616_c0	Inf	Inf	0.0421041	1	Up	-	-	-	-	-	-	-	-	-	-	-	-	-	-	-
comp25661_c0	0	#NAME?	0.00901383	0.662971	Down	-	-	-	-	-	-	-	-	-	-	-	-	-	-	-
comp25742_c0	0.0349301	-4.83938	0.0224462	1	Down	-	-	-	-	tr|B9H736|B9H736_POPTR Predicted protein OS=Populus trichocarpa GN=POPTRDRAFT_559111 PE=4 SV=1	3e-67	ref|XP_002307383.1| predicted protein [Populus trichocarpa] gb|EEE94379.1| predicted protein [Populus trichocarpa]	3e-67	Q84JP5_ARATH/1-220 PB012120; Pfam-B_12120;	3e-23	-	-	-	-	-
comp25751_c0	0.0167084	-5.90328	0.0177435	0.944609	Down	-	-	gnl|CDD|190008 pfam01490. Aa_trans. Transmembrane amino acid transporter protein. This transmembrane region is found in many amino acid transporters including UNC-47 and MTR. UNC-47 encodes a vesicular amino butyric acid (GABA) transporter. (VGAT). UNC-47 is predicted to have 10 transmembrane domains. MTR is a N system amino acid transporter system protein involved in methyltryptophan resistance.…	2e-88	tr|B9HT23|B9HT23_POPTR Proline transporter OS=Populus trichocarpa GN=PtrProT2 PE=4 SV=1	0	ref|XP_002316242.1| proline transporter [Populus trichocarpa] gb|EEF02413.1| proline transporter [Populus trichocarpa]	0	B9HT23_POPTR/35-431 PF01490.13;Aa_trans;	0	-	GO:0016020.membrane;GO:0016021.integral to membrane;	-	-	-
comp25764_c0	0.0750268	-3.73645	0.0465366	1	Down	-	-	gnl|CDD|115696 pfam07059. DUF1336. Protein of unknown function (DUF1336). This family represents the C-terminus (approximately 250 residues) of a number of hypothetical plant proteins of unknown function.	2e-94	tr|B9RNR6|B9RNR6_RICCO Lipid binding protein. putative OS=Ricinus communis GN=RCOM_0920290 PE=4 SV=1	2e-158	ref|XP_002515385.1| lipid binding protein. putative [Ricinus communis] gb|EEF46834.1| lipid binding protein. putative [Ricinus communis]	2e-158	E4MXX3_THEHA/52-266 PF07059.7;DUF1336;	1e-126	-	-	-	-	-
comp25772_c0	0.0314042	-4.9929	0.0175906	0.939987	Down
comp25797_c0	0.0385356	-4.69766	0.0496187	1	Down
comp25874_c0	0.0169154	-5.88552	0.00393262	0.404596	Down	sp|Q9QY93|DCTP1_MOUSE dCTP pyrophosphatase 1 OS=Mus musculus GN=Dctpp1 PE=1 SV=1	3e-21	gnl|CDD|212144 cd11537. NTP-PPase_RS21-C6_like. Nucleoside Triphosphate Pyrophosphohydrolase (EC 3.6.1.8) MazG-like domain found in mouse RS21-C6 protein and its homologs. RS21-C6 proteins. highly expressed in all vertebrate genomes and green plants. act as house-cleaning enzymes. removing 5-methyl dCTP (m5dCTP) in order to prevent gene silencing. They show significant sequence similarity to the …	4e-35	tr|F6GT53|F6GT53_VITVI Putative uncharacterized protein OS=Vitis vinifera GN=VIT_17s0000g06750 PE=4 SV=1	1e-55	ref|XP_002284686.1| PREDICTED: dCTP pyrophosphatase 1 [Vitis vinifera]	1e-55	D7SI61_VITVI/72-154 PF03819.12;MazG;	2e-36	-	-	-	-	-
comp25937_c0	0.0275482	-5.1819	0.0150322	0.870256	Down	sp|Q9QY93|DCTP1_MOUSE dCTP pyrophosphatase 1 OS=Mus musculus GN=Dctpp1 PE=1 SV=1	8e-21	gnl|CDD|212144 cd11537. NTP-PPase_RS21-C6_like. Nucleoside Triphosphate Pyrophosphohydrolase (EC 3.6.1.8) MazG-like domain found in mouse RS21-C6 protein and its homologs. RS21-C6 proteins. highly expressed in all vertebrate genomes and green plants. act as house-cleaning enzymes. removing 5-methyl dCTP (m5dCTP) in order to prevent gene silencing. They show significant sequence similarity to the …	7e-34	tr|F6GT53|F6GT53_VITVI Putative uncharacterized protein OS=Vitis vinifera GN=VIT_17s0000g06750 PE=4 SV=1	9e-55	ref|XP_002284686.1| PREDICTED: dCTP pyrophosphatase 1 [Vitis vinifera]	8e-55	D7SI61_VITVI/72-154 PF03819.12;MazG;	1e-35	-	-	-	-	-
comp25980_c0	0	#NAME?	0.000371658	0.09146	Down	sp|P93024|ARFE_ARATH Auxin response factor 5 OS=Arabidopsis thaliana GN=ARF5 PE=1 SV=3	0	gnl|CDD|191545 pfam06507. Auxin_resp. Auxin response factor. A conserved region of auxin-responsive transcription factors.	3e-34	tr|Q8GT89|Q8GT89_PRUPE Hypothetical transcription factor OS=Prunus persica PE=4 SV=1	0	gb|AAO14628.1|AF467900_5 hypothetical transcription factor [Prunus persica]	0	Q8GT89_PRUPE/781-932 PF02309.11;AUX_IAA;	1e-93	-	GO:0005634.nucleus;GO:0003677.DNA binding;GO:0006355.regulation of transcription. DNA-dependent;GO:0009734.auxin mediated signaling pathway;GO:0009725.response to hormone stimulus;GO:0006351.transcription. DNA-dependent;GO:0046983.protein dimerization activity;	-	K14486	ko04075. Plant hormone signal transduction;
comp26033_c0	18.1095	4.17867	0.0289589	1	Up	-	-	-	-	-	-	-	-	-	-	-	-	-	-	-
comp26097_c0	0.0294334	-5.0864	0.0275805	1	Down	sp|Q9LIC6|PR1F3_ARATH PRA1 family protein F3 OS=Arabidopsis thaliana GN=PRA1F3 PE=1 SV=1	2e-32	gnl|CDD|190565 pfam03208. PRA1. PRA1 family protein. This family includes the PRA1 (Prenylated rab acceptor) protein which is a Rab guanine dissociation inhibitor (GDI) displacement factor. This family also includes the glutamate transporter EAAC1 interacting protein GTRAP3-18.	3e-23	tr|F6HY30|F6HY30_VITVI Putative uncharacterized protein OS=Vitis vinifera GN=VIT_09s0002g02400 PE=4 SV=1	7e-42	ref|XP_002279772.1| PREDICTED: PRA1 family protein F2-like [Vitis vinifera]	6e-42	B9SN49_RICCO/29-179 PF03208.14;PRA1;	6e-32	U	-	-	-	-
comp26155_c0	Inf	Inf	0.0206459	1	Up	-	-	-	-	-	-	-	-	-	-	-	-	-	-	-
comp26197_c0	0	#NAME?	0.000629688	0.126817	Down	-	-	-	-	-	-	-	-	-	-	-	-	-	-	-
comp26241_c0	0.0100402	-6.63807	0.042584	1	Down	-	-	gnl|CDD|107221 cd06464. ACD_sHsps-like. Alpha-crystallin domain (ACD) of alpha-crystallin-type small(s) heat shock proteins (Hsps). sHsps are small stress induced proteins with monomeric masses between 12 -43 kDa. whose common feature is the Alpha-crystallin domain (ACD). sHsps are generally active as large oligomers consisting of multiple subunits. and are believed to be ATP-independent chaperon…	7e-12	tr|I1L3W2|I1L3W2_SOYBN Uncharacterized protein OS=Glycine max PE=4 SV=1	1e-23	ref|XP_003534108.1| PREDICTED: 17.6 kDa class I heat shock protein-like [Glycine max]	1e-23	B9SIA0_RICCO/18-111 PF00011.16;HSP20;	1e-15	-	-	-	-	-
comp26315_c0	Inf	Inf	0.00296876	0.345379	Up	-	-	gnl|CDD|192171 pfam08879. WRC. WRC. The WRC domain. named after the conserved Trp-Arg-Cys motif. contains two distinctive features: a putative nuclear localisation signal and a zinc-finger motif (C3H). It is suggested that the WRC domain functions in DNA binding.	3e-25	tr|G7L6U2|G7L6U2_MEDTR GRL2 OS=Medicago truncatula GN=MTR_8g020560 PE=4 SV=1	3e-68	ref|XP_003627270.1| GRL2 [Medicago truncatula] gb|AET01746.1| GRL2 [Medicago truncatula]	3e-68	B9RRC1_RICCO/77-122 PF08879.5;WRC;	3e-26	-	GO:0005634.nucleus;GO:0005524.ATP binding;GO:0006355.regulation of transcription. DNA-dependent;GO:0016818.hydrolase activity. acting on acid anhydrides. in phosphorus-containing anhydrides;	-	-	-
comp26431_c0	0	#NAME?	0.00944434	0.677244	Down
comp26602_c0	0.00809061	-6.94953	0.0275864	1	Down	sp|P28551|TBB3_SOYBN Tubulin beta chain (Fragment) OS=Glycine max GN=TUBB PE=2 SV=2	1e-82	gnl|CDD|177801 PLN00220. PLN00220. tubulin beta chain; Provisional.	6e-108	tr|B3GQU8|B3GQU8_CITMA Beta-tubulin (Fragment) OS=Citrus maxima PE=2 SV=1	8e-84	gb|ACE00230.1| beta-tubulin [Citrus maxima]	7e-84	Q0DA75_ORYSJ/261-383 PF03953.12;Tubulin_C;	2e-37	Z	GO:0005856.cytoskeleton;GO:0007018.microtubule-based movement;GO:0005874.microtubule;GO:0006184.GTP catabolic process;GO:0005737.cytoplasm;GO:0003924.GTPase activity;GO:0051258.protein polymerization;GO:0000166.nucleotide binding;GO:0043234.protein complex;GO:0005198.structural molecule activity;GO:0005525.GTP binding;GO:0007017.microtubule-based process;	-	K07375	ko04145. Phagosome;ko04540. Gap junction;ko05130. Pathogenic Escherichia coli infection;
comp26619_c0	0	#NAME?	0.0384377	1	Down	sp|Q1ECI2|ERF23_ARATH Ethylene-responsive transcription factor ERF023 OS=Arabidopsis thaliana GN=ERF023 PE=2 SV=1	5e-51	gnl|CDD|197689 smart00380. AP2. DNA-binding domain in plant proteins such as APETALA2 and EREBPs.	2e-30	tr|D5L117|D5L117_MALDO AP2 domain class transcription factor OS=Malus domestica GN=AP2D33 PE=2 SV=1	1e-75	gb|ADE41126.1| AP2 domain class transcription factor [Malus x domestica]	1e-75	D7KQ95_ARALL/37-88 PF00847.15;AP2;	2e-27	-	GO:0005634.nucleus;GO:0003677.DNA binding;GO:0006355.regulation of transcription. DNA-dependent;GO:0006351.transcription. DNA-dependent;GO:0003700.sequence-specific DNA binding transcription factor activity;	-	K09286	-
comp26653_c0	0	#NAME?	0.000138659	0.0494563	Down	-	-	gnl|CDD|201147 pfam00313. CSD. 'Cold-shock' DNA-binding domain.	2e-26	tr|B9RJ51|B9RJ51_RICCO Cold shock protein. putative OS=Ricinus communis GN=RCOM_1031420 PE=4 SV=1	1e-31	ref|XP_002513770.1| cold shock protein. putative [Ricinus communis] gb|EEF48353.1| cold shock protein. putative [Ricinus communis]	1e-31	B9RJ51_RICCO/7-73 PF00313.17;CSD;	1e-31	-	GO:0046872.metal ion binding;GO:0003677.DNA binding;GO:0006355.regulation of transcription. DNA-dependent;GO:0008270.zinc ion binding;GO:0003676.nucleic acid binding;	-	K03704	-
comp26697_c0	Inf	Inf	0.0200988	1	Up	-	-	-	-	-	-	-	-	-	-	-	-	-	-	-
comp26735_c0	0	#NAME?	0.00837422	0.636202	Down	-	-	-	-	-	-	-	-	-	-	-	-	-	K02265	ko00190. Oxidative phosphorylation;ko04260. Cardiac muscle contraction;ko05010. Alzheimer's disease;ko05012. Parkinson's disease;ko05016. Huntington's disease;
comp26737_c0	0	#NAME?	0.0187569	0.974856	Down	sp|Q9ZT66|E134_MAIZE Endo-1.3;1.4-beta-D-glucanase OS=Zea mays PE=1 SV=1	1e-38	-	-	tr|D7T6Q0|D7T6Q0_VITVI Putative uncharacterized protein OS=Vitis vinifera GN=VIT_05s0020g02540 PE=4 SV=1	3e-71	emb|CBI26171.3| unnamed protein product [Vitis vinifera]	3e-71	B9RSS4_RICCO/28-238 PF01738.13;DLH;	1e-70	R	GO:0016787.hydrolase activity;GO:0005829.cytosol;GO:0005576.extracellular region;GO:0005737.cytoplasm;	-	-	-
comp26933_c0	Inf	Inf	0.00597704	0.520807	Up	-	-	-	-	-	-	-	-	-	-	-	-	-	-	-
comp26987_c0	0.0104167	-6.58496	0.00217743	0.282051	Down	-	-	-	-	-	-	-	-	-	-	-	-	-	-	-
comp27176_c0	0.0495442	-4.33514	0.022553	1	Down	-	-	-	-	-	-	-	-	-	-	-	-	-	-	-
comp27190_c0	0.0312433	-5.00031	0.0108816	0.733386	Down	sp|A7PZL3|PGLR_VITVI Probable polygalacturonase OS=Vitis vinifera GN=GSVIVT00026920001 PE=1 SV=1	5e-112	-	-	tr|I1K6E9|I1K6E9_SOYBN Uncharacterized protein OS=Glycine max GN=Gma.26761 PE=4 SV=1	3e-128	ref|XP_003525377.1| PREDICTED: probable polygalacturonase-like [Glycine max]	2e-128	C6TG40_SOYBN/54-232 PF12708.2;Pectate_lyase_3;	7e-99	-	GO:0016020.membrane;GO:0008152.metabolic process;GO:0004650.polygalacturonase activity;GO:0007047.cellular cell wall organization;GO:0016798.hydrolase activity. acting on glycosyl bonds;GO:0016787.hydrolase activity;GO:0005975.carbohydrate metabolic process;GO:0016021.integral to membrane;	-	-	-
comp27251_c0	Inf	Inf	0.00496275	0.472441	Up	sp|Q9FE46|GSTFC_ARATH Glutathione S-transferase F12 OS=Arabidopsis thaliana GN=GSTF12 PE=1 SV=1	2e-61	gnl|CDD|166114 PLN02473. PLN02473. glutathione S-transferase.	2e-74	tr|G3LX80|G3LX80_MALDO GST-like protein OS=Malus domestica PE=2 SV=1	7e-103	gb|AEN84869.1| GST-like protein [Malus x domestica] gb|AEN84870.1| GST-like protein [Malus x domestica]	6e-103	D3K4E1_9ROSI/107-203 PF00043.20;GST_C;	2e-37	O	GO:0004364.glutathione transferase activity;GO:0016740.transferase activity;	EC:2.5.1.18	K00799	ko00480. Glutathione metabolism;ko00980. Metabolism of xenobiotics by cytochrome P450;ko00982. Drug metabolism - cytochrome P450;ko05204. Chemical carcinogenesis;
comp27301_c0	24.5833	4.61961	0.0214597	1	Up	-	-	-	-	-	-	-	-	-	-	-	-	-	-	-
comp27573_c0	Inf	Inf	0.0435145	1	Up
comp27578_c0	0.00886525	-6.81762	0.0332739	1	Down	-	-	-	-	tr|B9N477|B9N477_POPTR Predicted protein OS=Populus trichocarpa GN=POPTRDRAFT_581677 PE=4 SV=1	1e-12	ref|XP_002330029.1| predicted protein [Populus trichocarpa] gb|EEF08585.1| predicted protein [Populus trichocarpa]	1e-12	Q8LAB7_ARATH/1-67 PB049480; Pfam-B_49480;	1e-08	-	-	-	-	-
comp27802_c0	0	#NAME?	0.000192419	0.0574512	Down	-	-	-	-	tr|D7STY4|D7STY4_VITVI Putative uncharacterized protein OS=Vitis vinifera GN=VIT_04s0008g02050 PE=4 SV=1	3e-135	ref|XP_002281808.1| PREDICTED: 2-hydroxy-6-oxononadienedioate/2-hydroxy-6-oxononatrienedioate hydrolase isoform 1 [Vitis vinifera] emb|CBI20733.3| unnamed protein product [Vitis vinifera]	2e-135	D7STY4_VITVI/52-291 PF12697.2;Abhydrolase_6;	2e-110	-	GO:0008152.metabolic process;GO:0003824.catalytic activity;	-	-	-
comp27903_c0	0	#NAME?	0.000354711	0.0880667	Down	sp|P53536|PHSL_VICFA Alpha-1.4 glucan phosphorylase L isozyme. chloroplastic/amyloplastic OS=Vicia faba GN=PHO1 PE=2 SV=2	0	gnl|CDD|99996 cd04300. GT1_Glycogen_Phosphorylase. This is a family of oligosaccharide phosphorylases. It includes yeast and mammalian glycogen phosphorylases. plant starch/glucan phosphorylase. as well as the maltodextrin phosphorylases of bacteria. The members of this family catalyze the breakdown of oligosaccharides into glucose-1-phosphate units. They are important allosteric enzymes in carbo…	0	tr|I1LWR4|I1LWR4_SOYBN Uncharacterized protein OS=Glycine max GN=Gma.58237 PE=4 SV=1	0	ref|XP_003543938.1| PREDICTED: alpha-1.4 glucan phosphorylase L isozyme. chloroplastic/amyloplastic-like [Glycine max]	0	B9H0D3_POPTR/136-472 PF00343.15;Phosphorylase;	0	G	GO:0008152.metabolic process;GO:0042802.identical protein binding;GO:0009501.amyloplast;GO:0003824.catalytic activity;GO:0005737.cytoplasm;GO:0004645.phosphorylase activity;GO:0016757.transferase activity. transferring glycosyl groups;GO:0005515.protein binding;GO:0005975.carbohydrate metabolic process;GO:0009536.plastid;GO:0016740.transferase activity;GO:0030170.pyridoxal phosphate binding;GO:00…	EC:2.4.1.1	K00688	ko00500. Starch and sucrose metabolism;ko04910. Insulin signaling pathway;
comp27978_c0	0.000984446	-9.9884	0.000101642	0.0420004	Down	sp|Q41073|NLTP_PINTA Non-specific lipid-transfer protein OS=Pinus taeda PE=2 SV=1	1e-19	gnl|CDD|72939 cd01960. nsLTP1. nsLTP1: Non-specific lipid-transfer protein type 1 (nsLTP1) subfamily; Plant nsLTPs are small. soluble proteins that facilitate the transfer of fatty acids. phospholipids. glycolipids. and steroids between membranes. In addition to lipid transport and assembly. nsLTPs also play a key role in the defense of plants against pathogens. There are two closely-related type…	4e-25	tr|B9SF15|B9SF15_RICCO Nonspecific lipid-transfer protein. putative OS=Ricinus communis GN=RCOM_1212060 PE=4 SV=1	2e-31	ref|XP_002524584.1| Nonspecific lipid-transfer protein precursor. putative [Ricinus communis] gb|EEF37792.1| Nonspecific lipid-transfer protein precursor. putative [Ricinus communis]	2e-31	B9SF15_RICCO/11-111 PF14368.1;LTP_2;	2e-23	-	GO:0050832.defense response to fungus;GO:0016020.membrane;GO:0006810.transport;GO:0005615.extracellular space;GO:0006869.lipid transport;GO:0031640.killing of cells of other organism;GO:0008289.lipid binding;GO:0006952.defense response;GO:0005576.extracellular region;GO:0009607.response to biotic stimulus;	-	-	-
comp27985_c0	0	#NAME?	0.047338	1	Down	-	-	gnl|CDD|148053 pfam06219. DUF1005. Protein of unknown function (DUF1005). Family of plant proteins with undetermined function.	8e-51	tr|F6H156|F6H156_VITVI Putative uncharacterized protein OS=Vitis vinifera GN=VIT_18s0001g08320 PE=4 SV=1	4e-81	ref|XP_002285545.1| PREDICTED: uncharacterized protein LOC100245533 isoform 3 [Vitis vinifera]	3e-81	A5AE90_VITVI/1-441 PF06219.7;DUF1005;	7e-82	-	-	-	-	-
comp27988_c0	Inf	Inf	0.0421041	1	Up	-	-	-	-	-	-	-	-	-	-	-	-	-	-	-
comp28008_c0	Inf	Inf	0.00261959	0.311549	Up	-	-	-	-	-	-	-	-	-	-	-	-	-	-	-
comp28078_c0	26.6667	4.73697	0.0326994	1	Up	sp|Q9SB61|Y4466_ARATH ZF-HD homeobox protein At4g24660 OS=Arabidopsis thaliana GN=At4g24660 PE=1 SV=1	4e-36	gnl|CDD|191084 pfam04770. ZF-HD_dimer. ZF-HD protein dimerisation region. This family of proteins has are plant transcription factors. and have been named ZF-HD for zinc finger homeodomain proteins. on the basis of similarity to proteins of known structure. This region is thought to be involved in the formation of homo and heterodimers. and may form a zinc finger.	2e-27	tr|B9N3A1|B9N3A1_POPTR Predicted protein OS=Populus trichocarpa GN=POPTRDRAFT_925563 PE=4 SV=1	9e-63	ref|XP_002329746.1| predicted protein [Populus trichocarpa] gb|EEF07785.1| predicted protein [Populus trichocarpa]	8e-63	B9I4V4_POPTR/91-154 PB005735; Pfam-B_5735;	1e-30	-	GO:0003677.DNA binding;GO:0006355.regulation of transcription. DNA-dependent;	-	-	-
comp28110_c0	0	#NAME?	0.0390428	1	Down	sp|P28583|CDPK_SOYBN Calcium-dependent protein kinase SK5 OS=Glycine max PE=1 SV=1	2e-133	gnl|CDD|185504 PTZ00184. PTZ00184. calmodulin; Provisional.	9e-32	tr|B9IP24|B9IP24_POPTR Calcium dependent protein kinase 12 OS=Populus trichocarpa GN=CPK12 PE=4 SV=1	6e-141	ref|XP_002325726.1| calcium dependent protein kinase 12 [Populus trichocarpa] gb|EEF00108.1| calcium dependent protein kinase 12 [Populus trichocarpa]	5e-141	-	-	T	GO:0016310.phosphorylation;GO:0005524.ATP binding;GO:0004674.protein serine/threonine kinase activity;GO:0016301.kinase activity;GO:0005509.calcium ion binding;GO:0004672.protein kinase activity;GO:0000166.nucleotide binding;GO:0006468.protein phosphorylation;GO:0016740.transferase activity;GO:0016772.transferase activity. transferring phosphorus-containing groups;	EC:2.7.11.1	K13412	ko04626. Plant-pathogen interaction;ko05145. Toxoplasmosis;
comp28200_c0	0.00651042	-7.26303	0.0175487	0.939512	Down	sp|Q05047|C72A1_CATRO Secologanin synthase OS=Catharanthus roseus GN=CYP72A1 PE=2 SV=1	1e-12	-	-	tr|A5ASA7|A5ASA7_VITVI Putative uncharacterized protein OS=Vitis vinifera GN=VITISV_020336 PE=4 SV=1	5e-20	emb|CAN80407.1| hypothetical protein VITISV_020336 [Vitis vinifera]	5e-20	D7UB13_VITVI/1-200 PF00067.17;p450;	2e-20	-	GO:0016020.membrane;GO:0009055.electron carrier activity;GO:0020037.heme binding;GO:0005506.iron ion binding;GO:0055114.oxidation-reduction process;GO:0005773.vacuole;GO:0005774.vacuolar membrane;GO:0050616.secologanin synthase activity;GO:0016705.oxidoreductase activity. acting on paired donors. with incorporation or reduction of molecular oxygen;GO:0046872.metal ion binding;GO:0016021.integral …	-	-	-
comp28239_c0	0	#NAME?	0.00303748	0.351805	Down	-	-	-	-	-	-	-	-	-	-	-	-	-	-	-
comp28240_c0	0.0185185	-5.75489	0.0333948	1	Down
comp28250_c0	0	#NAME?	0.000595214	0.122179	Down	-	-	gnl|CDD|206038 pfam13867. SAP30_Sin3_bdg. Sin3 binding region of histone deacetylase complex subunit SAP30. This C-terminal domain of the SAP30 proteins appears to be the binding region for Sin3.	2e-21	tr|E0CQ00|E0CQ00_VITVI Putative uncharacterized protein OS=Vitis vinifera GN=VIT_18s0001g11970 PE=4 SV=1	3e-143	ref|XP_002283430.2| PREDICTED: uncharacterized protein LOC100247103 isoform 1 [Vitis vinifera] emb|CBI19646.3| unnamed protein product [Vitis vinifera]	3e-143	B7FJI1_MEDTR/23-185 PB021138; Pfam-B_21138;	7e-94	-	-	-	-	-
comp28508_c0	0.00727802	-7.10224	0.0221975	1	Down	-	-	-	-	tr|B9SW78|B9SW78_RICCO Protein AINTEGUMENTA. putative OS=Ricinus communis GN=RCOM_0328910 PE=4 SV=1	2e-55	ref|XP_002530247.1| Protein AINTEGUMENTA. putative [Ricinus communis] gb|EEF32153.1| Protein AINTEGUMENTA. putative [Ricinus communis]	2e-55	-	-	-	GO:0032440.2-alkenal reductase [NAD(P)] activity;GO:0005634.nucleus;GO:0003677.DNA binding;GO:0006355.regulation of transcription. DNA-dependent;GO:0006351.transcription. DNA-dependent;GO:0055114.oxidation-reduction process;GO:0003700.sequence-specific DNA binding transcription factor activity;GO:0016491.oxidoreductase activity;	-	K09284	-
comp28601_c0	0	#NAME?	0.00178257	0.246306	Down	-	-	gnl|CDD|203261 pfam05498. RALF. Rapid ALkalinization Factor (RALF). RALF. a 5-kDa ubiquitous polypeptide in plants. arrests root growth and development.	3e-24	tr|I1LN31|I1LN31_SOYBN Uncharacterized protein OS=Glycine max GN=Gma.52765 PE=4 SV=1	3e-42	ref|XP_003538529.1| PREDICTED: uncharacterized protein LOC100787736 [Glycine max]	3e-42	C6TB17_SOYBN/51-116 PF05498.6;RALF;	6e-31	-	-	-	-	-
comp28613_c0	0	#NAME?	0.0174425	0.934998	Down	sp|C0LGV1|RCH1_ARATH LRR receptor-like serine/threonine-protein kinase RCH1 OS=Arabidopsis thaliana GN=RCH1 PE=2 SV=1	0	-	-	tr|B9S566|B9S566_RICCO Receptor protein kinase CLAVATA1. putative OS=Ricinus communis GN=RCOM_1721670 PE=4 SV=1	0	ref|XP_003632398.1| PREDICTED: LRR receptor-like serine/threonine-protein kinase RCH1-like [Vitis vinifera]	0	-	-	ST	GO:0032440.2-alkenal reductase [NAD(P)] activity;GO:0016020.membrane;GO:0016310.phosphorylation;GO:0005524.ATP binding;GO:0016301.kinase activity;GO:0004872.receptor activity;GO:0006468.protein phosphorylation;GO:0055114.oxidation-reduction process;GO:0004674.protein serine/threonine kinase activity;GO:0000166.nucleotide binding;GO:0004672.protein kinase activity;GO:0016021.integral to membrane;G…	-	-	-
comp28658_c0	0	#NAME?	0.0101897	0.705692	Down	sp|Q9LDT3|YAB4_ARATH Axial regulator YABBY 4 OS=Arabidopsis thaliana GN=YAB4 PE=1 SV=2	1e-80	gnl|CDD|113458 pfam04690. YABBY. YABBY protein. YABBY proteins are a group of plant-specific transcription involved in the specification of abaxial polarity in lateral organs.	2e-67	tr|B9SHC4|B9SHC4_RICCO Axial regulator YABBY4. putative OS=Ricinus communis GN=RCOM_0529200 PE=4 SV=1	3e-84	ref|XP_002525393.1| Axial regulator YABBY4. putative [Ricinus communis] gb|EEF37031.1| Axial regulator YABBY4. putative [Ricinus communis]	3e-84	D7TDI7_VITVI/5-167 PF04690.8;YABBY;	2e-78	-	GO:0003677.DNA binding;	-	-	-
comp28680_c0	0	#NAME?	0.0063397	0.540279	Down	-	-	-	-	tr|B9HVQ1|B9HVQ1_POPTR Predicted protein OS=Populus trichocarpa GN=POPTRDRAFT_822038 PE=4 SV=1	1e-53	ref|XP_002314751.1| predicted protein [Populus trichocarpa] gb|EEF00922.1| predicted protein [Populus trichocarpa]	1e-53	A5B1E5_VITVI/121-440 PB003413; Pfam-B_3413;	1e-47	-	-	-	-	-
comp28797_c0	45.6504	5.51256	0.00570437	0.508455	Up	sp|P46257|ALF2_PEA Fructose-bisphosphate aldolase. cytoplasmic isozyme 2 OS=Pisum sativum PE=3 SV=1	1e-46	gnl|CDD|178074 PLN02455. PLN02455. fructose-bisphosphate aldolase.	5e-68	tr|C6T8D8|C6T8D8_SOYBN Fructose-bisphosphate aldolase (Fragment) OS=Glycine max PE=2 SV=1	8e-49	gb|ACU18090.1| unknown [Glycine max]	7e-49	C6T8D8_SOYBN/11-246 PF00274.14;Glycolytic;	6e-50	G	GO:0016829.lyase activity;GO:0008152.metabolic process;GO:0004332.fructose-bisphosphate aldolase activity;GO:0006096.glycolysis;GO:0003824.catalytic activity;GO:0005737.cytoplasm;	EC:4.1.2.13	K01623	ko00010. Glycolysis / Gluconeogenesis;ko00030. Pentose phosphate pathway;ko00051. Fructose and mannose metabolism;ko00680. Methane metabolism;ko00710. Carbon fixation in photosynthetic organisms;
comp28837_c0	Inf	Inf	0.00016952	0.0530401	Up	-	-	-	-	-	-	-	-	-	-	-	-	-	-	-
comp28855_c0	0.035545	-4.81421	0.0369223	1	Down
comp28883_c0	0.0636364	-3.974	0.0379262	1	Down	sp|F4KBF3|AAE17_ARATH Probable acyl-activating enzyme 17. peroxisomal OS=Arabidopsis thaliana GN=AAE17 PE=2 SV=1	0	gnl|CDD|178612 PLN03052. PLN03052. acetate--CoA ligase; Provisional.	0	tr|H9A8L1|H9A8L1_CANSA Acyl-activating enzyme 12 OS=Cannabis sativa PE=2 SV=1	0	gb|AFD33356.1| acyl-activating enzyme 12 [Cannabis sativa]	0	B9RE68_RICCO/205-637 PF00501.23;AMP-binding;	0	I	GO:0003987.acetate-CoA ligase activity;GO:0008152.metabolic process;GO:0003824.catalytic activity;GO:0016874.ligase activity;	-	-	-
comp28919_c0	0.00130719	-9.57932	0.000199168	0.0590533	Down	sp|Q41073|NLTP_PINTA Non-specific lipid-transfer protein OS=Pinus taeda PE=2 SV=1	1e-19	gnl|CDD|72939 cd01960. nsLTP1. nsLTP1: Non-specific lipid-transfer protein type 1 (nsLTP1) subfamily; Plant nsLTPs are small. soluble proteins that facilitate the transfer of fatty acids. phospholipids. glycolipids. and steroids between membranes. In addition to lipid transport and assembly. nsLTPs also play a key role in the defense of plants against pathogens. There are two closely-related type…	5e-25	tr|B9SF15|B9SF15_RICCO Nonspecific lipid-transfer protein. putative OS=Ricinus communis GN=RCOM_1212060 PE=4 SV=1	3e-31	ref|XP_002524584.1| Nonspecific lipid-transfer protein precursor. putative [Ricinus communis] gb|EEF37792.1| Nonspecific lipid-transfer protein precursor. putative [Ricinus communis]	2e-31	B9SF15_RICCO/11-111 PF14368.1;LTP_2;	2e-23	-	GO:0050832.defense response to fungus;GO:0016020.membrane;GO:0006810.transport;GO:0005615.extracellular space;GO:0006869.lipid transport;GO:0031640.killing of cells of other organism;GO:0008289.lipid binding;GO:0006952.defense response;GO:0005576.extracellular region;GO:0009607.response to biotic stimulus;	-	-	-
comp28945_c0	0	#NAME?	0.0465675	1	Down	-	-	-	-	-	-	-	-	-	-	-	-	-	-	-
comp28994_c0	0.00339443	-8.20261	0.00317059	0.359553	Down	-	-	-	-	-	-	-	-	-	-	-	-	-	-	-
comp29011_c0	Inf	Inf	0.0021474	0.279528	Up
comp29058_c0	0	#NAME?	0.016633	0.911049	Down	-	-	-	-	-	-	-	-	-	-	-	-	-	-	-
comp29151_c0	0	#NAME?	0.0131171	0.804714	Down	sp|Q9SVV9|AML3_ARATH Protein MEI2-like 3 OS=Arabidopsis thaliana GN=ML3 PE=2 SV=2	9e-63	-	-	tr|F6HMG6|F6HMG6_VITVI Putative uncharacterized protein OS=Vitis vinifera GN=VIT_10s0003g02670 PE=4 SV=1	1e-93	emb|CBI30812.3| unnamed protein product [Vitis vinifera]	2e-94	Q6J738_MEDTR/1-159 PB017389; Pfam-B_17389;	4e-39	-	GO:0000166.nucleotide binding;GO:0003676.nucleic acid binding;	-	-	-
comp29184_c0	Inf	Inf	0.00174692	0.243349	Up
comp29241_c0	0	#NAME?	0.0378446	1	Down
comp29364_c0	Inf	Inf	0.0480877	1	Up	sp|O82784|MDL4_PRUSE (R)-mandelonitrile lyase 4 OS=Prunus serotina GN=MDL4 PE=2 SV=1	5e-18	-	-	tr|B9X0I2|B9X0I2_PRUMU (R)-hydroxynitrile lyase OS=Prunus mume GN=PmHNL PE=3 SV=1	8e-10	sp|O82784.1|MDL4_PRUSE RecName: Full=(R)-mandelonitrile lyase 4; AltName: Full=Hydroxynitrile lyase 4; Short=(R)-oxynitrilase 4; Flags: Precursor gb|AAC61980.1| (R)-(+)-mandelonitrile lyase isoform MDL4 precursor [Prunus serotina] gb|AAC61981.1| (R)-(+)-mandelonitrile lyase isoform MDL4 precursor [Prunus serotina] gb|AAD02265.1| (R)-(+)-mandelonitrile lyase isoform MDL4 precursor [Prunus serotina…	2e-16	-	-	-	GO:0016614.oxidoreductase activity. acting on CH-OH group of donors;GO:0046593.mandelonitrile lyase activity;GO:0050660.flavin adenine dinucleotide binding;GO:0055114.oxidation-reduction process;GO:0006066.alcohol metabolic process;GO:0005773.vacuole;GO:0016829.lyase activity;GO:0008812.choline dehydrogenase activity;GO:0033095.aleurone grain;	-	-	-
comp29368_c0	0.0254842	-5.29425	0.0350146	1	Down	-	-	-	-	tr|B9H736|B9H736_POPTR Predicted protein OS=Populus trichocarpa GN=POPTRDRAFT_559111 PE=4 SV=1	3e-67	ref|XP_002307383.1| predicted protein [Populus trichocarpa] gb|EEE94379.1| predicted protein [Populus trichocarpa]	2e-67	Q84JP5_ARATH/1-220 PB012120; Pfam-B_12120;	3e-23	-	-	-	-	-
comp29502_c0	68.1818	6.09132	0.00570325	0.508455	Up	sp|P26413|HSP70_SOYBN Heat shock 70 kDa protein OS=Glycine max GN=HSP70 PE=3 SV=1	2e-100	gnl|CDD|185395 PTZ00009. PTZ00009. heat shock 70 kDa protein; Provisional.	1e-104	tr|I1MT10|I1MT10_SOYBN Uncharacterized protein OS=Glycine max GN=Gma.24801 PE=4 SV=1	5e-100	ref|XP_003549537.1| PREDICTED: heat shock 70 kDa protein-like [Glycine max]	5e-100	B9RGN3_RICCO/8-617 PF00012.15;HSP70;	3e-100	O	GO:0032440.2-alkenal reductase [NAD(P)] activity;GO:0005524.ATP binding;GO:0000166.nucleotide binding;GO:0006950.response to stress;GO:0055114.oxidation-reduction process;GO:0016491.oxidoreductase activity;	-	K03283	ko03040. Spliceosome;ko04010. MAPK signaling pathway;ko04141. Protein processing in endoplasmic reticulum;ko04144. Endocytosis;ko04612. Antigen processing and presentation;ko05134. Legionellosis;ko05145. Toxoplasmosis;ko05162. Measles;ko05164. Influenza A;ko05169. Epstein-Barr virus infection;
comp29625_c0	0.00744048	-7.07039	0.0232311	1	Down	sp|Q9XE58|SCL14_ARATH Scarecrow-like protein 14 OS=Arabidopsis thaliana GN=SCL14 PE=2 SV=2	0	-	-	tr|B9T684|B9T684_RICCO Transcription factor. putative OS=Ricinus communis GN=RCOM_0300740 PE=4 SV=1	0	ref|XP_002533753.1| transcription factor. putative [Ricinus communis] gb|EEF28640.1| transcription factor. putative [Ricinus communis]	0	B9GJM1_POPTR/384-755 PF03514.9;GRAS;	2e-117	-	GO:0004553.hydrolase activity. hydrolyzing O-glycosyl compounds;GO:0006355.regulation of transcription. DNA-dependent;GO:0005975.carbohydrate metabolic process;GO:0006351.transcription. DNA-dependent;	-	-	-
comp29627_c0	0	#NAME?	0.0238962	1	Down	-	-	-	-	-	-	-	-	D7SKD6_VITVI/444-530 PF03514.9;GRAS;	6e-31	-	-	-	-	-
comp29710_c0	0.0277316	-5.17233	0.0101071	0.701679	Down
comp29745_c0	0.00570776	-7.45286	0.0130042	0.802266	Down
comp29803_c0	Inf	Inf	0.0394475	1	Up
comp29860_c0	133.333	7.05889	0.0410514	1	Up	sp|Q9LYW0|Y5325_ARATH BTB/POZ domain-containing protein At5g03250 OS=Arabidopsis thaliana GN=At5g03250 PE=2 SV=1	9e-25	-	-	tr|F6HR28|F6HR28_VITVI Putative uncharacterized protein OS=Vitis vinifera GN=VIT_08s0040g01800 PE=4 SV=1	1e-42	ref|XP_002276233.1| PREDICTED: BTB/POZ domain-containing protein At5g03250 [Vitis vinifera]	9e-43	Q9LYW0_ARATH/541-591 PB228132; Pfam-B_228132;	3e-11	-	GO:0007165.signal transduction;GO:0009416.response to light stimulus;GO:0004871.signal transducer activity;	-	-	-
comp29996_c0	0	#NAME?	0.0481243	1	Down	sp|C0LGK4|Y2165_ARATH Probable LRR receptor-like serine/threonine-protein kinase At2g16250 OS=Arabidopsis thaliana GN=At2g16250 PE=1 SV=1	0	-	-	tr|A5AY74|A5AY74_VITVI Putative uncharacterized protein OS=Vitis vinifera GN=VITISV_008690 PE=4 SV=1	0	emb|CAN71800.1| hypothetical protein VITISV_008690 [Vitis vinifera]	0	E0CQD2_VITVI/290-512 PF07714.12;Pkinase_Tyr;	6e-80	S	GO:0032440.2-alkenal reductase [NAD(P)] activity;GO:0016020.membrane;GO:0016310.phosphorylation;GO:0005524.ATP binding;GO:0016301.kinase activity;GO:0004872.receptor activity;GO:0006468.protein phosphorylation;GO:0055114.oxidation-reduction process;GO:0004672.protein kinase activity;GO:0016021.integral to membrane;GO:0016491.oxidoreductase activity;GO:0016772.transferase activity. transferring ph…	-	-	-
comp30029_c0	Inf	Inf	0.0230396	1	Up	-	-	-	-	-	-	-	-	-	-	-	-	-	-	-
comp30086_c0	Inf	Inf	2.32734e-05	0.0206482	Up
comp30168_c0	0.0041876	-7.89966	0.00576802	0.510126	Down	-	-	gnl|CDD|202999 pfam04398. DUF538. Protein of unknown function. DUF538. This family consists of several plant proteins of unknown function.	1e-30	tr|B9I7D3|B9I7D3_POPTR Predicted protein OS=Populus trichocarpa GN=POPTRDRAFT_823760 PE=4 SV=1	2e-65	ref|XP_002319261.1| predicted protein [Populus trichocarpa] gb|EEE95184.1| predicted protein [Populus trichocarpa]	2e-65	B9I7D3_POPTR/31-141 PF04398.7;DUF538;	1e-55	-	-	-	-	-
comp30254_c0	1270	10.3106	8.40306e-05	0.037766	Up	-	-	-	-	-	-	-	-	-	-	-	-	-	-	-
comp30258_c0	Inf	Inf	0.0421041	1	Up
comp30316_c0	0.0630517	-3.98732	0.044326	1	Down	sp|Q6VAF7|TBB5_GOSHI Tubulin beta-5 chain OS=Gossypium hirsutum PE=2 SV=1	3e-70	gnl|CDD|177801 PLN00220. PLN00220. tubulin beta chain; Provisional.	4e-93	tr|B4FN29|B4FN29_MAIZE Putative uncharacterized protein OS=Zea mays PE=2 SV=1	4e-71	gb|ACF83522.1| unknown [Zea mays]	4e-71	TBB2_SOYBN/261-383 PF03953.12;Tubulin_C;	8e-35	Z	GO:0005856.cytoskeleton;GO:0007018.microtubule-based movement;GO:0005874.microtubule;GO:0006184.GTP catabolic process;GO:0005737.cytoplasm;GO:0003924.GTPase activity;GO:0051258.protein polymerization;GO:0000166.nucleotide binding;GO:0043234.protein complex;GO:0005198.structural molecule activity;GO:0005525.GTP binding;GO:0007017.microtubule-based process;	-	K07375	ko04145. Phagosome;ko04540. Gap junction;ko05130. Pathogenic Escherichia coli infection;
comp30547_c0	0.003663	-8.09276	0.00395804	0.406232	Down	-	-	-	-	-	-	-	-	-	-	-	-	-	-	-
comp30644_c0	0.040859	-4.6132	0.0180787	0.954917	Down	-	-	gnl|CDD|191017 pfam04520. Senescence_reg. Senescence regulator. This protein regulates the expression of proteins associated with leaf senescence in plants.	4e-41	tr|B9RXL7|B9RXL7_RICCO Putative uncharacterized protein OS=Ricinus communis GN=RCOM_0904750 PE=4 SV=1	8e-80	ref|XP_002518486.1| conserved hypothetical protein [Ricinus communis] gb|EEF43873.1| conserved hypothetical protein [Ricinus communis]	7e-80	B9RXL7_RICCO/33-221 PF04520.8;Senescence_reg;	7e-70	-	-	-	-	-
comp30821_c0	0.0110677	-6.4975	0.00190632	0.258	Down	sp|Q6RYA0|SABP2_TOBAC Salicylic acid-binding protein 2 OS=Nicotiana tabacum GN=SABP2 PE=1 SV=1	2e-102	gnl|CDD|177861 PLN02211. PLN02211. methyl indole-3-acetate methyltransferase.	2e-47	tr|D7SSD7|D7SSD7_VITVI Putative uncharacterized protein OS=Vitis vinifera GN=VIT_00s0253g00140 PE=4 SV=1	3e-114	ref|XP_002270043.1| PREDICTED: polyneuridine-aldehyde esterase [Vitis vinifera] emb|CBI18569.3| unnamed protein product [Vitis vinifera]	3e-114	D7SSD7_VITVI/11-256 PF12697.2;Abhydrolase_6;	7e-110	-	GO:0016787.hydrolase activity;GO:0050529.polyneuridine-aldehyde esterase activity;	EC:3.1.1.78	K08233	ko00901. Indole alkaloid biosynthesis;
comp30850_c0	0.0613064	-4.02782	0.0333679	1	Down
comp30941_c0	Inf	Inf	0.00539427	0.497438	Up	-	-	gnl|CDD|115904 pfam07279. DUF1442. Protein of unknown function (DUF1442). This family consists of several hypothetical Arabidopsis thaliana proteins of around 225 residues in length. The function of this family is unknown.	3e-89	tr|I1JKN7|I1JKN7_SOYBN Uncharacterized protein OS=Glycine max GN=Gma.54530 PE=4 SV=1	2e-82	ref|XP_003517044.1| PREDICTED: uncharacterized protein LOC100791746 [Glycine max]	6e-84	B9RDC1_RICCO/1-223 PF07279.6;DUF1442;	1e-81	-	-	-	-	-
comp31015_c0	0.0166667	-5.90689	0.0266669	1	Down	-	-	-	-	-	-	-	-	-	-	-	-	-	-	-
comp31032_c0	0	#NAME?	0.0355875	1	Down	-	-	-	-	-	-	-	-	-	-	-	-	-	-	-
comp31078_c0	0	#NAME?	0.0207212	1	Down
comp31109_c0	0.0196078	-5.67243	0.0374341	1	Down	sp|P48619|FAD3C_RICCO Omega-3 fatty acid desaturase. chloroplastic OS=Ricinus communis GN=FAD7A-1 PE=2 SV=1	4e-35	gnl|CDD|178114 PLN02498. PLN02498. omega-3 fatty acid desaturase.	1e-50	tr|Q8LK94|Q8LK94_PRUPE Chloroplast omega-3 desaturase OS=Prunus persica PE=2 SV=2	1e-40	gb|AAM77643.2|AF517831_1 chloroplast omega-3 desaturase [Prunus persica]	9e-41	-	-	-	GO:0016020.membrane;GO:0055114.oxidation-reduction process;GO:0016717.oxidoreductase activity. acting on paired donors. with oxidation of a pair of donors resulting in the reduction of molecular oxygen to two molecules of water;GO:0016720.delta12-fatty acid dehydrogenase activity;GO:0009536.plastid;GO:0006633.fatty acid biosynthetic process;GO:0031969.chloroplast membrane;GO:0006629.lipid metabol…	EC:1.14.19.-	K10257	ko01040. Biosynthesis of unsaturated fatty acids;
comp31115_c0	0	#NAME?	0.0302298	1	Down
comp31148_c0	Inf	Inf	0.000958448	0.163361	Up	-	-	-	-	-	-	-	-	-	-	-	-	-	-	-
comp31291_c0	0	#NAME?	0.000265322	0.0721044	Down
comp31310_c0	Inf	Inf	0.000153873	0.0511552	Up	-	-	-	-	tr|D9ZIU9|D9ZIU9_MALDO C3HL domain class transcription factor OS=Malus domestica GN=C3HL2 PE=2 SV=1	3e-22	gb|ADL36652.1| C3HL domain class transcription factor [Malus x domestica]	2e-22	-	-	-	GO:0008270.zinc ion binding;GO:0003676.nucleic acid binding;	-	-	-
comp31312_c0	0	#NAME?	0.00188348	0.255698	Down
comp31329_c0	0	#NAME?	0.00112507	0.180673	Down
comp31450_c0	59.0293	5.88336	0.00571849	0.508455	Up
comp31480_c0	0.0143369	-6.12412	0.0121126	0.773031	Down	sp|Q94ID6|ERF81_ARATH Ethylene-responsive transcription factor 12 OS=Arabidopsis thaliana GN=ERF12 PE=2 SV=1	3e-44	gnl|CDD|197689 smart00380. AP2. DNA-binding domain in plant proteins such as APETALA2 and EREBPs.	1e-28	tr|C0J9I3|C0J9I3_9ROSA Ethylene responsive transcription factor 12 OS=Prunus salicina GN=ERF12 PE=2 SV=1	2e-105	gb|ACM49843.1| ethylene responsive transcription factor 12 [Prunus salicina]	2e-105	B9H2R8_POPTR/7-58 PF00847.15;AP2;	4e-29	-	GO:0005634.nucleus;GO:0003677.DNA binding;GO:0006355.regulation of transcription. DNA-dependent;GO:0006351.transcription. DNA-dependent;GO:0003700.sequence-specific DNA binding transcription factor activity;	-	-	-
comp31557_c0	0.057554	-4.11894	0.0426103	1	Down	sp|Q94ID6|ERF81_ARATH Ethylene-responsive transcription factor 12 OS=Arabidopsis thaliana GN=ERF12 PE=2 SV=1	8e-45	gnl|CDD|197689 smart00380. AP2. DNA-binding domain in plant proteins such as APETALA2 and EREBPs.	3e-29	tr|C0J9I3|C0J9I3_9ROSA Ethylene responsive transcription factor 12 OS=Prunus salicina GN=ERF12 PE=2 SV=1	2e-106	gb|ACM49843.1| ethylene responsive transcription factor 12 [Prunus salicina]	2e-106	B9H2R8_POPTR/7-58 PF00847.15;AP2;	3e-29	-	GO:0005634.nucleus;GO:0003677.DNA binding;GO:0006355.regulation of transcription. DNA-dependent;GO:0006351.transcription. DNA-dependent;GO:0003700.sequence-specific DNA binding transcription factor activity;	-	-	-
comp31611_c0	0.0575271	-4.11961	0.028405	1	Down	sp|Q9STX3|GID2_ARATH F-box protein GID2 OS=Arabidopsis thaliana GN=GID2 PE=1 SV=1	3e-47	-	-	tr|B9MVW7|B9MVW7_POPTR Predicted protein OS=Populus trichocarpa GN=POPTRDRAFT_740519 PE=4 SV=1	3e-58	ref|XP_002327183.1| predicted protein [Populus trichocarpa] gb|EEE73933.1| predicted protein [Populus trichocarpa]	2e-58	C6T4T3_SOYBN/43-173 PB005797; Pfam-B_5797;	9e-42	-	-	-	K14495	ko04075. Plant hormone signal transduction;
comp31703_c0	0.0124688	-6.32553	0.0132889	0.80939	Down
comp31711_c0	333.333	8.38082	0.00501173	0.475905	Up	-	-	gnl|CDD|197689 smart00380. AP2. DNA-binding domain in plant proteins such as APETALA2 and EREBPs.	5e-23	-	-	-	-	DRE2G_ARATH/32-83 PF00847.15;AP2;	2e-19	-	-	-	-	-
comp31725_c0	0.0379404	-4.72012	0.0270856	1	Down	sp|Q9LSD5|TCP20_ARATH Transcription factor TCP20 OS=Arabidopsis thaliana GN=TCP20 PE=1 SV=1	2e-57	-	-	tr|B9RMA7|B9RMA7_RICCO Transcription factor. putative OS=Ricinus communis GN=RCOM_1078980 PE=4 SV=1	4e-91	ref|XP_002514876.1| transcription factor. putative [Ricinus communis] gb|EEF47430.1| transcription factor. putative [Ricinus communis]	4e-91	C6TGU9_SOYBN/65-328 PF03634.8;TCP;	2e-57	-	-	-	-	-
comp31781_c0	0.0234281	-5.41561	0.00688122	0.56473	Down
comp31823_c0	0	#NAME?	0.00491282	0.468732	Down
comp31827_c0	0	#NAME?	1.18233e-05	0.0180191	Down	-	-	-	-	tr|F6H227|F6H227_VITVI Putative uncharacterized protein OS=Vitis vinifera GN=VIT_19s0014g02390 PE=4 SV=1	2e-10	ref|XP_003634675.1| PREDICTED: uncharacterized protein LOC100854133 [Vitis vinifera]	2e-10	A9P874_POPTR/1-56 PB206405; Pfam-B_206405;	2e-10	-	-	-	-	-
comp31966_c0	0.0125156	-6.32012	0.00469786	0.456062	Down
comp32004_c0	0	#NAME?	0.0315776	1	Down	sp|Q40374|PR1_MEDTR Pathogenesis-related protein PR-1 OS=Medicago truncatula GN=PR-1 PE=2 SV=1	5e-74	gnl|CDD|88560 cd05381. SCP_PR-1_like. SCP_PR-1_like: SCP-like extracellular protein domain. PR-1 like subfamily. The wider family of SCP containing proteins includes plant pathogenesis-related protein 1 (PR-1). which accumulates after infections with pathogens. and may act as an anti-fungal agent or be involved in cell wall loosening. It also includes CRISPs. mammalian cysteine-rich secretory pro…	2e-85	tr|B9T2E4|B9T2E4_RICCO STS14 protein. putative OS=Ricinus communis GN=RCOM_0078380 PE=4 SV=1	5e-86	ref|XP_002532413.1| STS14 protein precursor. putative [Ricinus communis] gb|EEF29977.1| STS14 protein precursor. putative [Ricinus communis]	5e-86	B9T2E4_RICCO/48-167 PF00188.21;CAP;	7e-71	S	GO:0006952.defense response;GO:0005576.extracellular region;GO:0009607.response to biotic stimulus;	-	-	-
comp32020_c0	0.000391788	-11.3176	3.22323e-05	0.0235144	Down	-	-	-	-	tr|F6H227|F6H227_VITVI Putative uncharacterized protein OS=Vitis vinifera GN=VIT_19s0014g02390 PE=4 SV=1	2e-10	ref|XP_003634675.1| PREDICTED: uncharacterized protein LOC100854133 [Vitis vinifera]	2e-10	A9P874_POPTR/1-56 PB206405; Pfam-B_206405;	1e-10	-	-	-	-	-
comp32103_c0	0.0372737	-4.7457	0.015686	0.883713	Down	sp|P49098|CYB5_TOBAC Cytochrome b5 OS=Nicotiana tabacum PE=2 SV=1	4e-70	gnl|CDD|201057 pfam00173. Cyt-b5. Cytochrome b5-like Heme/Steroid binding domain. This family includes heme binding domains from a diverse range of proteins. This family also includes proteins that bind to steroids. The family includes progesterone receptors. Many members of this subfamily are membrane anchored by an N-terminal transmembrane alpha helix. This family also includes a domain in some…	1e-28	tr|B9S527|B9S527_RICCO Cytochrome B5 isoform 1. putative OS=Ricinus communis GN=RCOM_1720370 PE=3 SV=1	4e-70	ref|XP_002521096.1| cytochrome B5 isoform 1. putative [Ricinus communis] gb|EEF41247.1| cytochrome B5 isoform 1. putative [Ricinus communis]	4e-70	O24651_OLEEU/4-78 PF00173.23;Cyt-b5;	1e-37	C	GO:0016020.membrane;GO:0006810.transport;GO:0005792.microsome;GO:0005783.endoplasmic reticulum;GO:0020037.heme binding;GO:0055114.oxidation-reduction process;GO:0022900.electron transport chain;GO:0046872.metal ion binding;GO:0016021.integral to membrane;GO:0005789.endoplasmic reticulum membrane;GO:0009703.nitrate reductase (NADH) activity;GO:0016491.oxidoreductase activity;	-	-	-
comp32137_c0	0	#NAME?	0.000101814	0.0420004	Down	sp|Q9SID0|SCRK1_ARATH Probable fructokinase-1 OS=Arabidopsis thaliana GN=At2g31390 PE=2 SV=1	3e-177	gnl|CDD|177957 PLN02323. PLN02323. probable fructokinase.	0	tr|I1M561|I1M561_SOYBN Uncharacterized protein OS=Glycine max GN=Gma.5886 PE=4 SV=1	0	ref|XP_003543564.1| PREDICTED: fructokinase-2-like [Glycine max]	0	D2D2Z5_GOSHI/10-318 PF00294.19;PfkB;	2e-176	G	GO:0016310.phosphorylation;GO:0005524.ATP binding;GO:0016301.kinase activity;GO:0008865.fructokinase activity;GO:0016773.phosphotransferase activity. alcohol group as acceptor;GO:0000166.nucleotide binding;GO:0004747.ribokinase activity;GO:0005975.carbohydrate metabolic process;GO:0016740.transferase activity;GO:0006014.D-ribose metabolic process;	EC:2.7.1.4	K00847	ko00051. Fructose and mannose metabolism;ko00500. Starch and sucrose metabolism;ko00520. Amino sugar and nucleotide sugar metabolism;
comp32173_c0	0.0248491	-5.33066	0.0102498	0.706794	Down
comp32229_c0	Inf	Inf	0.0067689	0.559004	Up
comp32249_c0	0	#NAME?	6.1163e-05	0.0325513	Down	-	-	-	-	tr|D7SK38|D7SK38_VITVI Putative uncharacterized protein OS=Vitis vinifera GN=VIT_06s0004g05960 PE=4 SV=1	8e-70	ref|XP_002280988.1| PREDICTED: uncharacterized protein LOC100258718 [Vitis vinifera] emb|CBI16014.3| unnamed protein product [Vitis vinifera]	7e-70	D7SK38_VITVI/6-114 PB012414; Pfam-B_12414;	2e-45	-	-	-	-	-
comp32320_c0	0.0475475	-4.39449	0.0340163	1	Down	sp|Q9SEU6|TRXM4_ARATH Thioredoxin M4. chloroplastic OS=Arabidopsis thaliana GN=At3g15360 PE=1 SV=2	1e-56	gnl|CDD|200072 TIGR01068. thioredoxin. thioredoxin. Several proteins. such as protein disulfide isomerase. have two or more copies of a domain closely related to thioredoxin. This model is designed to recognize authentic thioredoxin. a small protein that should be hit exactly once by this HMM. Any protein that hits once with a score greater than the second (per domain) trusted cutoff may be taken…	5e-43	tr|E0CSM0|E0CSM0_VITVI Putative uncharacterized protein OS=Vitis vinifera GN=VIT_19s0014g02890 PE=4 SV=1	2e-69	ref|XP_002282265.2| PREDICTED: thioredoxin M4. chloroplastic-like [Vitis vinifera] emb|CBI20319.3| unnamed protein product [Vitis vinifera]	2e-69	E0CSM0_VITVI/84-187 PF00085.15;Thioredoxin;	2e-59	O	GO:0006810.transport;GO:0015035.protein disulfide oxidoreductase activity;GO:0009055.electron carrier activity;GO:0006662.glycerol ether metabolic process;GO:0022900.electron transport chain;GO:0009536.plastid;GO:0009507.chloroplast;GO:0045454.cell redox homeostasis;	-	K03671	-
comp32573_c0	14.5652	3.86446	0.0436331	1	Up	-	-	-	-	tr|F6HPB7|F6HPB7_VITVI Putative uncharacterized protein OS=Vitis vinifera GN=VIT_02s0154g00580 PE=4 SV=1	7e-13	ref|XP_003631446.1| PREDICTED: uncharacterized protein LOC100855263 [Vitis vinifera]	6e-13	-	-	-	-	-	-	-
comp32636_c0	0	#NAME?	0.0273754	1	Down	-	-	-	-	-	-	-	-	-	-	-	-	-	-	-
comp32689_c0	0	#NAME?	1.30906e-05	0.0180191	Down	-	-	gnl|CDD|203354 pfam05938. Self-incomp_S1. Plant self-incompatibility protein S1. This family consists of a series of plant proteins which are related to the Papaver rhoeas S1 self-incompatibility protein. Self incompatibility (SI) is the single most important outbreeding device found in angiosperms and is a mechanism that regulates the acceptance or rejection of pollen. S1 is known to exhibit spe…	4e-21	tr|B9RTI3|B9RTI3_RICCO RNA binding protein. putative OS=Ricinus communis GN=RCOM_0910760 PE=4 SV=1	4e-17	-	-	B9T6I6_RICCO/32-141 PF05938.6;Self-incomp_S1;	2e-18	-	-	-	-	-
comp32726_c0	0.0661704	-3.91767	0.0387831	1	Down	sp|Q9ZNV9|AHP1_ARATH Histidine-containing phosphotransfer protein 1 OS=Arabidopsis thaliana GN=AHP1 PE=1 SV=1	5e-56	-	-	tr|C6SZQ5|C6SZQ5_SOYBN Uncharacterized protein OS=Glycine max GN=Gma.54890 PE=2 SV=1	2e-67	ref|NP_001236059.1| uncharacterized protein LOC100500044 [Glycine max] gb|ACU14728.1| unknown [Glycine max]	1e-67	A9NMG9_PICSI/1-160 PB066958; Pfam-B_66958;	1e-45	T	GO:0032440.2-alkenal reductase [NAD(P)] activity;GO:0000160.two-component signal transduction system (phosphorelay);GO:0004871.signal transducer activity;GO:0055114.oxidation-reduction process;GO:0016491.oxidoreductase activity;	-	K14490	ko04075. Plant hormone signal transduction;
comp32760_c0	0.00291886	-8.42038	0.00201966	0.267799	Down
comp32772_c0	0.004095	-7.93192	0.00542127	0.498172	Down
comp32810_c0	0.00496032	-7.65535	0.00912788	0.665626	Down	sp|Q38914|ANT_ARATH AP2-like ethylene-responsive transcription factor ANT OS=Arabidopsis thaliana GN=ANT PE=1 SV=2	7e-96	gnl|CDD|197689 smart00380. AP2. DNA-binding domain in plant proteins such as APETALA2 and EREBPs.	1e-20	tr|F6I7I7|F6I7I7_VITVI Putative uncharacterized protein OS=Vitis vinifera GN=VIT_07s0151g00440 PE=4 SV=1	4e-139	emb|CBI41041.3| unnamed protein product [Vitis vinifera]	1e-142	D7UE76_VITVI/1-249 PB003404; Pfam-B_3404;	5e-35	-	GO:0005634.nucleus;GO:0003677.DNA binding;GO:0006355.regulation of transcription. DNA-dependent;GO:0006351.transcription. DNA-dependent;GO:0003700.sequence-specific DNA binding transcription factor activity;	-	K09285	-
comp32901_c0	0.0492315	-4.34427	0.0233443	1	Down	-	-	-	-	-	-	-	-	-	-	-	-	-	-	-
comp32942_c0	0	#NAME?	0.0396601	1	Down	-	-	gnl|CDD|202195 pfam02298. Cu_bind_like. Plastocyanin-like domain. This family represents a domain found in flowering plants related to the copper binding protein plastocyanin. Some members of this family may not bind copper due to the lack of key residues.	1e-26	tr|B9SA44|B9SA44_RICCO Early nodulin 55-2. putative OS=Ricinus communis GN=RCOM_0185000 PE=4 SV=1	2e-44	ref|XP_002522863.1| Early nodulin 55-2 precursor. putative [Ricinus communis] gb|EEF39561.1| Early nodulin 55-2 precursor. putative [Ricinus communis]	2e-44	C6TDN0_SOYBN/40-126 PF02298.12;Cu_bind_like;	3e-32	-	GO:0009055.electron carrier activity;GO:0005507.copper ion binding;	-	-	-
comp32985_c0	0	#NAME?	0.0450724	1	Down
comp33011_c0	Inf	Inf	3.71235e-05	0.0249673	Up
comp33100_c0	0.055396	-4.17407	0.027046	1	Down	-	-	-	-	tr|F6HDV8|F6HDV8_VITVI Putative uncharacterized protein OS=Vitis vinifera GN=VIT_05s0020g04440 PE=4 SV=1	0	ref|XP_002279944.1| PREDICTED: uncharacterized protein LOC100256346 [Vitis vinifera]	0	D7T763_VITVI/145-405 PB007943; Pfam-B_7943;	0	-	-	-	-	-
comp33123_c0	0.0737882	-3.76047	0.0429924	1	Down	sp|Q9LQV2|RDR1_ARATH RNA-dependent RNA polymerase 1 OS=Arabidopsis thaliana GN=RDR1 PE=2 SV=1	0	gnl|CDD|203192 pfam05183. RdRP. RNA dependent RNA polymerase. This family of proteins are eukaryotic RNA dependent RNA polymerases. These proteins are involved in post transcriptional gene silencing where they are thought to amplify dsRNA templates.	4e-177	tr|B9HJH7|B9HJH7_POPTR Rna-dependent RNA polymerase OS=Populus trichocarpa GN=RDR902 PE=4 SV=1	0	ref|XP_002311536.1| rna-dependent RNA polymerase [Populus trichocarpa] gb|EEE88903.1| rna-dependent RNA polymerase [Populus trichocarpa]	0	B9HJH7_POPTR/375-958 PF05183.7;RdRP;	0	A	GO:0000166.nucleotide binding;GO:0003968.RNA-directed RNA polymerase activity;GO:0003676.nucleic acid binding;	EC:2.7.7.48	K11699	-
comp33226_c0	0.0272628	-5.19692	0.0119691	0.768325	Down	-	-	gnl|CDD|201650 pfam01190. Pollen_Ole_e_I. Pollen proteins Ole e I like.	7e-16	tr|Q40793|Q40793_PETCR Tyrosine-rich hydroxyproline-rich glycoprotein (Fragment) OS=Petroselinum crispum GN=HRGP PE=2 SV=1	2e-56	gb|AAA98492.1| tyrosine-rich hydroxyproline-rich glycoprotein. partial [Petroselinum crispum]	2e-56	Q40793_PETCR/78-176 PF01190.12;Pollen_Ole_e_I;	2e-39	-	-	-	-	-
comp33229_c0	0.0162321	-5.94501	0.00380603	0.39483	Down
comp33328_c1	0.00385802	-8.01792	0.000567651	0.117652	Down
comp33328_c2	0	#NAME?	0.00321071	0.362179	Down
comp33376_c0	0.00738916	-7.08037	0.00100853	0.16865	Down	-	-	gnl|CDD|191017 pfam04520. Senescence_reg. Senescence regulator. This protein regulates the expression of proteins associated with leaf senescence in plants.	7e-41	tr|B9RXL7|B9RXL7_RICCO Putative uncharacterized protein OS=Ricinus communis GN=RCOM_0904750 PE=4 SV=1	1e-79	ref|XP_002518486.1| conserved hypothetical protein [Ricinus communis] gb|EEF43873.1| conserved hypothetical protein [Ricinus communis]	1e-79	B9RXL7_RICCO/33-221 PF04520.8;Senescence_reg;	1e-69	-	-	-	-	-
comp33435_c0	Inf	Inf	5.88409e-06	0.0180191	Up	-	-	-	-	-	-	-	-	-	-	-	-	-	-	-
comp33498_c0	0.0107759	-6.53605	0.00911667	0.665377	Down	-	-	-	-	tr|B9H7M6|B9H7M6_POPTR Predicted protein OS=Populus trichocarpa GN=MYB158 PE=4 SV=1	2e-112	ref|XP_002307474.1| predicted protein [Populus trichocarpa] gb|EEE94470.1| predicted protein [Populus trichocarpa]	1e-112	B9GTP2_POPTR/24-84 PF13921.1;Myb_DNA-bind_6;	2e-33	-	GO:0005634.nucleus;GO:0003677.DNA binding;GO:0006355.regulation of transcription. DNA-dependent;	-	K09422	-
comp33593_c0	0.0727802	-3.78031	0.0417283	1	Down	-	-	gnl|CDD|201323 pfam00582. Usp. Universal stress protein family. The universal stress protein UspA is a small cytoplasmic bacterial protein whose expression is enhanced when the cell is exposed to stress agents. UspA enhances the rate of cell survival during prolonged exposure to such conditions. and may provide a general stress endurance activity. The crystal structure of Haemophilus influenzae U…	4e-26	tr|I1J728|I1J728_SOYBN Uncharacterized protein OS=Glycine max PE=4 SV=1	1e-86	ref|NP_001238489.1| uncharacterized protein LOC100499951 [Glycine max] gb|ACU14311.1| unknown [Glycine max]	9e-87	C6SZP4_SOYBN/4-157 PF00582.21;Usp;	1e-82	-	GO:0006950.response to stress;	-	-	-
comp33663_c0	315	8.29921	0.00586928	0.514487	Up	sp|Q43317|CYSK_CITLA Cysteine synthase OS=Citrullus lanatus PE=1 SV=1	2e-28	-	-	tr|I1NIU6|I1NIU6_SOYBN Uncharacterized protein OS=Glycine max GN=Gma.32368 PE=4 SV=1	3e-29	gb|AFK45899.1| unknown [Lotus japonicus]	7e-31	-	-	E	GO:0008652.cellular amino acid biosynthetic process;GO:0008152.metabolic process;GO:0050461.L-mimosine synthase activity;GO:0004124.cysteine synthase activity;GO:0003824.catalytic activity;GO:0005737.cytoplasm;GO:0006535.cysteine biosynthetic process from serine;GO:0019344.cysteine biosynthetic process;GO:0047458.beta-pyrazolylalanine synthase activity;GO:0016740.transferase activity;GO:0030170.p…	EC:2.5.1.47	K01738	ko00270. Cysteine and methionine metabolism;ko00920. Sulfur metabolism;
comp33716_c0	0.0451389	-4.46949	0.042725	1	Down	sp|O24461|RAB7_PRUAR Ras-related protein Rab7 OS=Prunus armeniaca PE=2 SV=1	3e-63	gnl|CDD|206655 cd01862. Rab7. Rab GTPase family 7 (Rab7). Rab7 subfamily. Rab7 is a small Rab GTPase that regulates vesicular traffic from early to late endosomal stages of the endocytic pathway. The yeast Ypt7 and mammalian Rab7 are both involved in transport to the vacuole/lysosome. whereas Ypt7 is also required for homotypic vacuole fusion. Mammalian Rab7 is an essential participant in the aut…	5e-80	tr|D7U0H2|D7U0H2_VITVI Putative uncharacterized protein OS=Vitis vinifera GN=VIT_09s0002g04220 PE=3 SV=1	4e-61	sp|O24461.1|RAB7_PRUAR RecName: Full=Ras-related protein Rab7 gb|AAB71504.1| Rab7 GTP binding protein [Prunus armeniaca]	1e-61	F2DEK7_HORVD/10-178 PF00071.17;Ras;	1e-60	R	GO:0016020.membrane;GO:0006810.transport;GO:0007264.small GTPase mediated signal transduction;GO:0000166.nucleotide binding;GO:0005525.GTP binding;GO:0005886.plasma membrane;GO:0015031.protein transport;	-	K07897	ko04144. Endocytosis;ko04145. Phagosome;ko05132. Salmonella infection;ko05146. Amoebiasis;ko05152. Tuberculosis;
comp33769_c0	0.0202506	-5.62589	0.0113913	0.752789	Down	sp|Q9S9K9|MYB3_ARATH Transcription factor MYB3 OS=Arabidopsis thaliana GN=MYB3 PE=1 SV=1	1e-65	gnl|CDD|178751 PLN03212. PLN03212. Transcription repressor MYB5; Provisional.	1e-67	tr|H6S373|H6S373_PRUAV R2R3-MYB transcription factor OS=Prunus avium GN=MYBPA1 PE=2 SV=1	2e-150	gb|ADY15314.1| R2R3-MYB transcription factor [Prunus avium]	1e-150	D3XFF8_THECC/14-61 PF00249.26;Myb_DNA-binding;	4e-26	K	GO:0005634.nucleus;GO:0003677.DNA binding;GO:0006355.regulation of transcription. DNA-dependent;GO:0006351.transcription. DNA-dependent;	-	K09422	-
comp33834_c0	0.0746879	-3.74298	0.0436211	1	Down	-	-	gnl|CDD|201323 pfam00582. Usp. Universal stress protein family. The universal stress protein UspA is a small cytoplasmic bacterial protein whose expression is enhanced when the cell is exposed to stress agents. UspA enhances the rate of cell survival during prolonged exposure to such conditions. and may provide a general stress endurance activity. The crystal structure of Haemophilus influenzae U…	5e-26	tr|I1J728|I1J728_SOYBN Uncharacterized protein OS=Glycine max PE=4 SV=1	2e-86	ref|NP_001238489.1| uncharacterized protein LOC100499951 [Glycine max] gb|ACU14311.1| unknown [Glycine max]	2e-86	C6SZP4_SOYBN/4-157 PF00582.21;Usp;	2e-82	-	GO:0006950.response to stress;	-	-	-
comp33887_c0	0.0413223	-4.59694	0.0179624	0.953289	Down
comp33900_c0	422.368	8.72236	0.000537522	0.114179	Up	-	-	-	-	tr|B9S6I0|B9S6I0_RICCO Putative uncharacterized protein OS=Ricinus communis GN=RCOM_0536860 PE=4 SV=1	2e-29	ref|XP_002521599.1| conserved hypothetical protein [Ricinus communis] gb|EEF40870.1| conserved hypothetical protein [Ricinus communis]	2e-29	Q9FL02_ARATH/1-120 PB022018; Pfam-B_22018;	1e-26	-	-	-	-	-
comp33917_c0	0	#NAME?	0.0242164	1	Down	-	-	-	-	tr|B9GT04|B9GT04_POPTR Predicted protein OS=Populus trichocarpa GN=POPTRDRAFT_1071364 PE=4 SV=1	2e-58	ref|XP_002300862.1| predicted protein [Populus trichocarpa] gb|EEE80135.1| predicted protein [Populus trichocarpa]	1e-58	B9GT04_POPTR/14-158 PF13671.1;AAA_33;	1e-46	-	GO:0005524.ATP binding;GO:0001906.cell killing;	-	-	-
comp34064_c0	0.00829187	-6.91409	0.0290153	1	Down	-	-	-	-	tr|G7I2A1|G7I2A1_MEDTR Putative uncharacterized protein OS=Medicago truncatula GN=MTR_1g018690 PE=4 SV=1	3e-11	ref|XP_003551578.1| PREDICTED: uncharacterized protein LOC100811782 [Glycine max]	1e-11	-	-	-	-	-	-	-
comp34196_c0	0	#NAME?	0.00990146	0.693606	Down	-	-	-	-	tr|I1JNQ9|I1JNQ9_SOYBN Uncharacterized protein OS=Glycine max GN=Gma.40441 PE=4 SV=1	1e-123	ref|XP_003520554.1| PREDICTED: uncharacterized protein LOC100796344 [Glycine max]	6e-121	B9SFN5_RICCO/230-419 PF13532.1;2OG-FeII_Oxy_2;	1e-47	-	GO:0016706.oxidoreductase activity. acting on paired donors. with incorporation or reduction of molecular oxygen. 2-oxoglutarate as one donor. and incorporation of one atom each of oxygen into both donors;GO:0055114.oxidation-reduction process;GO:0016491.oxidoreductase activity;	-	-	-
comp34230_c0	0.000154178	-12.6631	7.03613e-05	0.0364139	Down	sp|Q08298|RD22_ARATH Dehydration-responsive protein RD22 OS=Arabidopsis thaliana GN=RD22 PE=2 SV=1	2e-58	gnl|CDD|202568 pfam03181. BURP. BURP domain. The BURP domain is found at the C-terminus of several different plant proteins. It was named after the proteins in which it was first identified: the BNM2 clone-derived protein from Brassica napus; USPs and USP-like proteins; RD22 from Arabidopsis thaliana; and PG1beta from Lycopersicon esculentum. This domain is around 230 amino acid residues long. It…	3e-94	tr|F6H3F1|F6H3F1_VITVI Putative uncharacterized protein OS=Vitis vinifera GN=VIT_04s0008g04160 PE=4 SV=1	4e-89	ref|XP_002284439.1| PREDICTED: dehydration-responsive protein RD22-like isoform 2 [Vitis vinifera]	2e-90	A5AI54_VITVI/157-369 PF03181.10;BURP;	5e-79	-	-	-	-	-
comp34246_c0	0.0538489	-4.21494	0.0255473	1	Down	sp|Q00081|GLGL1_SOLTU Glucose-1-phosphate adenylyltransferase large subunit 1 (Fragment) OS=Solanum tuberosum GN=AGPS1 PE=2 SV=1	0	gnl|CDD|177884 PLN02241. PLN02241. glucose-1-phosphate adenylyltransferase.	0	tr|O22658|O22658_CITLA Glucose-1-phosphate adenylyltransferase OS=Citrullus lanatus GN=wml1 PE=2 SV=1	0	gb|AAB91467.1| ADP-glucose pyrophosphorylase large subunit 1 [Citrullus lanatus subsp. vulgaris]	0	Q43819_PEA/79-357 PF00483.18;NTP_transferase;	1e-98	M	GO:0005524.ATP binding;GO:0008878.glucose-1-phosphate adenylyltransferase activity;GO:0008152.metabolic process;GO:0009501.amyloplast;GO:0016779.nucleotidyltransferase activity;GO:0003824.catalytic activity;GO:0019252.starch biosynthetic process;GO:0005978.glycogen biosynthetic process;GO:0009058.biosynthetic process;GO:0000166.nucleotide binding;GO:0009536.plastid;GO:0016740.transferase activity…	EC:2.7.7.27	K00975	ko00500. Starch and sucrose metabolism;ko00520. Amino sugar and nucleotide sugar metabolism;
comp34308_c0	0	#NAME?	0.0325214	1	Down	sp|Q9SGZ5|BXL7_ARATH Probable beta-D-xylosidase 7 OS=Arabidopsis thaliana GN=BXL7 PE=2 SV=2	0	gnl|CDD|178629 PLN03080. PLN03080. Probable beta-xylosidase; Provisional.	0	tr|B9RJH3|B9RJH3_RICCO Periplasmic beta-glucosidase. putative OS=Ricinus communis GN=RCOM_1034300 PE=4 SV=1	0	ref|XP_002513892.1| Periplasmic beta-glucosidase precursor. putative [Ricinus communis] gb|EEF48475.1| Periplasmic beta-glucosidase precursor. putative [Ricinus communis]	0	B9RJH3_RICCO/51-361 PF00933.16;Glyco_hydro_3;	4e-154	-	GO:0008422.beta-glucosidase activity;GO:0004553.hydrolase activity. hydrolyzing O-glycosyl compounds;GO:0016787.hydrolase activity;GO:0008152.metabolic process;GO:0005975.carbohydrate metabolic process;GO:0016798.hydrolase activity. acting on glycosyl bonds;	-	-	-
comp34318_c0	0	#NAME?	9.01879e-05	0.039494	Down	-	-	gnl|CDD|201650 pfam01190. Pollen_Ole_e_I. Pollen proteins Ole e I like.	7e-16	tr|Q40793|Q40793_PETCR Tyrosine-rich hydroxyproline-rich glycoprotein (Fragment) OS=Petroselinum crispum GN=HRGP PE=2 SV=1	2e-56	gb|AAA98492.1| tyrosine-rich hydroxyproline-rich glycoprotein. partial [Petroselinum crispum]	2e-56	Q40793_PETCR/78-176 PF01190.12;Pollen_Ole_e_I;	2e-39	-	-	-	-	-
comp34546_c0	0	#NAME?	0.0330074	1	Down	-	-	-	-	-	-	-	-	-	-	-	-	-	-	-
comp34562_c0	736.667	9.52487	0.00042415	0.100527	Up	-	-	-	-	tr|I1M847|I1M847_SOYBN Uncharacterized protein OS=Glycine max PE=4 SV=1	9e-08	ref|XP_002520545.1| conserved hypothetical protein [Ricinus communis] gb|EEF41958.1| conserved hypothetical protein [Ricinus communis]	2e-07	-	-	-	-	-	-	-
comp34572_c0	21.3218	4.41426	0.0344499	1	Up
comp34646_c0	0	#NAME?	0.0345246	1	Down
comp34652_c0	Inf	Inf	0.00421671	0.424114	Up	-	-	-	-	-	-	-	-	-	-	-	-	-	-	-
comp34662_c0	0	#NAME?	0.0146462	0.8537	Down
comp34692_c1	0.0141243	-6.14568	0.032055	1	Down
comp34754_c0	47.9167	5.58246	0.00913973	0.665921	Up	sp|P81571|DEFD2_SPIOL Defensin D2 (Fragment) OS=Spinacia oleracea PE=1 SV=1	4e-10	gnl|CDD|109365 pfam00304. Gamma-thionin. Gamma-thionin family.	3e-15	tr|F6HGI0|F6HGI0_VITVI Putative uncharacterized protein OS=Vitis vinifera GN=VIT_07s0130g00030 PE=4 SV=1	1e-11	ref|XP_002272913.2| PREDICTED: defensin-like protein 6-like [Vitis vinifera] emb|CBI27688.3| unnamed protein product [Vitis vinifera]	1e-11	DEFD2_SPIOL/6-52 PF00304.15;Gamma-thionin;	3e-09	-	GO:0050832.defense response to fungus;GO:0005618.cell wall;GO:0006952.defense response;GO:0005576.extracellular region;GO:0042742.defense response to bacterium;GO:0031640.killing of cells of other organism;	-	-	-
comp34764_c0	20.9339	4.38777	0.021137	1	Up	sp|O65735|ALF_CICAR Fructose-bisphosphate aldolase. cytoplasmic isozyme OS=Cicer arietinum GN=ALDC PE=2 SV=1	1e-72	gnl|CDD|178074 PLN02455. PLN02455. fructose-bisphosphate aldolase.	7e-95	tr|B9SRH4|B9SRH4_RICCO Fructose-bisphosphate aldolase OS=Ricinus communis GN=RCOM_0383870 PE=3 SV=1	1e-70	gb|AFK43805.1| unknown [Medicago truncatula]	3e-71	ALF_CICAR/11-359 PF00274.14;Glycolytic;	8e-72	G	GO:0016829.lyase activity;GO:0008152.metabolic process;GO:0004332.fructose-bisphosphate aldolase activity;GO:0006096.glycolysis;GO:0003824.catalytic activity;GO:0005737.cytoplasm;	EC:4.1.2.13	K01623	ko00010. Glycolysis / Gluconeogenesis;ko00030. Pentose phosphate pathway;ko00051. Fructose and mannose metabolism;ko00680. Methane metabolism;ko00710. Carbon fixation in photosynthetic organisms;
comp34806_c0	0	#NAME?	0.0489267	1	Down	-	-	-	-	-	-	-	-	-	-	-	-	-	-	-
comp34856_c0	0.00688705	-7.1819	0.0197854	1	Down	sp|Q9ZR08|Y4230_ARATH G-type lectin S-receptor-like serine/threonine-protein kinase At4g03230 OS=Arabidopsis thaliana GN=At4g03230 PE=2 SV=3	2e-92	-	-	tr|B9I6J4|B9I6J4_POPTR Predicted protein OS=Populus trichocarpa GN=POPTRDRAFT_1097580 PE=4 SV=1	8e-94	ref|XP_002319396.1| predicted protein [Populus trichocarpa] gb|EEE95319.1| predicted protein [Populus trichocarpa]	7e-94	B9I6J4_POPTR/535-806 PF07714.12;Pkinase_Tyr;	2e-84	-	GO:0016310.phosphorylation;GO:0005524.ATP binding;GO:0016301.kinase activity;GO:0005529.carbohydrate binding;GO:0006468.protein phosphorylation;GO:0004674.protein serine/threonine kinase activity;GO:0004672.protein kinase activity;GO:0048544.recognition of pollen;GO:0016772.transferase activity. transferring phosphorus-containing groups;	-	-	-
comp34924_c0	0.00841751	-6.89239	0.00122207	0.189681	Down	sp|Q9FK81|Y5258_ARATH Uncharacterized protein At5g22580 OS=Arabidopsis thaliana GN=At5g22580 PE=1 SV=1	2e-43	gnl|CDD|203789 pfam07876. Dabb. Stress responsive A/B Barrel Domain. The function of this family is unknown. but it is upregulated in response to salt stress in Populus balsamifera. It is also found at the C-terminus of an fructose 1.6-bisphosphate aldolase from Hydrogenophilus thermoluteolus. Arthrobacter nicotinovorans ORF106 is found in the pA01 plasmid. which encodes genes for molybdopterin u…	3e-25	tr|C6T019|C6T019_SOYBN Uncharacterized protein OS=Glycine max GN=Gma.56303 PE=4 SV=1	5e-44	gb|AFK45282.1| unknown [Lotus japonicus]	5e-46	D7M0Z1_ARALL/6-100 PF07876.7;Dabb;	4e-42	-	-	-	-	-
comp34943_c0	0.00707714	-7.14262	0.00114376	0.182216	Down	sp|Q9FK81|Y5258_ARATH Uncharacterized protein At5g22580 OS=Arabidopsis thaliana GN=At5g22580 PE=1 SV=1	3e-43	gnl|CDD|203789 pfam07876. Dabb. Stress responsive A/B Barrel Domain. The function of this family is unknown. but it is upregulated in response to salt stress in Populus balsamifera. It is also found at the C-terminus of an fructose 1.6-bisphosphate aldolase from Hydrogenophilus thermoluteolus. Arthrobacter nicotinovorans ORF106 is found in the pA01 plasmid. which encodes genes for molybdopterin u…	1e-23	tr|C6T019|C6T019_SOYBN Uncharacterized protein OS=Glycine max GN=Gma.56303 PE=4 SV=1	6e-44	gb|AFK45282.1| unknown [Lotus japonicus]	6e-46	D7M0Z1_ARALL/6-100 PF07876.7;Dabb;	5e-42	-	-	-	-	-
comp35112_c0	27.7109	4.79238	0.0383015	1	Up	sp|Q9FJW4|NDUS4_ARATH NADH dehydrogenase [ubiquinone] iron-sulfur protein 4. mitochondrial OS=Arabidopsis thaliana GN=FRO1 PE=2 SV=1	2e-62	gnl|CDD|113566 pfam04800. ETC_C1_NDUFA4. ETC complex I subunit conserved region. Family of pankaryotic NADH-ubiquinone oxidoreductase subunits (EC:1.6.5.3) (EC:1.6.99.3) from complex I of the electron transport chain initially identified in Neurospora crassa as a 21 kDa protein.	3e-39	tr|B9R6Z1|B9R6Z1_RICCO Putative uncharacterized protein OS=Ricinus communis GN=RCOM_1587270 PE=4 SV=1	9e-93	ref|XP_002510084.1| conserved hypothetical protein [Ricinus communis] gb|EEF52271.1| conserved hypothetical protein [Ricinus communis]	8e-93	B8B835_ORYSI/56-158 PF04800.7;ETC_C1_NDUFA4;	3e-57	C	-	EC:1.6.5.3 1.6.99.3	K03937	ko00190. Oxidative phosphorylation;ko05010. Alzheimer's disease;ko05012. Parkinson's disease;ko05016. Huntington's disease;
comp35113_c0	18.4598	4.20631	0.0348827	1	Up
comp35113_c1	0.0182024	-5.77972	0.0280767	1	Down
comp35119_c0	29160	14.8317	0.000667837	0.132009	Up	sp|P30185|DHR18_ARATH Dehydrin Rab18 OS=Arabidopsis thaliana GN=RAB18 PE=2 SV=1	7e-12	gnl|CDD|109320 pfam00257. Dehydrin. Dehydrin.	4e-13	tr|Q9SW89|Q9SW89_PRUDU Abscisic acid response protein OS=Prunus dulcis GN=rab21 PE=2 SV=1	2e-70	gb|AAD50291.1|AF172263_1 abscisic acid response protein [Prunus dulcis]	1e-70	Q9SW89_PRUDU/10-156 PF00257.14;Dehydrin;	5e-43	-	GO:0009415.response to water;GO:0006950.response to stress;	-	-	-
comp35129_c0	Inf	Inf	0.0195708	0.997129	Up	-	-	-	-	-	-	-	-	-	-	-	-	-	-	-
comp35131_c0	0.0222816	-5.488	0.0258635	1	Down	sp|B9DHD7|VAP22_ARATH Vesicle-associated protein 2-2 OS=Arabidopsis thaliana GN=PVA22 PE=1 SV=1	2e-54	gnl|CDD|201362 pfam00635. Motile_Sperm. MSP (Major sperm protein) domain. Major sperm proteins are involved in sperm motility. These proteins oligomerise to form filaments. This family contains many other proteins.	1e-32	tr|D7T6K0|D7T6K0_VITVI Putative uncharacterized protein OS=Vitis vinifera GN=VIT_05s0020g01970 PE=4 SV=1	2e-89	ref|XP_002277190.1| PREDICTED: vesicle-associated protein 2-2 [Vitis vinifera] emb|CBI26121.3| unnamed protein product [Vitis vinifera]	2e-89	D7T6K0_VITVI/3-111 PF00635.21;Motile_Sperm;	1e-57	-	GO:0005198.structural molecule activity;	-	-	-
comp35199_c0	0.00930626	-6.74758	0.0072931	0.586414	Down	sp|P14009|14KD_DAUCA 14 kDa proline-rich protein DC2.15 OS=Daucus carota PE=2 SV=1	1e-24	gnl|CDD|72937 cd01958. HPS_like. HPS_like: Hydrophobic Protein from Soybean (HPS)-like subfamily; composed of proteins with similarity to HPS. a small hydrophobic protein with unknown function related to cereal-type alpha-amylase inhibitors and lipid transfer proteins. In addition to HPS. members of this subfamily include a hybrid proline-rich protein (HyPRP) from maize. a dark-inducible protein …	8e-29	tr|B9SUW4|B9SUW4_RICCO 14 kDa proline-rich protein DC2.15. putative OS=Ricinus communis GN=RCOM_0250410 PE=4 SV=1	8e-31	gb|AFK41425.1| unknown [Lotus japonicus]	5e-32	Q9SXE6_ARATH/61-149 PF00234.17;Tryp_alpha_amyl;	3e-31	-	GO:0016020.membrane;GO:0006869.lipid transport;GO:0016021.integral to membrane;	-	-	-
comp35225_c0	0.0404058	-4.62929	0.0230939	1	Down	sp|O82515|MTDH_MEDSA Probable mannitol dehydrogenase OS=Medicago sativa GN=CAD1 PE=1 SV=1	0	gnl|CDD|166227 PLN02586. PLN02586. probable cinnamyl alcohol dehydrogenase.	0	tr|D7U461|D7U461_VITVI Putative uncharacterized protein OS=Vitis vinifera GN=VIT_04s0044g00190 PE=3 SV=1	0	ref|XP_002279832.1| PREDICTED: probable cinnamyl alcohol dehydrogenase 9 [Vitis vinifera] emb|CBI37637.3| unnamed protein product [Vitis vinifera]	0	Q9SDV0_BRAOL/3-127 PF00107.21;ADH_zinc_N;	2e-61	Q	GO:0046872.metal ion binding;GO:0046029.mannitol dehydrogenase activity;GO:0008270.zinc ion binding;GO:0055114.oxidation-reduction process;GO:0005488.binding;GO:0016491.oxidoreductase activity;	EC:1.1.1.195	K00083	ko00940. Phenylpropanoid biosynthesis;
comp35249_c0	0.00505679	-7.62756	0.0175763	0.939809	Down	sp|P14009|14KD_DAUCA 14 kDa proline-rich protein DC2.15 OS=Daucus carota PE=2 SV=1	7e-25	gnl|CDD|72937 cd01958. HPS_like. HPS_like: Hydrophobic Protein from Soybean (HPS)-like subfamily; composed of proteins with similarity to HPS. a small hydrophobic protein with unknown function related to cereal-type alpha-amylase inhibitors and lipid transfer proteins. In addition to HPS. members of this subfamily include a hybrid proline-rich protein (HyPRP) from maize. a dark-inducible protein …	1e-28	tr|Q9ZTW2|Q9ZTW2_FRAAN HyPRP OS=Fragaria ananassa PE=2 SV=1	6e-33	gb|AAD01800.1| HyPRP [Fragaria x ananassa] gb|AAS76505.1| HyPRP [Fragaria x ananassa]	5e-33	Q9SXE6_ARATH/61-149 PF00234.17;Tryp_alpha_amyl;	4e-31	-	GO:0016020.membrane;GO:0006869.lipid transport;GO:0016021.integral to membrane;	-	-	-
comp35314_c0	0.059918	-4.06087	0.0352649	1	Down
comp35368_c0	Inf	Inf	0.0212127	1	Up	-	-	-	-	-	-	-	-	-	-	-	-	-	-	-
comp35379_c0	Inf	Inf	0.0112328	0.746427	Up	-	-	-	-	tr|I1KLH5|I1KLH5_SOYBN Uncharacterized protein OS=Glycine max PE=4 SV=1	5e-36	ref|XP_003529309.1| PREDICTED: RNA polymerase-associated protein RTF1 homolog [Glycine max]	9e-34	-	-	-	GO:0005634.nucleus;GO:0003677.DNA binding;GO:0016570.histone modification;GO:0006352.DNA-dependent transcription. initiation;	-	K15178	-
comp35416_c0	0	#NAME?	0.0458124	1	Down	sp|P22179|PSAH_SPIOL Photosystem I reaction center subunit VI. chloroplastic OS=Spinacia oleracea GN=PSAH PE=1 SV=1	8e-62	gnl|CDD|146063 pfam03244. PSI_PsaH. Photosystem I reaction centre subunit VI. Photosystem I (PSI) is an integral membrane protein complex that uses light energy to mediate electron transfer from plastocyanin to ferredoxin.	4e-60	tr|C6SX75|C6SX75_SOYBN Uncharacterized protein OS=Glycine max GN=Gma.55252 PE=2 SV=1	3e-68	ref|NP_001236618.1| uncharacterized protein LOC100499832 [Glycine max] gb|ACU13848.1| unknown [Glycine max]	2e-68	B9RQK6_RICCO/6-144 PF03244.9;PSI_PsaH;	2e-65	-	GO:0016020.membrane;GO:0009535.chloroplast thylakoid membrane;GO:0009538.photosystem I reaction center;GO:0009579.thylakoid;GO:0016021.integral to membrane;GO:0009536.plastid;GO:0009522.photosystem I;GO:0015979.photosynthesis;GO:0009507.chloroplast;	-	K02695	ko00195. Photosynthesis;
comp35465_c0	0.065312	-3.93651	0.0381715	1	Down	sp|P06183|PSBR_SOLTU Photosystem II 10 kDa polypeptide. chloroplastic OS=Solanum tuberosum GN=PSBR PE=2 SV=1	5e-64	gnl|CDD|177684 PLN00053. PLN00053. photosystem II subunit R; Provisional.	3e-68	tr|A9PIM0|A9PIM0_9ROSI Putative uncharacterized protein OS=Populus trichocarpa x Populus deltoides PE=2 SV=1	8e-68	gb|AFK39810.1| unknown [Lotus japonicus] gb|AFK44073.1| unknown [Lotus japonicus]	3e-68	B9SVD3_RICCO/40-138 PF04725.7;PsbR;	6e-48	-	GO:0016020.membrane;GO:0009535.chloroplast thylakoid membrane;GO:0009523.photosystem II;GO:0009536.plastid;GO:0009579.thylakoid;GO:0009507.chloroplast;GO:0042651.thylakoid membrane;GO:0015979.photosynthesis;GO:0009654.oxygen evolving complex;	-	K03541	ko00195. Photosynthesis;
comp35496_c0	0.0287555	-5.12002	0.0209974	1	Down	sp|O82515|MTDH_MEDSA Probable mannitol dehydrogenase OS=Medicago sativa GN=CAD1 PE=1 SV=1	0	gnl|CDD|166227 PLN02586. PLN02586. probable cinnamyl alcohol dehydrogenase.	0	tr|D7U461|D7U461_VITVI Putative uncharacterized protein OS=Vitis vinifera GN=VIT_04s0044g00190 PE=3 SV=1	0	ref|XP_002279832.1| PREDICTED: probable cinnamyl alcohol dehydrogenase 9 [Vitis vinifera] emb|CBI37637.3| unnamed protein product [Vitis vinifera]	0	Q9SDV0_BRAOL/3-127 PF00107.21;ADH_zinc_N;	1e-61	Q	GO:0046872.metal ion binding;GO:0046029.mannitol dehydrogenase activity;GO:0008270.zinc ion binding;GO:0055114.oxidation-reduction process;GO:0005488.binding;GO:0016491.oxidoreductase activity;	EC:1.1.1.195	K00083	ko00940. Phenylpropanoid biosynthesis;
comp35551_c0	Inf	Inf	0.00945375	0.677244	Up
comp35558_c0	42	5.39232	0.0483709	1	Up
comp35588_c0	149.035	7.21951	0.00141316	0.210231	Up	-	-	-	-	tr|B9NG61|B9NG61_POPTR Predicted protein OS=Populus trichocarpa GN=POPTRDRAFT_670493 PE=4 SV=1	9e-14	-	-	Q8LL70_THECC/19-136 PF01277.12;Oleosin;	2e-16	-	GO:0016021.integral to membrane;GO:0012511.monolayer-surrounded lipid storage body;	-	-	-
comp35656_c0	0.00127627	-9.61385	0.00398579	0.407122	Down	-	-	-	-	-	-	-	-	-	-	-	-	-	-	-
comp35669_c0	0.0546022	-4.1949	0.0266136	1	Down	sp|P06183|PSBR_SOLTU Photosystem II 10 kDa polypeptide. chloroplastic OS=Solanum tuberosum GN=PSBR PE=2 SV=1	9e-64	gnl|CDD|177684 PLN00053. PLN00053. photosystem II subunit R; Provisional.	8e-68	tr|A9PIM0|A9PIM0_9ROSI Putative uncharacterized protein OS=Populus trichocarpa x Populus deltoides PE=2 SV=1	1e-67	gb|AFK39810.1| unknown [Lotus japonicus] gb|AFK44073.1| unknown [Lotus japonicus]	5e-68	B9SVD3_RICCO/40-138 PF04725.7;PsbR;	9e-48	-	GO:0016020.membrane;GO:0009535.chloroplast thylakoid membrane;GO:0009523.photosystem II;GO:0009536.plastid;GO:0009579.thylakoid;GO:0009507.chloroplast;GO:0042651.thylakoid membrane;GO:0015979.photosynthesis;GO:0009654.oxygen evolving complex;	-	K03541	ko00195. Photosynthesis;
comp35681_c0	0	#NAME?	0.0160579	0.896161	Down
comp36015_c0	87.5	6.45121	0.0130632	0.804248	Up	-	-	-	-	tr|I1J444|I1J444_SOYBN Uncharacterized protein OS=Glycine max PE=4 SV=1	8e-22	ref|XP_003557001.1| PREDICTED: uncharacterized protein LOC100787243 [Glycine max]	7e-22	A5C7E2_VITVI/1-109 PB043906; Pfam-B_43906;	3e-17	-	-	-	-	-
comp36116_c0	0	#NAME?	0.00262333	0.311559	Down	sp|P50433|GLYM_SOLTU Serine hydroxymethyltransferase. mitochondrial OS=Solanum tuberosum PE=2 SV=1	0	gnl|CDD|178765 PLN03226. PLN03226. serine hydroxymethyltransferase; Provisional.	0	tr|A9PL10|A9PL10_POPTM Serine hydroxymethyltransferase OS=Populus tremuloides GN=SHMT7 PE=2 SV=1	0	gb|ABO61382.1| mitochondrial serine hydroxymethyltransferase [Populus tremuloides]	0	Q45FE6_MEDTR/45-443 PF00464.14;SHMT;	0	E	GO:0008168.methyltransferase activity;GO:0006730.one-carbon metabolic process;GO:0003824.catalytic activity;GO:0006563.L-serine metabolic process;GO:0004372.glycine hydroxymethyltransferase activity;GO:0006544.glycine metabolic process;GO:0005739.mitochondrion;GO:0016740.transferase activity;GO:0030170.pyridoxal phosphate binding;GO:0032259.methylation;	EC:2.1.2.1	K00600	ko00260. Glycine. serine and threonine metabolism;ko00460. Cyanoamino acid metabolism;ko00630. Glyoxylate and dicarboxylate metabolism;ko00670. One carbon pool by folate;ko00680. Methane metabolism;
comp36150_c0	0	#NAME?	0.0429399	1	Down	-	-	-	-	-	-	-	-	-	-	-	-	-	-	-
comp36175_c0	0.0704104	-3.82807	0.0393167	1	Down	sp|P46604|HAT22_ARATH Homeobox-leucine zipper protein HAT22 OS=Arabidopsis thaliana GN=HAT22 PE=1 SV=1	3e-71	gnl|CDD|197696 smart00389. HOX. Homeodomain. DNA-binding factors that are involved in the transcriptional regulation of key developmental processes.	1e-15	tr|D9ZJ03|D9ZJ03_MALDO HD domain class transcription factor OS=Malus domestica GN=HD1 PE=2 SV=1	9e-110	gb|ADL36706.1| HD domain class transcription factor [Malus x domestica]	8e-110	D6MJZ8_9ASPA/80-131 PF00046.24;Homeobox;	3e-23	K	GO:0005634.nucleus;GO:0003677.DNA binding;GO:0006355.regulation of transcription. DNA-dependent;GO:0043565.sequence-specific DNA binding;GO:0006351.transcription. DNA-dependent;GO:0003700.sequence-specific DNA binding transcription factor activity;	-	K09338	-
comp36267_c0	0.000559785	-10.8028	0.000127481	0.0478944	Down	-	-	gnl|CDD|203354 pfam05938. Self-incomp_S1. Plant self-incompatibility protein S1. This family consists of a series of plant proteins which are related to the Papaver rhoeas S1 self-incompatibility protein. Self incompatibility (SI) is the single most important outbreeding device found in angiosperms and is a mechanism that regulates the acceptance or rejection of pollen. S1 is known to exhibit spe…	7e-21	tr|B9RTI3|B9RTI3_RICCO RNA binding protein. putative OS=Ricinus communis GN=RCOM_0910760 PE=4 SV=1	6e-17	-	-	B9T6I6_RICCO/32-141 PF05938.6;Self-incomp_S1;	3e-18	-	-	-	-	-
comp36324_c0	0.0193237	-5.69349	0.0250893	1	Down	-	-	-	-	-	-	-	-	-	-	-	-	-	-	-
comp36340_c0	0.0747549	-3.74169	0.0451437	1	Down
comp36341_c0	Inf	Inf	0.0358522	1	Up	sp|Q9P774|PRP16_SCHPO Pre-mRNA-splicing factor ATP-dependent RNA helicase prp16 OS=Schizosaccharomyces pombe (strain 972 / ATCC 24843) GN=prp16 PE=2 SV=2	1e-28	gnl|CDD|31829 COG1643. HrpA. HrpA-like helicases [DNA replication. recombination. and repair].	4e-32	tr|D7M558|D7M558_ARALL EMB3011 OS=Arabidopsis lyrata subsp. lyrata GN=ARALYDRAFT_488117 PE=4 SV=1	4e-34	ref|XP_002871541.1| EMB3011 [Arabidopsis lyrata subsp. lyrata] gb|EFH47800.1| EMB3011 [Arabidopsis lyrata subsp. lyrata]	3e-34	D7M558_ARALL/533-689 PF00270.24;DEAD;	2e-38	AJ	GO:0016787.hydrolase activity;GO:0005524.ATP binding;GO:0000166.nucleotide binding;GO:0004386.helicase activity;GO:0008026.ATP-dependent helicase activity;GO:0003676.nucleic acid binding;	EC:3.6.4.13	K12815	ko03040. Spliceosome;
comp36385_c0	Inf	Inf	0.0407489	1	Up	-	-	-	-	-	-	-	-	-	-	-	-	-	-	-
comp36414_c0	376.667	8.55714	0.000234279	0.0666612	Up
comp36476_c0	48.5225	5.60058	0.00987594	0.693525	Up	sp|Q9SAK4|SSDH_ARATH Succinate-semialdehyde dehydrogenase. mitochondrial OS=Arabidopsis thaliana GN=ALDH5F1 PE=1 SV=2	0	gnl|CDD|177917 PLN02278. PLN02278. succinic semialdehyde dehydrogenase.	0	tr|F6H9T6|F6H9T6_VITVI Putative uncharacterized protein OS=Vitis vinifera GN=VIT_19s0085g00880 PE=3 SV=1	0	emb|CBI24145.3| unnamed protein product [Vitis vinifera]	0	B9SUZ1_RICCO/137-596 PF00171.17;Aldedh;	0	C	GO:0016620.oxidoreductase activity. acting on the aldehyde or oxo group of donors. NAD or NADP as acceptor;GO:0051289.protein homotetramerization;GO:0008152.metabolic process;GO:0004777.succinate-semialdehyde dehydrogenase (NAD+) activity;GO:0007417.central nervous system development;GO:0005625.soluble fraction;GO:0055114.oxidation-reduction process;GO:0009450.gamma-aminobutyric acid catabolic pr…	EC:1.2.1.16	K00135	ko00250. Alanine. aspartate and glutamate metabolism;ko00350. Tyrosine metabolism;ko00650. Butanoate metabolism;
comp36488_c0	0.0050813	-7.62059	0.000638586	0.128005	Down	-	-	-	-	-	-	-	-	-	-	-	-	-	-	-
comp36536_c0	51.7193	5.69263	0.00653842	0.548456	Up	sp|Q9LXV5|NFYA1_ARATH Nuclear transcription factor Y subunit A-1 OS=Arabidopsis thaliana GN=NFYA1 PE=2 SV=1	2e-35	gnl|CDD|128795 smart00521. CBF. CCAAT-Binding transcription Factor.	6e-30	tr|D7T311|D7T311_VITVI Putative uncharacterized protein OS=Vitis vinifera GN=VIT_13s0064g00860 PE=4 SV=1	3e-102	ref|XP_002278849.1| PREDICTED: nuclear transcription factor Y subunit A-1-like [Vitis vinifera]	6e-103	B9H9W9_POPTR/143-199 PF02045.10;CBFB_NFYA;	7e-26	-	GO:0005634.nucleus;GO:0003677.DNA binding;GO:0016602.CCAAT-binding factor complex;GO:0006355.regulation of transcription. DNA-dependent;GO:0006351.transcription. DNA-dependent;GO:0003700.sequence-specific DNA binding transcription factor activity;	-	K08064	ko04612. Antigen processing and presentation;ko05152. Tuberculosis;
comp36621_c0	0	#NAME?	0.0132587	0.808703	Down
comp36654_c0	0.0512968	-4.28499	0.0385728	1	Down	sp|Q6BEH3|CFI_EUSER Chalcone--flavonone isomerase OS=Eustoma exaltatum subsp. russellianum GN=CHI PE=2 SV=1	4e-23	gnl|CDD|178401 PLN02804. PLN02804. chalcone isomerase.	1e-125	tr|H6SV47|H6SV47_PRUPE Chalcone flavonone isomerase OS=Prunus persica GN=CHI PE=2 SV=1	2e-132	gb|AEJ88218.1| chalcone flavonone isomerase [Prunus persica]	1e-132	D6N3G6_GOSHI/13-206 PF02431.10;Chalcone;	3e-112	-	GO:0016872.intramolecular lyase activity;GO:0042398.cellular modified amino acid biosynthetic process;GO:0045430.chalcone isomerase activity;GO:0016853.isomerase activity;GO:0009813.flavonoid biosynthetic process;	-	-	-
comp36774_c0	0	#NAME?	0.0248741	1	Down	-	-	-	-	tr|B9IEZ1|B9IEZ1_POPTR Predicted protein OS=Populus trichocarpa GN=POPTRDRAFT_776160 PE=4 SV=1	1e-10	ref|XP_002321636.1| predicted protein [Populus trichocarpa] gb|EEF05763.1| predicted protein [Populus trichocarpa]	1e-10	B9IEZ1_POPTR/1-108 PB083052; Pfam-B_83052;	3e-10	-	-	-	-	-
comp36781_c0	0.0578417	-4.11175	0.0286512	1	Down	sp|O78328|DXS_CAPAN Probable 1-deoxy-D-xylulose-5-phosphate synthase. chloroplastic OS=Capsicum annuum GN=TKT2 PE=2 SV=1	0	gnl|CDD|178194 PLN02582. PLN02582. 1-deoxy-D-xylulose-5-phosphate synthase.	0	tr|B9RSX4|B9RSX4_RICCO 1-deoxyxylulose-5-phosphate synthase. putative OS=Ricinus communis GN=RCOM_0679170 PE=3 SV=1	0	ref|XP_002516843.1| 1-deoxyxylulose-5-phosphate synthase. putative [Ricinus communis] gb|EEF45457.1| 1-deoxyxylulose-5-phosphate synthase. putative [Ricinus communis]	0	Q1PCC5_BRACM/76-361 PF13292.1;DXP_synthase_N;	2e-177	G	GO:0008299.isoprenoid biosynthetic process;GO:0008152.metabolic process;GO:0003824.catalytic activity;GO:0009228.thiamine biosynthetic process;GO:0016114.terpenoid biosynthetic process;GO:0009536.plastid;GO:0008661.1-deoxy-D-xylulose-5-phosphate synthase activity;GO:0016740.transferase activity;GO:0016624.oxidoreductase activity. acting on the aldehyde or oxo group of donors. disulfide as accepto…	EC:2.2.1.7	K01662	ko00900. Terpenoid backbone biosynthesis;
comp36803_c0	72.8105	6.18607	0.00307085	0.353881	Up	sp|Q9FFN2|GLYT3_ARATH Probable glycosyltransferase At5g03795 OS=Arabidopsis thaliana GN=At5g03795 PE=3 SV=2	0	gnl|CDD|202510 pfam03016. Exostosin. Exostosin family. The EXT family is a family of tumour suppressor genes. Mutations of EXT1 on 8q24.1. EXT2 on 11p11-13. and EXT3 on 19p have been associated with the autosomal dominant disorder known as hereditary multiple exostoses (HME). This is the most common known skeletal dysplasia. The chromosomal locations of other EXT genes suggest association with ot…	3e-64	tr|I1NAG9|I1NAG9_SOYBN Uncharacterized protein OS=Glycine max GN=Gma.26549 PE=4 SV=1	0	ref|XP_002284018.2| PREDICTED: probable glycosyltransferase At5g03795 [Vitis vinifera]	0	B9SRL1_RICCO/236-518 PF03016.10;Exostosin;	9e-179	GMW	GO:0016020.membrane;GO:0016757.transferase activity. transferring glycosyl groups;GO:0050508.glucuronosyl-N-acetylglucosaminyl-proteoglycan 4-alpha-N-acetylglucosaminyltransferase activity;GO:0016740.transferase activity;	-	-	-
comp36807_c0	307.5	8.26444	0.000266828	0.0721044	Up	sp|Q9FFN2|GLYT3_ARATH Probable glycosyltransferase At5g03795 OS=Arabidopsis thaliana GN=At5g03795 PE=3 SV=2	0	gnl|CDD|202510 pfam03016. Exostosin. Exostosin family. The EXT family is a family of tumour suppressor genes. Mutations of EXT1 on 8q24.1. EXT2 on 11p11-13. and EXT3 on 19p have been associated with the autosomal dominant disorder known as hereditary multiple exostoses (HME). This is the most common known skeletal dysplasia. The chromosomal locations of other EXT genes suggest association with ot…	3e-64	tr|I1NAG9|I1NAG9_SOYBN Uncharacterized protein OS=Glycine max GN=Gma.26549 PE=4 SV=1	0	ref|XP_002284018.2| PREDICTED: probable glycosyltransferase At5g03795 [Vitis vinifera]	0	B9SRL1_RICCO/236-518 PF03016.10;Exostosin;	1e-178	GMW	GO:0016020.membrane;GO:0016757.transferase activity. transferring glycosyl groups;GO:0050508.glucuronosyl-N-acetylglucosaminyl-proteoglycan 4-alpha-N-acetylglucosaminyltransferase activity;GO:0016740.transferase activity;	-	-	-
comp36891_c0	0	#NAME?	0.00531326	0.493163	Down	sp|Q7XKV4|BGL12_ORYSJ Beta-glucosidase 12 OS=Oryza sativa subsp. japonica GN=BGLU12 PE=2 SV=2	6e-15	-	-	tr|B9N6F8|B9N6F8_POPTR Predicted protein (Fragment) OS=Populus trichocarpa GN=POPTRDRAFT_929908 PE=3 SV=1	2e-20	ref|XP_002330882.1| predicted protein [Populus trichocarpa] gb|EEF09835.1| predicted protein [Populus trichocarpa]	2e-20	B9N6F8_POPTR/1-54 PF00232.13;Glyco_hydro_1;	4e-21	-	GO:0043169.cation binding;GO:0004553.hydrolase activity. hydrolyzing O-glycosyl compounds;GO:0016787.hydrolase activity;GO:0008152.metabolic process;GO:0005975.carbohydrate metabolic process;GO:0003824.catalytic activity;GO:0016798.hydrolase activity. acting on glycosyl bonds;	EC:3.2.1.21	K01188	ko00460. Cyanoamino acid metabolism;ko00500. Starch and sucrose metabolism;ko00940. Phenylpropanoid biosynthesis;
comp36923_c0	0.00933707	-6.74281	0.00222613	0.286125	Down	-	-	-	-	tr|D7UCL2|D7UCL2_VITVI Putative uncharacterized protein OS=Vitis vinifera GN=VIT_15s0046g01340 PE=4 SV=1	3e-35	ref|XP_002280531.1| PREDICTED: uncharacterized protein LOC100261908 [Vitis vinifera] emb|CBI40477.3| unnamed protein product [Vitis vinifera]	2e-35	D7UCL2_VITVI/1-79 PB004802; Pfam-B_4802;	5e-36	-	-	-	-	-
comp36924_c0	0	#NAME?	0.0212547	1	Down	sp|O22183|U84B2_ARATH UDP-glycosyltransferase 84B2 OS=Arabidopsis thaliana GN=UGT84B2 PE=2 SV=1	2e-110	gnl|CDD|177860 PLN02210. PLN02210. UDP-glucosyl transferase.	3e-126	tr|B9SG12|B9SG12_RICCO UDP-glucosyltransferase. putative OS=Ricinus communis GN=RCOM_1154190 PE=3 SV=1	1e-151	ref|XP_002524931.1| UDP-glucosyltransferase. putative [Ricinus communis] gb|EEF37428.1| UDP-glucosyltransferase. putative [Ricinus communis]	1e-151	B8LKR3_PICSI/14-448 PF00201.13;UDPGT;	2e-89	-	GO:0050645.limonoid glucosyltransferase activity;GO:0016757.transferase activity. transferring glycosyl groups;GO:0008152.metabolic process;GO:0016758.transferase activity. transferring hexosyl groups;GO:0016740.transferase activity;	EC:2.4.1.121	K13692	-
comp36928_c0	Inf	Inf	0.000115012	0.0448454	Up	-	-	-	-	-	-	-	-	-	-	-	-	-	-	-
comp37012_c0	0.00816993	-6.93546	0.0281446	1	Down	-	-	-	-	tr|F6H0W4|F6H0W4_VITVI Putative uncharacterized protein OS=Vitis vinifera GN=VIT_18s0001g05370 PE=4 SV=1	2e-99	ref|XP_002284185.1| PREDICTED: uncharacterized protein LOC100264413 [Vitis vinifera]	2e-99	Q9C9S1_ARATH/1-341 PB006031; Pfam-B_6031;	1e-66	-	GO:0003677.DNA binding;GO:0005622.intracellular;	-	-	-
comp37019_c0	0.0118963	-6.39335	0.00247657	0.302603	Down
comp37020_c0	Inf	Inf	0.0012366	0.18992	Up	-	-	-	-	-	-	-	-	-	-	-	-	-	-	-
comp37062_c0	191.667	7.58246	0.0191042	0.984384	Up
comp37221_c0	0.0590056	-4.083	0.029808	1	Down
comp37303_c0	304.167	8.24872	0.00137121	0.205421	Up	-	-	-	-	tr|I1M847|I1M847_SOYBN Uncharacterized protein OS=Glycine max PE=4 SV=1	1e-07	ref|XP_002520545.1| conserved hypothetical protein [Ricinus communis] gb|EEF41958.1| conserved hypothetical protein [Ricinus communis]	3e-07	-	-	-	-	-	-	-
comp37356_c0	45.5699	5.51001	0.0112372	0.746427	Up	sp|Q9SAK4|SSDH_ARATH Succinate-semialdehyde dehydrogenase. mitochondrial OS=Arabidopsis thaliana GN=ALDH5F1 PE=1 SV=2	0	gnl|CDD|177917 PLN02278. PLN02278. succinic semialdehyde dehydrogenase.	0	tr|F6H9T6|F6H9T6_VITVI Putative uncharacterized protein OS=Vitis vinifera GN=VIT_19s0085g00880 PE=3 SV=1	0	emb|CBI24145.3| unnamed protein product [Vitis vinifera]	0	B9SUZ1_RICCO/137-596 PF00171.17;Aldedh;	0	C	GO:0016620.oxidoreductase activity. acting on the aldehyde or oxo group of donors. NAD or NADP as acceptor;GO:0051289.protein homotetramerization;GO:0008152.metabolic process;GO:0004777.succinate-semialdehyde dehydrogenase (NAD+) activity;GO:0007417.central nervous system development;GO:0005625.soluble fraction;GO:0055114.oxidation-reduction process;GO:0009450.gamma-aminobutyric acid catabolic pr…	EC:1.2.1.16	K00135	ko00250. Alanine. aspartate and glutamate metabolism;ko00350. Tyrosine metabolism;ko00650. Butanoate metabolism;
comp37364_c0	Inf	Inf	6.12061e-05	0.0325513	Up
comp37395_c0	0	#NAME?	7.03417e-05	0.0364139	Down
comp37454_c0	0.0393812	-4.66635	0.0175615	0.939608	Down
comp37469_c0	38.2639	5.25791	0.0107687	0.728078	Up	-	-	-	-	tr|A5AKP8|A5AKP8_VITVI Putative uncharacterized protein OS=Vitis vinifera GN=VITISV_017020 PE=4 SV=1	2e-89	emb|CAN60343.1| hypothetical protein VITISV_017020 [Vitis vinifera]	2e-89	A5AKP8_VITVI/140-291 PF07714.12;Pkinase_Tyr;	6e-71	-	GO:0005524.ATP binding;GO:0004674.protein serine/threonine kinase activity;GO:0004672.protein kinase activity;GO:0006468.protein phosphorylation;GO:0016772.transferase activity. transferring phosphorus-containing groups;	-	-	-
comp37583_c0	0.04004	-4.64241	0.027018	1	Down	-	-	-	-	tr|D7SMQ7|D7SMQ7_VITVI Putative uncharacterized protein OS=Vitis vinifera GN=VIT_14s0083g00080 PE=4 SV=1	5e-112	ref|XP_002279826.1| PREDICTED: uncharacterized protein LOC100248073 [Vitis vinifera] emb|CBI16854.3| unnamed protein product [Vitis vinifera]	4e-112	C6T766_SOYBN/12-144 PB007097; Pfam-B_7097;	3e-73	-	-	-	-	-
comp37610_c0	0.00799361	-6.96694	0.00839181	0.636972	Down
comp37646_c0	0	#NAME?	0.000493842	0.108129	Down	-	-	gnl|CDD|191136 pfam04949. Transcrip_act. Transcriptional activator. This family of proteins may act as a transcriptional activator. It plays a role in stress response in plants.	4e-75	tr|D7SN42|D7SN42_VITVI Putative uncharacterized protein OS=Vitis vinifera GN=VIT_06s0061g01440 PE=4 SV=1	3e-64	ref|XP_002267642.1| PREDICTED: uncharacterized protein LOC100243168 [Vitis vinifera] emb|CBI17071.3| unnamed protein product [Vitis vinifera]	3e-64	D7SN42_VITVI/11-171 PF04949.8;Transcrip_act;	6e-65	-	-	-	-	-
comp37671_c0	0	#NAME?	0.0112367	0.746427	Down	-	-	-	-	-	-	-	-	-	-	-	-	-	-	-
comp37683_c0	Inf	Inf	0.0141264	0.840031	Up	-	-	-	-	-	-	-	-	-	-	-	-	-	-	-
comp37706_c0	0	#NAME?	0.000309836	0.0809098	Down
comp37745_c0	0	#NAME?	0.00280988	0.32959	Down	sp|Q07760|RL23_TOBAC 60S ribosomal protein L23 OS=Nicotiana tabacum GN=RPL23 PE=2 SV=1	1e-57	gnl|CDD|185418 PTZ00054. PTZ00054. 60S ribosomal protein L23; Provisional.	1e-60	tr|G7KXE3|G7KXE3_MEDTR 60S ribosomal protein L23 OS=Medicago truncatula GN=MTR_7g098290 PE=3 SV=1	7e-57	ref|XP_003625359.1| 60S ribosomal protein L23 [Medicago truncatula] gb|AES81577.1| 60S ribosomal protein L23 [Medicago truncatula]	6e-57	O65068_PICMA/12-133 PF00238.14;Ribosomal_L14;	4e-43	J	GO:0005840.ribosome;GO:0030529.ribonucleoprotein complex;GO:0006412.translation;GO:0003735.structural constituent of ribosome;	-	K02894	ko03010. Ribosome;
comp37756_c0	0	#NAME?	0.00852883	0.643369	Down	-	-	-	-	tr|B9RWS4|B9RWS4_RICCO Putative uncharacterized protein OS=Ricinus communis GN=RCOM_1023950 PE=4 SV=1	5e-75	ref|XP_002518193.1| conserved hypothetical protein [Ricinus communis] gb|EEF44326.1| conserved hypothetical protein [Ricinus communis]	4e-75	B9RWS4_RICCO/20-219 PB113570; Pfam-B_113570;	1e-71	-	-	-	-	-
comp37762_c0	0.011655	-6.42291	0.021482	1	Down
comp37781_c0	Inf	Inf	0.00870034	0.648261	Up	-	-	-	-	-	-	-	-	-	-	-	-	-	-	-
comp37799_c0	13.5907	3.76455	0.046331	1	Up	-	-	gnl|CDD|191296 pfam05514. HR_lesion. HR-like lesion-inducing. Family of plant proteins that are associated with the hypersensitive response (HR) pathway of defence against plant pathogens.	5e-59	tr|B9STI8|B9STI8_RICCO Putative uncharacterized protein OS=Ricinus communis GN=RCOM_0491950 PE=4 SV=1	2e-57	ref|XP_002529307.1| conserved hypothetical protein [Ricinus communis] gb|EEF33076.1| conserved hypothetical protein [Ricinus communis]	2e-57	B9STI8_RICCO/1-138 PF05514.6;HR_lesion;	1e-48	-	-	-	-	-
comp37840_c0	0.00900901	-6.79442	0.0343727	1	Down
comp37849_c0	0.0573692	-4.12358	0.034668	1	Down
comp37887_c0	Inf	Inf	0.0435145	1	Up	-	-	-	-	-	-	-	-	-	-	-	-	-	-	-
comp37903_c0	19.8239	4.30917	0.0237656	1	Up	-	-	gnl|CDD|191296 pfam05514. HR_lesion. HR-like lesion-inducing. Family of plant proteins that are associated with the hypersensitive response (HR) pathway of defence against plant pathogens.	3e-59	tr|B9STI8|B9STI8_RICCO Putative uncharacterized protein OS=Ricinus communis GN=RCOM_0491950 PE=4 SV=1	2e-57	ref|XP_002529307.1| conserved hypothetical protein [Ricinus communis] gb|EEF33076.1| conserved hypothetical protein [Ricinus communis]	1e-57	B9STI8_RICCO/1-138 PF05514.6;HR_lesion;	1e-48	-	-	-	-	-
comp37914_c0	0.047619	-4.39232	0.0446737	1	Down	-	-	gnl|CDD|190008 pfam01490. Aa_trans. Transmembrane amino acid transporter protein. This transmembrane region is found in many amino acid transporters including UNC-47 and MTR. UNC-47 encodes a vesicular amino butyric acid (GABA) transporter. (VGAT). UNC-47 is predicted to have 10 transmembrane domains. MTR is a N system amino acid transporter system protein involved in methyltryptophan resistance.…	7e-89	tr|B9HT23|B9HT23_POPTR Proline transporter OS=Populus trichocarpa GN=PtrProT2 PE=4 SV=1	0	ref|XP_002316242.1| proline transporter [Populus trichocarpa] gb|EEF02413.1| proline transporter [Populus trichocarpa]	0	B9HT23_POPTR/35-431 PF01490.13;Aa_trans;	0	-	GO:0016020.membrane;GO:0016021.integral to membrane;	-	-	-
comp37983_c0	Inf	Inf	0.0381985	1	Up
comp38011_c0	0	#NAME?	0.00336908	0.374706	Down
comp38063_c1	2310	11.1737	4.49962e-05	0.0270586	Up	sp|Q6E2Z6|REHY_MEDTR 1-Cys peroxiredoxin OS=Medicago truncatula PE=2 SV=1	6e-118	gnl|CDD|48565 cd03016. PRX_1cys. Peroxiredoxin (PRX) family. 1-cys PRX subfamily; composed of PRXs containing only one conserved cysteine. which serves as the peroxidatic cysteine. They are homodimeric thiol-specific antioxidant (TSA) proteins that confer a protective role in cells by reducing and detoxifying hydrogen peroxide. peroxynitrite. and organic hydroperoxides. As with all other PRXs. a …	3e-109	tr|D7T674|D7T674_VITVI 1-Cys peroxiredoxin OS=Vitis vinifera GN=VIT_05s0020g00600 PE=2 SV=1	2e-121	ref|XP_002265597.1| PREDICTED: 1-Cys peroxiredoxin [Vitis vinifera] emb|CBI25995.3| unnamed protein product [Vitis vinifera] gb|AEL16456.1| 1-Cys peroxiredoxin [Vitis vinifera]	2e-121	D7T674_VITVI/6-142 PF00578.16;AhpC-TSA;	3e-70	O	GO:0016209.antioxidant activity;GO:0005634.nucleus;GO:0004601.peroxidase activity;GO:0055114.oxidation-reduction process;GO:0051920.peroxiredoxin activity;GO:0016491.oxidoreductase activity;	EC:1.11.1.7 1.11.1.15 3.1.1.-	K11188	ko00360. Phenylalanine metabolism;ko00680. Methane metabolism;ko00940. Phenylpropanoid biosynthesis;
comp38093_c0	0	#NAME?	0.0450724	1	Down	-	-	-	-	-	-	-	-	-	-	-	-	-	-	-
comp38176_c0	Inf	Inf	0.00965513	0.682554	Up	-	-	-	-	-	-	-	-	-	-	-	-	-	-	-
comp38310_c0	22.4378	4.48786	0.0192211	0.986523	Up	-	-	-	-	-	-	-	-	-	-	-	-	-	-	-
comp38352_c0	0	#NAME?	0.0409326	1	Down	-	-	-	-	-	-	-	-	-	-	-	-	-	-	-
comp38417_c0	0	#NAME?	2.37175e-05	0.0206482	Down
comp38498_c0	0	#NAME?	8.62898e-05	0.0383774	Down	-	-	-	-	tr|B9NBX2|B9NBX2_POPTR Predicted protein (Fragment) OS=Populus trichocarpa GN=POPTRDRAFT_935923 PE=4 SV=1	8e-55	ref|XP_002332762.1| predicted protein [Populus trichocarpa] gb|EEE71582.1| predicted protein [Populus trichocarpa]	7e-55	B9NGY8_POPTR/1-147 PF00069.20;Pkinase;	9e-23	-	GO:0005524.ATP binding;GO:0004674.protein serine/threonine kinase activity;GO:0004672.protein kinase activity;GO:0006468.protein phosphorylation;GO:0016772.transferase activity. transferring phosphorus-containing groups;	-	-	-
comp38507_c0	0	#NAME?	0.000325196	0.0833908	Down	sp|Q43517|FER1_SOLLC Ferredoxin-1. chloroplastic OS=Solanum lycopersicum GN=SEND33 PE=2 SV=1	2e-54	gnl|CDD|178681 PLN03136. PLN03136. Ferredoxin; Provisional.	4e-53	tr|F8SPG7|F8SPG7_CAMSI Chloroplast ferredoxin I OS=Camellia sinensis PE=2 SV=1	2e-59	gb|AFK35324.1| unknown [Lotus japonicus]	1e-60	FER_SOLLS/8-82 PF00111.22;Fer2;	1e-26	-	GO:0006810.transport;GO:0009055.electron carrier activity;GO:0051537.2 iron. 2 sulfur cluster binding;GO:0051536.iron-sulfur cluster binding;GO:0022900.electron transport chain;GO:0046872.metal ion binding;GO:0009536.plastid;GO:0009507.chloroplast;	-	K02639	ko00195. Photosynthesis;
comp38508_c0	0	#NAME?	0.0325214	1	Down	sp|P27061|PPA1_SOLLC Acid phosphatase 1 OS=Solanum lycopersicum GN=APS1 PE=2 SV=1	2e-56	gnl|CDD|130736 TIGR01675. plant-AP. plant acid phosphatase. This model represents a family of acid phosphatase from plants which are most closely related to the (so called) class B non-specific acid phosphatase OlpA (TIGR01533. which is believed to be a 5'-nucleotide phosphatase) and somewhat more distantly to another class B phosphatase. AphA (TIGR01672). Together these three clades define a sub…	4e-102	tr|A9PBL1|A9PBL1_POPTR Predicted protein OS=Populus trichocarpa GN=POPTRDRAFT_711542 PE=2 SV=1	2e-128	ref|XP_002301854.1| predicted protein [Populus trichocarpa] gb|ABK93764.1| unknown [Populus trichocarpa] gb|EEE81127.1| predicted protein [Populus trichocarpa]	1e-128	A9PBL1_POPTR/27-255 PF03767.9;Acid_phosphat_B;	1e-123	-	GO:0045735.nutrient reservoir activity;GO:0016787.hydrolase activity;GO:0003993.acid phosphatase activity;	-	-	-
comp38581_c0	0.00712251	-7.1334	0.0212259	1	Down	-	-	-	-	tr|E0CP00|E0CP00_VITVI Putative uncharacterized protein OS=Vitis vinifera GN=VIT_18s0001g08820 PE=4 SV=1	3e-34	emb|CBI19378.3| unnamed protein product [Vitis vinifera]	3e-34	Q9C647_ARATH/1-178 PB011976; Pfam-B_11976;	8e-20	-	-	-	-	-
comp38615_c0	0.0482218	-4.37417	0.0406301	1	Down	sp|P23706|DEFA_ANTMA Floral homeotic protein DEFICIENS OS=Antirrhinum majus GN=DEFA PE=1 SV=1	2e-84	gnl|CDD|29020 cd00265. MADS_MEF2_like. MEF2 (myocyte enhancer factor 2)-like/Type II subfamily of MADS ( MCM1. Agamous. Deficiens. and SRF (serum response factor) box family of eukaryotic transcriptional regulators. Binds DNA and exists as hetero and homo-dimers. Differs from SRF-like/Type I subgroup mainly in position of the alpha helix responsible for the dimerization interface. Important in ho…	1e-31	tr|D9ZJ43|D9ZJ43_MALDO MADS domain class transcription factor OS=Malus domestica GN=MADS23 PE=2 SV=1	1e-91	gb|ADL36746.1| MADS domain class transcription factor [Malus x domestica]	1e-91	A1IIU3_9ROSA/51-150 PF01486.12;K-box;	1e-39	K	GO:0005634.nucleus;GO:0003677.DNA binding;GO:0006355.regulation of transcription. DNA-dependent;GO:0006351.transcription. DNA-dependent;GO:0005515.protein binding;GO:0007275.multicellular organismal development;GO:0043565.sequence-specific DNA binding;GO:0003700.sequence-specific DNA binding transcription factor activity;	-	K09264	-
comp38660_c1	Inf	Inf	0.0131646	0.805842	Up	sp|O50001|PRU1_PRUAR Major allergen Pru ar 1 OS=Prunus armeniaca PE=1 SV=1	1e-84	gnl|CDD|176858 cd07816. Bet_v1-like. Ligand-binding bet_v_1 domain of major pollen allergen of white birch (Betula verrucosa). Bet v 1. and related proteins. This family includes the ligand binding domain of Bet v 1 (the major pollen allergen of white birch. Betula verrucosa) and related proteins. In addition to birch Bet v 1. this family includes other plant intracellular pathogenesis-related cl…	3e-58	tr|B6CQS0|B6CQS0_9ROSA Putative allergen Pru p 1.02 OS=Prunus dulcis x Prunus persica GN=Pru p 1.02 PE=3 SV=1	8e-84	gb|ACE80942.1| putative allergen Pru p 1.02 [Prunus dulcis x Prunus persica]	7e-84	PRU1_PRUAR/1-155 PF00407.14;Bet_v_1;	7e-84	-	GO:0006952.defense response;GO:0009607.response to biotic stimulus;	-	-	-
comp38688_c0	8516.9	13.0561	0.0210644	1	Up
comp38731_c0	0.0220264	-5.50462	0.0198725	1	Down	-	-	-	-	tr|H6S367|H6S367_PRUAV Chalcone synthase (Fragment) OS=Prunus avium GN=CHS3 PE=2 SV=1	6e-24	gb|ADY15308.1| chalcone synthase [Prunus avium]	5e-24	-	-	-	-	EC:2.3.1.74	K00660	ko00941. Flavonoid biosynthesis;ko04712. Circadian rhythm - plant;
comp38793_c0	0.0633562	-3.98037	0.0347354	1	Down	-	-	-	-	-	-	-	-	-	-	-	-	-	-	-
comp38808_c0	3852.22	11.9115	9.89829e-05	0.0418433	Up	sp|Q6E2Z6|REHY_MEDTR 1-Cys peroxiredoxin OS=Medicago truncatula PE=2 SV=1	2e-116	gnl|CDD|48565 cd03016. PRX_1cys. Peroxiredoxin (PRX) family. 1-cys PRX subfamily; composed of PRXs containing only one conserved cysteine. which serves as the peroxidatic cysteine. They are homodimeric thiol-specific antioxidant (TSA) proteins that confer a protective role in cells by reducing and detoxifying hydrogen peroxide. peroxynitrite. and organic hydroperoxides. As with all other PRXs. a …	3e-109	tr|D7T674|D7T674_VITVI 1-Cys peroxiredoxin OS=Vitis vinifera GN=VIT_05s0020g00600 PE=2 SV=1	5e-120	ref|XP_002265597.1| PREDICTED: 1-Cys peroxiredoxin [Vitis vinifera] emb|CBI25995.3| unnamed protein product [Vitis vinifera] gb|AEL16456.1| 1-Cys peroxiredoxin [Vitis vinifera]	4e-120	D7T674_VITVI/6-142 PF00578.16;AhpC-TSA;	5e-69	O	GO:0016209.antioxidant activity;GO:0005634.nucleus;GO:0004601.peroxidase activity;GO:0055114.oxidation-reduction process;GO:0051920.peroxiredoxin activity;GO:0016491.oxidoreductase activity;	EC:1.11.1.7 1.11.1.15 3.1.1.-	K11188	ko00360. Phenylalanine metabolism;ko00680. Methane metabolism;ko00940. Phenylpropanoid biosynthesis;
comp38823_c0	47.381	5.56624	0.0260435	1	Up	-	-	-	-	-	-	-	-	-	-	-	-	-	-	-
comp38851_c0	0	#NAME?	0.003135	0.356938	Down
comp38858_c0	0.041876	-4.57773	0.019245	0.987008	Down	sp|Q9LMA7|CXE1_ARATH Probable carboxylesterase 1 OS=Arabidopsis thaliana GN=CXE1 PE=2 SV=1	4e-78	gnl|CDD|203783 pfam07859. Abhydrolase_3. alpha/beta hydrolase fold. This catalytic domain is found in a very wide range of enzymes.	3e-43	tr|Q0ZPW3|Q0ZPW3_9ROSA CXE carboxylesterase OS=Malus pumila GN=CXE7 PE=2 SV=1	5e-156	gb|ABB89007.1| CXE carboxylesterase [Malus pumila]	4e-156	Q0ZPW3_9ROSA/74-278 PF07859.8;Abhydrolase_3;	7e-106	V	GO:0080030.methyl indole-3-acetate esterase activity;GO:0080032.methyl jasmonate esterase activity;GO:0004091.carboxylesterase activity;GO:0016787.hydrolase activity;GO:0008152.metabolic process;GO:0080031.methyl salicylate esterase activity;	-	-	-
comp38945_c1	4858.33	12.2462	1.36307e-05	0.0180191	Up	-	-	-	-	tr|B9S6I0|B9S6I0_RICCO Putative uncharacterized protein OS=Ricinus communis GN=RCOM_0536860 PE=4 SV=1	2e-29	ref|XP_002521599.1| conserved hypothetical protein [Ricinus communis] gb|EEF40870.1| conserved hypothetical protein [Ricinus communis]	2e-29	Q9FL02_ARATH/1-120 PB022018; Pfam-B_22018;	1e-26	-	-	-	-	-
comp38963_c0	Inf	Inf	0.00587438	0.514487	Up	-	-	-	-	-	-	-	-	-	-	-	-	-	-	-
comp39011_c0	0.0504484	-4.30905	0.0299877	1	Down	-	-	-	-	tr|B9S4L8|B9S4L8_RICCO Putative uncharacterized protein OS=Ricinus communis GN=RCOM_0993480 PE=4 SV=1	0	ref|XP_002521024.1| conserved hypothetical protein [Ricinus communis] gb|EEF41441.1| conserved hypothetical protein [Ricinus communis]	0	B9S4L8_RICCO/247-495 PB014229; Pfam-B_14229;	4e-114	-	-	-	-	-
comp39018_c0	0.0689831	-3.85761	0.0380486	1	Down	sp|P55852|SUMO1_ARATH Small ubiquitin-related modifier 1 OS=Arabidopsis thaliana GN=SUMO1 PE=1 SV=2	9e-53	gnl|CDD|176359 cd01763. Sumo. Small ubiquitin-related modifier (SUMO). Small ubiquitin-related modifier (SUMO) proteins are conjugated to numerous intracellular targets and serve to modulate protein interaction. localization. activity or stability. SUMO (also known as Smt3 and sentrin in other organisms) is linked to several different pathways. including nucleocytoplasmic transport. Attachment of…	8e-50	tr|B9GTT8|B9GTT8_POPTR Predicted protein OS=Populus trichocarpa GN=POPTRDRAFT_552739 PE=4 SV=1	3e-54	ref|XP_002301600.1| predicted protein [Populus trichocarpa] gb|EEE80873.1| predicted protein [Populus trichocarpa]	3e-54	SUMO1_ARATH/20-91 PF00240.18;ubiquitin;	1e-40	O	-	-	K12160	ko03013. RNA transport;
comp39054_c0	Inf	Inf	0.0212127	1	Up	sp|Q9ZV88|BEH4_ARATH BES1/BZR1 homolog protein 4 OS=Arabidopsis thaliana GN=BEH4 PE=1 SV=1	1e-95	gnl|CDD|191341 pfam05687. DUF822. Plant protein of unknown function (DUF822). This family consists of the N terminal regions of several plant proteins of unknown function.	5e-39	tr|B9S8F2|B9S8F2_RICCO BRASSINAZOLE-RESISTANT 2 protein. putative OS=Ricinus communis GN=RCOM_1252040 PE=4 SV=1	2e-135	ref|XP_002522271.1| BRASSINAZOLE-RESISTANT 2 protein. putative [Ricinus communis] gb|EEF40129.1| BRASSINAZOLE-RESISTANT 2 protein. putative [Ricinus communis]	1e-135	B3VVE4_POPTN/1-172 PB029006; Pfam-B_29006;	2e-66	-	-	-	-	-
comp39079_c0	0.00329707	-8.2446	0.000686612	0.134167	Down	-	-	gnl|CDD|197768 smart00516. SEC14. Domain in homologues of a S. cerevisiae phosphatidylinositol transfer protein (Sec14p). Domain in homologues of a S. cerevisiae phosphatidylinositol transfer protein (Sec14p) and in RhoGAPs. RhoGEFs and the RasGAP. neurofibromin (NF1). Lipid-binding domain. The SEC14 domain of Dbl is known to associate with G protein beta/gamma subunits.	9e-41	tr|E6NU10|E6NU10_9ROSI JHL07K02.10 protein OS=Jatropha curcas GN=JHL07K02.10 PE=4 SV=1	3e-115	dbj|BAJ53120.1| JHL07K02.10 [Jatropha curcas]	2e-115	A5C190_VITVI/27-209 PF00650.15;CRAL_TRIO;	1e-89	-	GO:0006810.transport;GO:0005622.intracellular;GO:0005215.transporter activity;	-	-	-
comp39082_c0	0.0136612	-6.19377	0.0037171	0.38946	Down
comp39089_c1	86.1111	6.42813	0.020834	1	Up
comp39093_c0	0.0107181	-6.54381	0.0176984	0.943383	Down	-	-	-	-	-	-	-	-	-	-	-	-	-	-	-
comp39112_c0	0.0209644	-5.57592	0.0301956	1	Down
comp39123_c0	0.00625156	-7.32157	0.00101564	0.16939	Down	-	-	-	-	-	-	-	-	-	-	-	-	-	-	-
comp39160_c0	Inf	Inf	0.0036502	0.386717	Up	-	-	-	-	-	-	-	-	-	-	-	-	-	-	-
comp39190_c0	0.0422255	-4.56574	0.0185274	0.97069	Down	-	-	-	-	tr|H6S367|H6S367_PRUAV Chalcone synthase (Fragment) OS=Prunus avium GN=CHS3 PE=2 SV=1	3e-24	gb|ADY15308.1| chalcone synthase [Prunus avium]	3e-24	F2VR45_PRUAV/238-388 PF02797.10;Chal_sti_synt_C;	1e-22	-	GO:0016210.naringenin-chalcone synthase activity;GO:0009058.biosynthetic process;GO:0008152.metabolic process;GO:0016747.transferase activity. transferring acyl groups other than amino-acyl groups;GO:0016740.transferase activity;GO:0003824.catalytic activity;	EC:2.3.1.74	K00660	ko00941. Flavonoid biosynthesis;ko04712. Circadian rhythm - plant;
comp39229_c0	236.667	7.88671	0.0119115	0.767074	Up	sp|P0CJ66|Y1705_ARATH Uncharacterized protein At1g27050 OS=Arabidopsis thaliana GN=At1g27050 PE=2 SV=1	8e-51	-	-	tr|B9S2D0|B9S2D0_RICCO Putative uncharacterized protein OS=Ricinus communis GN=RCOM_0698730 PE=4 SV=1	1e-60	ref|XP_002520149.1| hypothetical protein RCOM_0698730 [Ricinus communis] gb|EEF42204.1| hypothetical protein RCOM_0698730 [Ricinus communis]	9e-61	D7TNF3_VITVI/48-106 PF00076.17;RRM_1;	2e-15	-	GO:0000166.nucleotide binding;GO:0003676.nucleic acid binding;	-	-	-
comp39243_c0	Inf	Inf	0.0273409	1	Up	-	-	-	-	tr|I1JT30|I1JT30_SOYBN Uncharacterized protein OS=Glycine max GN=Gma.51273 PE=4 SV=1	6e-13	ref|XP_003523494.1| PREDICTED: uncharacterized protein LOC100790925 [Glycine max]	6e-13	Q2V323_ARATH/1-136 PB255711; Pfam-B_255711;	1e-11	-	-	-	-	-
comp39335_c0	Inf	Inf	0.0381985	1	Up
comp39371_c0	114.167	6.835	0.019869	1	Up	-	-	-	-	-	-	-	-	-	-	-	-	-	-	-
comp39374_c0	17.1084	4.09664	0.0301284	1	Up	-	-	-	-	-	-	-	-	-	-	-	-	-	-	-
comp39525_c0	0	#NAME?	0.0209857	1	Down
comp39535_c0	Inf	Inf	0.0195708	0.997129	Up	-	-	-	-	-	-	-	-	-	-	-	-	-	-	-
comp39555_c0	0	#NAME?	0.00718305	0.580848	Down	sp|Q84W65|SUFE_ARATH SufE-like protein. chloroplastic OS=Arabidopsis thaliana GN=EMB1374 PE=1 SV=2	2e-124	gnl|CDD|32349 COG2166. COG2166. SufE protein probably involved in Fe-S center assembly [General function prediction only].	3e-38	tr|B9N5N6|B9N5N6_POPTR Predicted protein OS=Populus trichocarpa GN=POPTRDRAFT_582565 PE=4 SV=1	2e-145	ref|XP_002330596.1| predicted protein [Populus trichocarpa] gb|EEF09285.1| predicted protein [Populus trichocarpa]	2e-145	B9S0V8_RICCO/16-140 PF02657.10;SufE;	4e-69	T	GO:0005515.protein binding;GO:0005737.cytoplasm;	-	-	-
comp39567_c0	0	#NAME?	0.00121175	0.189512	Down	sp|Q01595|CCDP_MAIZE Cortical cell-delineating protein OS=Zea mays PE=2 SV=1	2e-17	gnl|CDD|72937 cd01958. HPS_like. HPS_like: Hydrophobic Protein from Soybean (HPS)-like subfamily; composed of proteins with similarity to HPS. a small hydrophobic protein with unknown function related to cereal-type alpha-amylase inhibitors and lipid transfer proteins. In addition to HPS. members of this subfamily include a hybrid proline-rich protein (HyPRP) from maize. a dark-inducible protein …	7e-32	tr|Q06763|Q06763_SOYBN ADR11 protein (Fragment) OS=Glycine max GN=ADR11 PE=2 SV=1	1e-50	emb|CAA49341.1| ADR11 [Glycine max]	1e-50	A9PFC8_POPTR/105-196 PF00234.17;Tryp_alpha_amyl;	4e-51	-	GO:0006869.lipid transport;	-	-	-
comp39582_c0	Inf	Inf	0.0480877	1	Up
comp39589_c0	Inf	Inf	0.0480877	1	Up	-	-	-	-	-	-	-	-	-	-	-	-	-	-	-
comp39607_c0	0.0472529	-4.40345	0.0314598	1	Down	sp|Q43609|COMT1_PRUDU Caffeic acid 3-O-methyltransferase OS=Prunus dulcis GN=COMT1 PE=2 SV=1	0	gnl|CDD|144476 pfam00891. Methyltransf_2. O-methyltransferase. This family includes a range of O-methyltransferases. These enzymes utilise S-adenosyl methionine.	1e-135	tr|Q7X9J0|Q7X9J0_ROSCH Caffeic acid O-methyltransferase OS=Rosa chinensis var. spontanea GN=RcOMT2 PE=2 SV=1	0	sp|Q43609.1|COMT1_PRUDU RecName: Full=Caffeic acid 3-O-methyltransferase; Short=CAOMT; Short=COMT; AltName: Full=S-adenosysl-L-methionine:caffeic acid 3-O-methyltransferase emb|CAA58218.1| caffeic O-methyltransferase [Prunus dulcis]	0	COMT1_PRUDU/98-340 PF00891.13;Methyltransf_2;	4e-176	R	GO:0047763.caffeate O-methyltransferase activity;GO:0008171.O-methyltransferase activity;GO:0009809.lignin biosynthetic process;GO:0008168.methyltransferase activity;GO:0016740.transferase activity;GO:0032259.methylation;GO:0046983.protein dimerization activity;	EC:2.1.1.76	K05279	ko00944. Flavone and flavonol biosynthesis;
comp39694_c0	0	#NAME?	0.0101897	0.705692	Down	sp|O65351|SUBL_ARATH Subtilisin-like protease OS=Arabidopsis thaliana GN=ARA12 PE=1 SV=1	0	gnl|CDD|173795 cd04852. Peptidases_S8_3. Peptidase S8 family domain. uncharacterized subfamily 3. This family is a member of the Peptidases S8 or Subtilases serine endo- and exo-peptidase clan. They have an Asp/His/Ser catalytic triad similar to that found in trypsin-like proteases. but do not share their three-dimensional structure and are not homologous to trypsin. The stability of subtilases m…	4e-108	tr|B9I132|B9I132_POPTR Predicted protein OS=Populus trichocarpa GN=POPTRDRAFT_771370 PE=4 SV=1	0	ref|XP_002317314.1| predicted protein [Populus trichocarpa] gb|EEE97926.1| predicted protein [Populus trichocarpa]	0	B9I132_POPTR/143-632 PF00082.17;Peptidase_S8;	0	-	GO:0032440.2-alkenal reductase [NAD(P)] activity;GO:0004252.serine-type endopeptidase activity;GO:0008233.peptidase activity;GO:0042802.identical protein binding;GO:0055114.oxidation-reduction process;GO:0008236.serine-type peptidase activity;GO:0006508.proteolysis;GO:0016787.hydrolase activity;GO:0005576.extracellular region;GO:0043086.negative regulation of catalytic activity;GO:0016491.oxidore…	-	-	-
comp39729_c0	0.0496343	-4.33252	0.0373017	1	Down	sp|Q8L3R2|CML41_ARATH Probable calcium-binding protein CML41 OS=Arabidopsis thaliana GN=CML41 PE=2 SV=2	2e-44	gnl|CDD|185503 PTZ00183. PTZ00183. centrin; Provisional.	8e-25	tr|A5ATQ9|A5ATQ9_VITVI Putative uncharacterized protein OS=Vitis vinifera GN=VITISV_041123 PE=4 SV=1	3e-66	ref|XP_002274784.1| PREDICTED: probable calcium-binding protein CML41 [Vitis vinifera]	2e-66	C5WZ86_SORBI/55-179 PF13499.1;EF_hand_5;	2e-30	T	GO:0032440.2-alkenal reductase [NAD(P)] activity;GO:0005509.calcium ion binding;GO:0055114.oxidation-reduction process;GO:0016491.oxidoreductase activity;	-	K13448	ko04626. Plant-pathogen interaction;
comp39751_c0	0.0623722	-4.00295	0.0327861	1	Down	sp|Q43609|COMT1_PRUDU Caffeic acid 3-O-methyltransferase OS=Prunus dulcis GN=COMT1 PE=2 SV=1	0	gnl|CDD|178245 PLN02639. PLN02639. oxidoreductase. 2OG-Fe(II) oxygenase family protein.	0	tr|Q7X9J0|Q7X9J0_ROSCH Caffeic acid O-methyltransferase OS=Rosa chinensis var. spontanea GN=RcOMT2 PE=2 SV=1	0	sp|Q43609.1|COMT1_PRUDU RecName: Full=Caffeic acid 3-O-methyltransferase; Short=CAOMT; Short=COMT; AltName: Full=S-adenosysl-L-methionine:caffeic acid 3-O-methyltransferase emb|CAA58218.1| caffeic O-methyltransferase [Prunus dulcis]	0	COMT1_PRUDU/98-340 PF00891.13;Methyltransf_2;	3e-169	RQ	GO:0047763.caffeate O-methyltransferase activity;GO:0008171.O-methyltransferase activity;GO:0009809.lignin biosynthetic process;GO:0008168.methyltransferase activity;GO:0016740.transferase activity;GO:0032259.methylation;GO:0046983.protein dimerization activity;	EC:2.1.1.76	K05279	ko00944. Flavone and flavonol biosynthesis;
comp39755_c0	0	#NAME?	0.00792982	0.615195	Down	sp|Q9FUM1|EF1G_PRUAV Elongation factor 1-gamma OS=Prunus avium PE=2 SV=1	2e-55	-	-	tr|C6TN38|C6TN38_SOYBN Putative uncharacterized protein OS=Glycine max PE=2 SV=1	4e-56	gb|ACU24330.1| unknown [Glycine max]	3e-56	B7FK86_MEDTR/257-365 PF00647.14;EF1G;	3e-29	J	GO:0006412.translation;GO:0003746.translation elongation factor activity;GO:0006414.translational elongation;GO:0005853.eukaryotic translation elongation factor 1 complex;	-	K03233	ko05134. Legionellosis;
comp39759_c0	0.0210392	-5.57078	0.00549131	0.49848	Down	sp|Q9M5L0|RL35_EUPES 60S ribosomal protein L35 OS=Euphorbia esula GN=RPL35 PE=2 SV=1	1e-68	gnl|CDD|201463 pfam00831. Ribosomal_L29. Ribosomal L29 protein.	1e-14	tr|I1M4R7|I1M4R7_SOYBN Uncharacterized protein OS=Glycine max GN=Gma.12313 PE=4 SV=1	5e-67	gb|AFK40432.1| unknown [Lotus japonicus]	8e-68	F2CU01_HORVD/2-67 PB076921; Pfam-B_76921;	3e-29	J	GO:0005840.ribosome;GO:0030529.ribonucleoprotein complex;GO:0006412.translation;GO:0005622.intracellular;GO:0003735.structural constituent of ribosome;	-	K02918	ko03010. Ribosome;
comp39782_c0	0	#NAME?	0.0281521	1	Down	-	-	-	-	-	-	-	-	D4P863_LINUS/31-102 PB001567; Pfam-B_1567;	9e-23	-	-	EC:6.3.2.19	K10144	ko04115. p53 signaling pathway;ko04120. Ubiquitin mediated proteolysis;ko05162. Measles;
comp39807_c0	0.012837	-6.28355	0.00501586	0.475905	Down	-	-	-	-	tr|B9N912|B9N912_POPTR Predicted protein OS=Populus trichocarpa GN=POPTRDRAFT_585676 PE=4 SV=1	1e-75	ref|XP_002331754.1| predicted protein [Populus trichocarpa] gb|EEF11582.1| predicted protein [Populus trichocarpa]	1e-75	-	-	-	GO:0016597.amino acid binding;GO:0008152.metabolic process;GO:0005524.ATP binding;GO:0004674.protein serine/threonine kinase activity;GO:0004672.protein kinase activity;GO:0006468.protein phosphorylation;GO:0016772.transferase activity. transferring phosphorus-containing groups;	-	-	-
comp39828_c0	0	#NAME?	0.0489267	1	Down	-	-	-	-	-	-	-	-	-	-	-	-	-	-	-
comp39831_c0	0.0711327	-3.81334	0.0400054	1	Down
comp39901_c0	0.0253004	-5.30469	0.0192998	0.988634	Down	-	-	-	-	tr|B9SMN9|B9SMN9_RICCO Transcription factor. putative OS=Ricinus communis GN=RCOM_1626870 PE=4 SV=1	2e-23	ref|XP_002527258.1| transcription factor. putative [Ricinus communis] gb|EEF35102.1| transcription factor. putative [Ricinus communis]	2e-23	A5AK99_VITVI/1-147 PB033400; Pfam-B_33400;	1e-22	-	GO:0005634.nucleus;GO:0006355.regulation of transcription. DNA-dependent;	-	-	-
comp39912_c0	0.0253485	-5.30195	0.0448325	1	Down	-	-	gnl|CDD|48590 cd03041. GST_N_2GST_N. GST_N family. 2 repeats of the N-terminal domain of soluble GSTs (2 GST_N) subfamily; composed of uncharacterized proteins. GSTs are cytosolic dimeric proteins involved in cellular detoxification by catalyzing the conjugation of glutathione (GSH) with a wide range of endogenous and xenobiotic alkylating agents. including carcinogens. therapeutic drugs. environ…	2e-33	tr|B9HC92|B9HC92_POPTR Putative uncharacterized protein (Fragment) OS=Populus trichocarpa GN=POPTRDRAFT_416266 PE=4 SV=1	4e-133	ref|XP_002309428.1| hypothetical protein POPTRDRAFT_416266 [Populus trichocarpa] gb|EEE92951.1| hypothetical protein POPTRDRAFT_416266 [Populus trichocarpa]	4e-133	B9HC92_POPTR/94-172 PF13417.1;GST_N_3;	1e-44	-	GO:0015035.protein disulfide oxidoreductase activity;GO:0009055.electron carrier activity;GO:0045454.cell redox homeostasis;	-	-	-
comp40046_c0	0	#NAME?	7.21097e-05	0.0366523	Down
comp40048_c0	Inf	Inf	0.0497295	1	Up
comp40083_c0	0	#NAME?	0.00852883	0.643369	Down	-	-	-	-	-	-	-	-	-	-	-	-	-	-	-
comp40164_c0	Inf	Inf	5.43237e-05	0.0311038	Up
comp40168_c0	0	#NAME?	0.003135	0.356938	Down	sp|O81416|GUN17_ARATH Endoglucanase 17 OS=Arabidopsis thaliana GN=At4g02290 PE=2 SV=1	0	gnl|CDD|177907 PLN02266. PLN02266. endoglucanase.	0	tr|B9I9P6|B9I9P6_POPTR Predicted protein OS=Populus trichocarpa GN=POPTRDRAFT_824161 PE=4 SV=1	0	ref|XP_002320998.1| predicted protein [Populus trichocarpa] gb|EEE99313.1| predicted protein [Populus trichocarpa]	0	B9SAU5_RICCO/46-501 PF00759.14;Glyco_hydro_9;	0	-	GO:0009835.fruit ripening;GO:0008152.metabolic process;GO:0003824.catalytic activity;GO:0016798.hydrolase activity. acting on glycosyl bonds;GO:0004553.hydrolase activity. hydrolyzing O-glycosyl compounds;GO:0016787.hydrolase activity;GO:0030245.cellulose catabolic process;GO:0005975.carbohydrate metabolic process;GO:0000272.polysaccharide catabolic process;GO:0008810.cellulase activity;	-	-	-
comp40195_c0	0	#NAME?	0.0409326	1	Down
comp40239_c0	0	#NAME?	0.00318522	0.360733	Down
comp40262_c0	0.0369914	-4.75667	0.0205229	1	Down	-	-	-	-	tr|B9T7P0|B9T7P0_RICCO Putative uncharacterized protein (Fragment) OS=Ricinus communis GN=RCOM_0123650 PE=4 SV=1	4e-46	ref|XP_002534259.1| conserved hypothetical protein [Ricinus communis] gb|EEF28125.1| conserved hypothetical protein [Ricinus communis]	4e-46	B9T7P0_RICCO/50-153 PB091686; Pfam-B_91686;	3e-24	-	-	-	-	-
comp40304_c0	0.00933707	-6.74281	0.0125833	0.787567	Down
comp40355_c0	0	#NAME?	0.00724762	0.584961	Down	-	-	-	-	-	-	-	-	-	-	-	-	-	-	-
comp40417_c0	Inf	Inf	0.00802637	0.618581	Up	-	-	-	-	-	-	-	-	-	-	-	-	-	-	-
comp40459_c0	0.00103008	-9.92303	0.000112084	0.0445622	Down	sp|A7NY33|PER4_VITVI Peroxidase 4 OS=Vitis vinifera GN=GSVIVT00023967001 PE=1 SV=1	4e-114	gnl|CDD|173827 cd00693. secretory_peroxidase. Horseradish peroxidase and related secretory plant peroxidases. Secretory peroxidases belong to class III of the plant heme-dependent peroxidase superfamily. All members of the superfamily share a heme prosthetic group and catalyze a multistep oxidative reaction involving hydrogen peroxide as the electron acceptor. Class III peroxidases are found in t…	2e-156	tr|B5U1R3|B5U1R3_LITCN Peroxidase 1 OS=Litchi chinensis PE=2 SV=1	2e-141	gb|ACI03401.1| peroxidase 1 [Litchi chinensis]	1e-141	B5U1R3_LITCN/41-281 PF00141.18;peroxidase;	2e-108	-	GO:0006979.response to oxidative stress;GO:0046872.metal ion binding;GO:0020037.heme binding;GO:0004601.peroxidase activity;GO:0005576.extracellular region;GO:0042744.hydrogen peroxide catabolic process;GO:0055114.oxidation-reduction process;GO:0016491.oxidoreductase activity;	EC:1.11.1.7	K00430	ko00360. Phenylalanine metabolism;ko00680. Methane metabolism;ko00940. Phenylpropanoid biosynthesis;
comp40531_c0	0	#NAME?	0.00200541	0.266964	Down
comp40534_c0	0	#NAME?	0.000134742	0.0489556	Down	sp|Q9M158|STR4_ARATH Rhodanese-like domain-containing protein 4. chloroplastic OS=Arabidopsis thaliana GN=STR4 PE=1 SV=2	7e-143	-	-	tr|B9I8W2|B9I8W2_POPTR Predicted protein OS=Populus trichocarpa GN=POPTRDRAFT_731296 PE=4 SV=1	9e-176	ref|XP_002320855.1| predicted protein [Populus trichocarpa] gb|EEE99170.1| predicted protein [Populus trichocarpa]	8e-176	Y4105_ARATH/251-465 PB202179; Pfam-B_202179;	1e-30	-	-	-	-	-
comp40562_c0	0	#NAME?	0.000471087	0.105242	Down	sp|Q94AA1|UN933_ARATH UNC93-like protein 3 OS=Arabidopsis thaliana GN=At3g09470 PE=2 SV=1	6e-52	-	-	tr|A5BFE0|A5BFE0_VITVI Putative uncharacterized protein OS=Vitis vinifera GN=VIT_08s0040g03380 PE=4 SV=1	2e-56	ref|XP_002273762.2| PREDICTED: UNC93-like protein-like [Vitis vinifera] emb|CAN76819.1| hypothetical protein VITISV_029718 [Vitis vinifera] emb|CBI32604.3| unnamed protein product [Vitis vinifera]	2e-56	B8BMJ7_ORYSI/61-281 PB008480; Pfam-B_8480;	2e-46	-	-	-	-	-
comp40575_c0	0.0036075	-8.11478	0.00378739	0.394406	Down	-	-	-	-	-	-	-	-	-	-	-	-	-	-	-
comp40576_c0	0.0277506	-5.17134	0.0112919	0.74863	Down	-	-	-	-	tr|B9N317|B9N317_POPTR Predicted protein OS=Populus trichocarpa GN=POPTRDRAFT_827729 PE=4 SV=1	4e-41	ref|XP_002329664.1| predicted protein [Populus trichocarpa] gb|EEF07676.1| predicted protein [Populus trichocarpa]	3e-41	B9ILX2_POPTR/72-134 PB016397; Pfam-B_16397;	2e-26	-	-	-	-	-
comp40616_c0	89.1667	6.47843	0.0334072	1	Up	sp|Q9LHK1|NUD16_ARATH Nudix hydrolase 16. mitochondrial OS=Arabidopsis thaliana GN=NUDT16 PE=2 SV=1	2e-38	-	-	tr|F6HVD0|F6HVD0_VITVI Putative uncharacterized protein OS=Vitis vinifera GN=VIT_13s0084g00690 PE=3 SV=1	2e-40	ref|XP_002264026.1| PREDICTED: nudix hydrolase 16. mitochondrial [Vitis vinifera] emb|CBI35108.3| unnamed protein product [Vitis vinifera]	1e-40	D7TX83_VITVI/20-164 PF00293.23;NUDIX;	3e-38	-	GO:0016787.hydrolase activity;	-	-	-
comp40624_c0	0.0646063	-3.95218	0.034267	1	Down	-	-	-	-	tr|I1L993|I1L993_SOYBN Uncharacterized protein (Fragment) OS=Glycine max PE=4 SV=1	2e-137	ref|XP_003537050.1| PREDICTED: uncharacterized protein LOC100815894 [Glycine max]	2e-138	-	-	-	-	-	-	-
comp40644_c0	0	#NAME?	0.0119384	0.767074	Down	-	-	gnl|CDD|206138 pfam13968. DUF4220. Domain of unknown function (DUF4220). This family is found in plants and is often associated with DUF294. pfam04578.	6e-147	tr|A5BQ50|A5BQ50_VITVI Putative uncharacterized protein (Fragment) OS=Vitis vinifera GN=VITISV_034568 PE=4 SV=1	0	ref|XP_002269508.1| PREDICTED: uncharacterized protein LOC100261035 [Vitis vinifera]	0	A5BQ50_VITVI/66-425 PF13968.1;DUF4220;	9e-136	-	-	-	-	-
comp40646_c0	0	#NAME?	0.0366935	1	Down	sp|Q9SK27|ENL1_ARATH Early nodulin-like protein 1 OS=Arabidopsis thaliana GN=At2g25060 PE=1 SV=2	5e-30	gnl|CDD|202195 pfam02298. Cu_bind_like. Plastocyanin-like domain. This family represents a domain found in flowering plants related to the copper binding protein plastocyanin. Some members of this family may not bind copper due to the lack of key residues.	2e-24	tr|B9RVX2|B9RVX2_RICCO Early nodulin 55-2. putative OS=Ricinus communis GN=RCOM_1173760 PE=4 SV=1	2e-55	ref|XP_002517891.1| Early nodulin 55-2 precursor. putative [Ricinus communis] gb|EEF44409.1| Early nodulin 55-2 precursor. putative [Ricinus communis]	2e-55	B9RVX2_RICCO/38-121 PF02298.12;Cu_bind_like;	2e-40	-	GO:0009055.electron carrier activity;GO:0005507.copper ion binding;	-	-	-
comp40651_c0	201.667	7.65583	0.0170426	0.923416	Up	-	-	gnl|CDD|197867 smart00768. X8. Possibly involved in carbohydrate binding. The X8 domain. which may be involved in carbohydrate binding. is found in an Olive pollen antigen as well as at the C terminus of family 17 glycosyl hydrolases. It contains 6 conserved cysteine residues which presumably form three disulfide bridges.	1e-39	tr|B9IAQ9|B9IAQ9_POPTR Predicted protein OS=Populus trichocarpa GN=POPTRDRAFT_824350 PE=4 SV=1	2e-57	ref|XP_002321180.1| predicted protein [Populus trichocarpa] gb|EEE99495.1| predicted protein [Populus trichocarpa]	2e-57	B9IAQ9_POPTR/28-100 PF07983.8;X8;	2e-38	-	GO:0016787.hydrolase activity;	-	-	-
comp40669_c0	0.00754148	-7.05094	0.0238839	1	Down	-	-	gnl|CDD|190527 pfam03110. SBP. SBP domain. SBP domains (for SQUAMOSA-pROMOTER BINDING PROTEIN) are found in plant proteins. It is a sequence specific DNA-binding domain. Members of family probably function as transcription factors involved in the control of early flower development. The domain contains 10 conserved cysteine and histidine residues that probably are zinc ligands.	5e-31	tr|H9CNK3|H9CNK3_BETPL Squamosa promoter binding protein-like 8 OS=Betula platyphylla GN=SPL8 PE=2 SV=1	2e-56	gb|AFC17960.1| squamosa promoter binding protein-like 8 [Betula platyphylla]	2e-56	Q3EDL2_ARATH/187-245 PF03110.9;SBP;	2e-25	-	GO:0005634.nucleus;GO:0003677.DNA binding;	-	-	-
comp40686_c0	0.00248016	-8.65535	0.0012339	0.18992	Down	-	-	-	-	tr|B9I6L4|B9I6L4_POPTR Predicted protein OS=Populus trichocarpa GN=POPTRDRAFT_729216 PE=4 SV=1	2e-57	ref|XP_002319402.1| predicted protein [Populus trichocarpa] gb|EEE95325.1| predicted protein [Populus trichocarpa]	2e-57	C6SYD4_SOYBN/1-164 PF14009.1;DUF4228;	1e-52	-	-	-	-	-
comp40705_c0	0.0493333	-4.34129	0.0243309	1	Down	sp|Q6P8C8|ARL8A_XENTR ADP-ribosylation factor-like protein 8A OS=Xenopus tropicalis GN=arl8a PE=2 SV=1	5e-81	gnl|CDD|206724 cd04159. Arl10_like. Arf-like 9 (Arl9) and 10 (Arl10) GTPases. Arl10-like subfamily. Arl9/Arl10 was identified from a human cancer-derived EST dataset. No functional information about the subfamily is available at the current time. but crystal structures of human Arl10b and Arl10c have been solved.	1e-105	tr|H1AD87|H1AD87_TOBAC ADP-ribosylation factor-like 8a OS=Nicotiana tabacum GN=NtARL8a PE=2 SV=1	2e-117	gb|AFK33949.1| unknown [Lotus japonicus]	6e-118	C6T2M2_SOYBN/7-180 PF00025.16;Arf;	2e-111	RUZ	GO:0016020.membrane;GO:0005765.lysosomal membrane;GO:0007059.chromosome segregation;GO:0031902.late endosome membrane;GO:0005622.intracellular;GO:0005764.lysosome;GO:0007067.mitosis;GO:0005768.endosome;GO:0051301.cell division;GO:0000166.nucleotide binding;GO:0007264.small GTPase mediated signal transduction;GO:0005525.GTP binding;GO:0007049.cell cycle;	-	K07955	-
comp40718_c0	0.0332668	-4.90977	0.0283979	1	Down	-	-	-	-	-	-	-	-	-	-	-	-	-	-	-
comp40836_c0	0.00523013	-7.57894	0.00124172	0.190364	Down	sp|Q9M158|STR4_ARATH Rhodanese-like domain-containing protein 4. chloroplastic OS=Arabidopsis thaliana GN=STR4 PE=1 SV=2	5e-143	-	-	tr|B9I8W2|B9I8W2_POPTR Predicted protein OS=Populus trichocarpa GN=POPTRDRAFT_731296 PE=4 SV=1	7e-176	ref|XP_002320855.1| predicted protein [Populus trichocarpa] gb|EEE99170.1| predicted protein [Populus trichocarpa]	6e-176	Y4105_ARATH/251-465 PB202179; Pfam-B_202179;	1e-30	-	-	-	-	-
comp40875_c0	0	#NAME?	0.0242164	1	Down	sp|Q9SGP6|GRXC9_ARATH Glutaredoxin-C9 OS=Arabidopsis thaliana GN=GRXC9 PE=1 SV=1	2e-29	gnl|CDD|162754 TIGR02189. GlrX-like_plant. Glutaredoxin-like family. This family of glutaredoxin-like proteins is aparrently limited to plants. Multiple isoforms are found in A. thaliana and O.sativa.	9e-33	tr|F6HM44|F6HM44_VITVI Putative uncharacterized protein OS=Vitis vinifera GN=VIT_10s0003g00390 PE=4 SV=1	1e-35	ref|XP_002278515.1| PREDICTED: glutaredoxin-C9-like [Vitis vinifera]	1e-35	B9H2P7_POPTR/60-126 PF00462.19;Glutaredoxin;	4e-14	O	GO:0015035.protein disulfide oxidoreductase activity;GO:0009055.electron carrier activity;GO:0045454.cell redox homeostasis;	-	-	-
comp40934_c0	0	#NAME?	0.0114639	0.753243	Down	sp|Q6VAF7|TBB5_GOSHI Tubulin beta-5 chain OS=Gossypium hirsutum PE=2 SV=1	9e-102	gnl|CDD|177801 PLN00220. PLN00220. tubulin beta chain; Provisional.	1e-129	tr|A9PEU0|A9PEU0_POPTR Putative uncharacterized protein OS=Populus trichocarpa PE=2 SV=1	4e-102	gb|ABK94893.1| unknown [Populus trichocarpa]	3e-102	Q4TZT6_GOSHI/3-224 PF00091.20;Tubulin;	2e-99	Z	GO:0005856.cytoskeleton;GO:0007018.microtubule-based movement;GO:0005874.microtubule;GO:0006184.GTP catabolic process;GO:0005737.cytoplasm;GO:0003924.GTPase activity;GO:0051258.protein polymerization;GO:0000166.nucleotide binding;GO:0043234.protein complex;GO:0005198.structural molecule activity;GO:0005525.GTP binding;GO:0007017.microtubule-based process;	-	K07375	ko04145. Phagosome;ko04540. Gap junction;ko05130. Pathogenic Escherichia coli infection;
comp40945_c0	0.0222081	-5.49277	0.00622731	0.534331	Down
comp40968_c0	Inf	Inf	0.0155591	0.883713	Up	sp|O02414|DYL1_ANTCR Dynein light chain LC6. flagellar outer arm OS=Anthocidaris crassispina PE=3 SV=1	2e-20	gnl|CDD|189895 pfam01221. Dynein_light. Dynein light chain type 1.	1e-37	tr|B9RQL2|B9RQL2_RICCO Cytoplasmic dynein light chain. putative OS=Ricinus communis GN=RCOM_1493950 PE=4 SV=1	5e-46	ref|XP_002516031.1| cytoplasmic dynein light chain. putative [Ricinus communis] gb|EEF46451.1| cytoplasmic dynein light chain. putative [Ricinus communis]	5e-46	C6TFK8_SOYBN/1-91 PF01221.13;Dynein_light;	7e-45	Z	GO:0005929.cilium;GO:0042995.cell projection;GO:0005874.microtubule;GO:0006355.regulation of transcription. DNA-dependent;GO:0003774.motor activity;GO:0005737.cytoplasm;GO:0005875.microtubule associated complex;GO:0030286.dynein complex;GO:0005829.cytosol;GO:0005868.cytoplasmic dynein complex;GO:0005739.mitochondrion;GO:0007017.microtubule-based process;GO:0005886.plasma membrane;GO:0006810.trans…	-	K10418	ko04962. Vasopressin-regulated water reabsorption;
comp41009_c0	0.0106838	-6.54844	0.00179381	0.247459	Down	-	-	-	-	-	-	-	-	-	-	-	-	-	-	-
comp41041_c0	0.0551994	-4.1792	0.0332403	1	Down	sp|P37225|MAON_SOLTU NAD-dependent malic enzyme 59 kDa isoform. mitochondrial OS=Solanum tuberosum PE=1 SV=1	0	gnl|CDD|178675 PLN03129. PLN03129. NADP-dependent malic enzyme; Provisional.	0	tr|B9RDN0|B9RDN0_RICCO Malic enzyme OS=Ricinus communis GN=RCOM_1614520 PE=3 SV=1	0	ref|XP_002511819.1| malic enzyme. putative [Ricinus communis] gb|EEF50488.1| malic enzyme. putative [Ricinus communis]	0	B9GPX3_POPTR/110-290 PF00390.14;malic;	9e-116	C	GO:0005759.mitochondrial matrix;GO:0004471.malate dehydrogenase (decarboxylating) activity;GO:0016616.oxidoreductase activity. acting on the CH-OH group of donors. NAD or NADP as acceptor;GO:0051287.NAD binding;GO:0005737.cytoplasm;GO:0055114.oxidation-reduction process;GO:0005488.binding;GO:0006108.malate metabolic process;GO:0004473.malate dehydrogenase (oxaloacetate-decarboxylating) (NADP+) ac…	EC:1.1.1.39	K00028	ko00620. Pyruvate metabolism;ko00710. Carbon fixation in photosynthetic organisms;
comp41044_c0	0.00952381	-6.71425	0.0384017	1	Down	sp|P28551|TBB3_SOYBN Tubulin beta chain (Fragment) OS=Glycine max GN=TUBB PE=2 SV=2	4e-129	gnl|CDD|177801 PLN00220. PLN00220. tubulin beta chain; Provisional.	6e-164	tr|B9GWI1|B9GWI1_POPTR Tubulin. beta chain OS=Populus trichocarpa GN=TUB10 PE=3 SV=1	5e-132	ref|XP_002304492.1| tubulin. beta chain [Populus trichocarpa] gb|EEE79471.1| tubulin. beta chain [Populus trichocarpa]	5e-132	TBB1_SOYBN/3-224 PF00091.20;Tubulin;	9e-128	Z	GO:0005856.cytoskeleton;GO:0007018.microtubule-based movement;GO:0005874.microtubule;GO:0006184.GTP catabolic process;GO:0005737.cytoplasm;GO:0003924.GTPase activity;GO:0051258.protein polymerization;GO:0043234.protein complex;GO:0000166.nucleotide binding;GO:0007017.microtubule-based process;GO:0005198.structural molecule activity;GO:0005525.GTP binding;	-	K07375	ko04145. Phagosome;ko04540. Gap junction;ko05130. Pathogenic Escherichia coli infection;
comp41078_c0	0.0292765	-5.09412	0.0149667	0.868026	Down	-	-	gnl|CDD|162785 TIGR02251. HIF-SF_euk. Dullard-like phosphatase domain. This model represents the putative phosphatase domain of a family of eukaryotic proteins including Dullard. and the NLI interacting factor (NIF)-like phosphatases. This domain is a member of the haloacid dehalogenase (HAD) superfamily by virtue of a conserved set of three catalytic motifs and a conserved fold as predicted by P…	9e-39	tr|I1JI92|I1JI92_SOYBN Uncharacterized protein OS=Glycine max GN=Gma.56081 PE=4 SV=1	8e-116	ref|NP_001242244.1| uncharacterized protein LOC100783451 [Glycine max] gb|ACU20842.1| unknown [Glycine max]	3e-115	B9HSN5_POPTR/88-258 PF03031.13;NIF;	3e-84	-	GO:0016311.dephosphorylation;GO:0016791.phosphatase activity;	-	-	-
comp41083_c0	0.0353818	-4.82085	0.0178407	0.949018	Down	-	-	-	-	tr|B9SSA2|B9SSA2_RICCO Putative uncharacterized protein OS=Ricinus communis GN=RCOM_1227690 PE=4 SV=1	1e-15	ref|XP_002528871.1| conserved hypothetical protein [Ricinus communis] gb|EEF33495.1| conserved hypothetical protein [Ricinus communis]	1e-15	B9SQD4_RICCO/19-49 PB187028; Pfam-B_187028;	1e-09	-	-	-	-	-
comp41098_c0	0.0253293	-5.30305	0.0345504	1	Down	-	-	-	-	tr|F6I656|F6I656_VITVI Putative uncharacterized protein OS=Vitis vinifera GN=VIT_15s0046g02050 PE=4 SV=1	6e-120	emb|CBI40421.3| unnamed protein product [Vitis vinifera]	3e-120	D7UCF6_VITVI/101-211 PF10184.4;DUF2358;	4e-66	-	-	-	-	-
comp41120_c0	Inf	Inf	0.0137958	0.827283	Up	-	-	-	-	-	-	-	-	-	-	-	-	-	-	-
comp41126_c0	136.667	7.09452	0.0390713	1	Up	sp|Q93Z81|CAX3_ARATH Vacuolar cation/proton exchanger 3 OS=Arabidopsis thaliana GN=CAX3 PE=1 SV=1	5e-72	gnl|CDD|129926 TIGR00846. caca2. calcium/proton exchanger. The Ca2+:Cation Antiporter (CaCA) Family (TC 2.A.19)Proteins of the CaCA family are found ubiquitously. having been identified in animals. plants. yeast. archaea and widely divergent bacteria.All of the characterized animal proteins catalyze Ca2+:Na+ exchange although some also transport K+. The NCX1 plasma membrane protein exchanges 3 Na…	6e-57	tr|B9SI20|B9SI20_RICCO Vacuolar cation/proton exchanger 1a. putative OS=Ricinus communis GN=RCOM_0612230 PE=4 SV=1	3e-96	ref|XP_002525639.1| Vacuolar cation/proton exchanger 1a. putative [Ricinus communis] gb|EEF36757.1| Vacuolar cation/proton exchanger 1a. putative [Ricinus communis]	3e-96	B9HP42_POPTR/76-224 PF01699.19;Na_Ca_ex;	1e-48	P	GO:0016020.membrane;GO:0055085.transmembrane transport;GO:0016021.integral to membrane;GO:0006812.cation transport;GO:0008324.cation transmembrane transporter activity;	-	K07300	-
comp41148_c0	128.333	7.00375	0.044276	1	Up	-	-	-	-	-	-	-	-	-	-	-	-	-	-	-
comp41182_c0	59.0625	5.88417	0.00370112	0.38946	Up	sp|Q9FI78|HCT_ARATH Hydroxycinnamoyl-Coenzyme A shikimate/quinate hydroxycinnamoyltransferase OS=Arabidopsis thaliana GN=HCT PE=2 SV=1	9e-108	gnl|CDD|166304 PLN02663. PLN02663. hydroxycinnamoyl-CoA:shikimate/quinate hydroxycinnamoyltransferase.	3e-132	tr|H9NEK8|H9NEK8_9ROSA Hydroxycinnamoyl-coenzyme A shikimate/quinate hydroxycinnamoyltransferase 1 OS=Pyrus x bretschneideri GN=HCT1 PE=2 SV=1	1e-119	gb|AFF57839.1| hydroxycinnamoyl-coenzyme A shikimate/quinate hydroxycinnamoyltransferase 1 [Pyrus x bretschneideri]	1e-119	Q2Z1Y0_PRUMU/3-438 PF02458.10;Transferase;	5e-114	-	GO:0047172.shikimate O-hydroxycinnamoyltransferase activity;GO:0016787.hydrolase activity;GO:0047672.anthranilate N-benzoyltransferase activity;GO:0016747.transferase activity. transferring acyl groups other than amino-acyl groups;GO:0016740.transferase activity;	EC:2.3.1.133	K13065	ko00940. Phenylpropanoid biosynthesis;ko00941. Flavonoid biosynthesis;ko00945. Stilbenoid. diarylheptanoid and gingerol biosynthesis;
comp41198_c0	Inf	Inf	0.0407489	1	Up	-	-	-	-	-	-	-	-	-	-	-	-	-	-	-
comp41208_c0	0.0384347	-4.70145	0.0355234	1	Down
comp41260_c0	Inf	Inf	0.0465052	1	Up	-	-	-	-	tr|D7MWW1|D7MWW1_ARALL Putative uncharacterized protein (Fragment) OS=Arabidopsis lyrata subsp. lyrata GN=ARALYDRAFT_359426 PE=4 SV=1	2e-43	ref|XP_002862713.1| hypothetical protein ARALYDRAFT_359426 [Arabidopsis lyrata subsp. lyrata] gb|EFH38971.1| hypothetical protein ARALYDRAFT_359426 [Arabidopsis lyrata subsp. lyrata]	2e-43	D7U8K8_VITVI/104-197 PF01843.14;DIL;	2e-17	-	GO:0007165.signal transduction;GO:0005524.ATP binding;GO:0003774.motor activity;GO:0003779.actin binding;GO:0000166.nucleotide binding;GO:0016459.myosin complex;GO:0016021.integral to membrane;GO:0004871.signal transducer activity;	-	-	-
comp41398_c0	0	#NAME?	0.00119673	0.187507	Down	sp|Q9SJE2|FATB_ARATH Palmitoyl-acyl carrier protein thioesterase. chloroplastic OS=Arabidopsis thaliana GN=FATB PE=1 SV=1	0	gnl|CDD|177998 PLN02370. PLN02370. acyl-ACP thioesterase.	0	tr|A7XZV1|A7XZV1_9ROSI Chloroplast acyl-ACP thioesterase OS=Jatropha curcas PE=2 SV=1	0	gb|ABU96744.1| chloroplast acyl-ACP thioesterase [Jatropha curcas] gb|ACT09366.1| stearoyl acyl-ACP-thioesterase [Jatropha curcas]	0	A9XUG5_RICCO/137-402 PF01643.12;Acyl-ACP_TE;	1e-155	-	GO:0016297.acyl-[acyl-carrier-protein] hydrolase activity;GO:0004320.oleoyl-[acyl-carrier-protein] hydrolase activity;GO:0016296.palmitoyl-[acyl-carrier-protein] hydrolase activity;GO:0016295.myristoyl-[acyl-carrier-protein] hydrolase activity;GO:0016787.hydrolase activity;GO:0016790.thiolester hydrolase activity;GO:0009536.plastid;GO:0006633.fatty acid biosynthetic process;GO:0008610.lipid biosy…	EC:3.1.2.14 3.1.2.-	K10781	ko00061. Fatty acid biosynthesis;
comp41402_c0	0.00878349	-6.83099	0.00324894	0.365607	Down	-	-	-	-	-	-	-	-	-	-	-	-	-	-	-
comp41403_c0	Inf	Inf	6.08951e-05	0.0325513	Up	-	-	gnl|CDD|205816 pfam13639. zf-RING_2. Ring finger domain.	3e-17	tr|B9HGF8|B9HGF8_POPTR Predicted protein (Fragment) OS=Populus trichocarpa GN=POPTRDRAFT_218106 PE=4 SV=1	2e-16	ref|XP_002310643.1| predicted protein [Populus trichocarpa] gb|EEE91093.1| predicted protein [Populus trichocarpa]	2e-16	D7LAT9_ARALL/216-261 PF13639.1;zf-RING_2;	4e-13	-	GO:0046872.metal ion binding;GO:0008270.zinc ion binding;	EC:6.3.2.19	K11982	-
comp41405_c0	0.0451128	-4.47032	0.0317411	1	Down
comp41420_c0	0	#NAME?	0.0255562	1	Down	-	-	-	-	-	-	-	-	-	-	-	-	-	-	-
comp41433_c0	0	#NAME?	0.013549	0.817468	Down	-	-	-	-	-	-	-	-	-	-	-	-	-	-	-
comp41467_c0	Inf	Inf	6.90336e-05	0.0361652	Up	-	-	-	-	-	-	-	-	-	-	-	-	-	-	-
comp41506_c0	0.0130039	-6.26491	0.00518628	0.488276	Down
comp41522_c0	0.00677507	-7.20555	0.0191122	0.984384	Down
comp41664_c0	Inf	Inf	2.20411e-05	0.0206482	Up	-	-	-	-	-	-	-	-	-	-	-	-	-	-	-
comp41667_c0	0.0204248	-5.61353	0.0210962	1	Down	-	-	-	-	tr|B9H809|B9H809_POPTR Predicted protein OS=Populus trichocarpa GN=POPTRDRAFT_651666 PE=4 SV=1	1e-20	ref|XP_002307542.1| predicted protein [Populus trichocarpa] gb|EEE94538.1| predicted protein [Populus trichocarpa]	1e-20	B9H809_POPTR/4-111 PB355455; Pfam-B_355455;	2e-19	-	GO:0005634.nucleus;GO:0006355.regulation of transcription. DNA-dependent;	-	-	-
comp41692_c0	Inf	Inf	0.0298684	1	Up	-	-	-	-	-	-	-	-	-	-	-	-	-	-	-
comp41767_c0	0	#NAME?	0.00656974	0.550003	Down	-	-	gnl|CDD|165792 PLN00413. PLN00413. triacylglycerol lipase.	1e-48	tr|D7SVX3|D7SVX3_VITVI Putative uncharacterized protein OS=Vitis vinifera GN=VIT_07s0031g00590 PE=4 SV=1	5e-61	ref|XP_002282593.1| PREDICTED: uncharacterized protein LOC100242257 [Vitis vinifera] emb|CBI21422.3| unnamed protein product [Vitis vinifera]	5e-61	-	-	-	GO:0016787.hydrolase activity;GO:0004806.triglyceride lipase activity;GO:0006629.lipid metabolic process;	-	-	-
comp41792_c0	0	#NAME?	0.0245423	1	Down
comp41823_c0	0.0175581	-5.83172	0.00404648	0.410865	Down	sp|Q9SJZ2|PER17_ARATH Peroxidase 17 OS=Arabidopsis thaliana GN=PER17 PE=2 SV=1	3e-170	gnl|CDD|173827 cd00693. secretory_peroxidase. Horseradish peroxidase and related secretory plant peroxidases. Secretory peroxidases belong to class III of the plant heme-dependent peroxidase superfamily. All members of the superfamily share a heme prosthetic group and catalyze a multistep oxidative reaction involving hydrogen peroxide as the electron acceptor. Class III peroxidases are found in t…	3e-155	tr|I1LVH8|I1LVH8_SOYBN Uncharacterized protein OS=Glycine max GN=Gma.56071 PE=4 SV=1	2e-179	ref|XP_003540551.1| PREDICTED: peroxidase 17-like [Glycine max]	2e-179	D7TRL2_VITVI/36-282 PF00141.18;peroxidase;	1e-147	-	GO:0006979.response to oxidative stress;GO:0046872.metal ion binding;GO:0020037.heme binding;GO:0004601.peroxidase activity;GO:0005576.extracellular region;GO:0042744.hydrogen peroxide catabolic process;GO:0055114.oxidation-reduction process;GO:0016491.oxidoreductase activity;	EC:1.11.1.7	K00430	ko00360. Phenylalanine metabolism;ko00680. Methane metabolism;ko00940. Phenylpropanoid biosynthesis;
comp41843_c0	Inf	Inf	0.0265577	1	Up	-	-	-	-	-	-	-	-	-	-	-	-	-	-	-
comp41891_c0	14.1026	3.81789	0.047727	1	Up	-	-	-	-	-	-	-	-	A5B153_VITVI/991-1212 PB003472; Pfam-B_3472;	9e-24	-	-	-	-	-
comp41892_c0	Inf	Inf	0.00238813	0.296406	Up	-	-	-	-	-	-	-	-	-	-	-	-	-	-	-
comp41940_c0	Inf	Inf	0.00530435	0.493163	Up	-	-	gnl|CDD|197689 smart00380. AP2. DNA-binding domain in plant proteins such as APETALA2 and EREBPs.	3e-11	tr|F8TVR3|F8TVR3_MALDO Ethylene response factor 3 OS=Malus domestica PE=2 SV=1	6e-65	gb|ADZ28106.1| ethylene response factor 3 [Malus x domestica]	5e-65	D7SRE9_VITVI/53-211 PB014202; Pfam-B_14202;	4e-14	-	GO:0005634.nucleus;GO:0003677.DNA binding;GO:0006355.regulation of transcription. DNA-dependent;GO:0006351.transcription. DNA-dependent;GO:0003700.sequence-specific DNA binding transcription factor activity;	-	-	-
comp41965_c0	0	#NAME?	0.0108009	0.729098	Down
comp41970_c0	0.0759144	-3.71948	0.0443218	1	Down
comp41978_c0	0.0495161	-4.33596	0.0231176	1	Down
comp41981_c0	24.8958	4.63783	0.0427229	1	Up	sp|Q8W4I4|POT6_ARATH Potassium transporter 6 OS=Arabidopsis thaliana GN=POT6 PE=2 SV=1	0	gnl|CDD|177753 PLN00149. PLN00149. potassium transporter; Provisional.	0	tr|B9HVB0|B9HVB0_POPTR Predicted protein OS=Populus trichocarpa GN=POPTRDRAFT_833544 PE=4 SV=1	0	ref|XP_002315804.1| predicted protein [Populus trichocarpa] gb|EEF01975.1| predicted protein [Populus trichocarpa]	0	D7TWS5_VITVI/24-604 PF02705.11;K_trans;	0	-	GO:0016020.membrane;GO:0071805.potassium ion transmembrane transport;GO:0015079.potassium ion transmembrane transporter activity;	-	K03549	-
comp42052_c0	0	#NAME?	0.0218066	1	Down	-	-	-	-	-	-	-	-	-	-	-	-	-	-	-
comp42089_c0	30.3922	4.92563	0.0114959	0.753261	Up
comp42096_c0	0	#NAME?	0.0259067	1	Down	sp|P33623|TBA1_ANEPH Tubulin alpha-1 chain OS=Anemia phyllitidis GN=TUBA1 PE=2 SV=1	0	gnl|CDD|177802 PLN00221. PLN00221. tubulin alpha chain; Provisional.	0	tr|F6H5R4|F6H5R4_VITVI Putative uncharacterized protein OS=Vitis vinifera GN=VIT_14s0108g00440 PE=3 SV=1	0	gb|ACN40181.1| unknown [Picea sitchensis] gb|ACN40840.1| unknown [Picea sitchensis]	0	TBA1_ARATH/3-226 PF00091.20;Tubulin;	3e-130	Z	GO:0005856.cytoskeleton;GO:0007018.microtubule-based movement;GO:0005874.microtubule;GO:0006184.GTP catabolic process;GO:0005737.cytoplasm;GO:0003924.GTPase activity;GO:0051258.protein polymerization;GO:0043234.protein complex;GO:0000166.nucleotide binding;GO:0007017.microtubule-based process;GO:0005198.structural molecule activity;GO:0005525.GTP binding;	-	K07374	ko04145. Phagosome;ko04540. Gap junction;ko05130. Pathogenic Escherichia coli infection;
comp42127_c0	0.0157729	-5.98641	0.00855776	0.643845	Down
comp42174_c0	Inf	Inf	0.0171914	0.928328	Up	-	-	-	-	-	-	-	-	-	-	-	-	-	-	-
comp42195_c0	Inf	Inf	4.08306e-05	0.0256368	Up	-	-	-	-	-	-	-	-	-	-	-	-	-	-	-
comp42209_c0	0.0178571	-5.80735	0.0309669	1	Down	sp|Q9LSF1|OXI1_ARATH Serine/threonine-protein kinase OXI1 OS=Arabidopsis thaliana GN=OXI1 PE=1 SV=1	6e-163	gnl|CDD|173665 cd05574. STKc_phototropin_like. Catalytic domain of Phototropin-like Protein Serine/Threonine Kinases. Serine/Threonine Kinases (STKs). Phototropin-like subfamily. catalytic (c) domain. STKs catalyze the transfer of the gamma-phosphoryl group from ATP to serine/threonine residues on protein substrates. The phototropin-like subfamily is part of a larger superfamily that includes the…	2e-142	tr|D7L6T2|D7L6T2_ARALL Oxidative signal-inducible1 OS=Arabidopsis lyrata subsp. lyrata GN=AGC2-1 PE=4 SV=1	2e-159	ref|NP_189162.1| serine/threonine-protein kinase OXI1 [Arabidopsis thaliana] sp|Q9LSF1.1|OXI1_ARATH RecName: Full=Serine/threonine-protein kinase OXI1; AltName: Full=Protein OXIDATIVE SIGNAL-INDUCIBLE 1 dbj|BAB02084.1| protein kinases-like protein [Arabidopsis thaliana] gb|ABM06002.1| At3g25250 [Arabidopsis thaliana] gb|AEE77000.1| serine/threonine-protein kinase OXI1 [Arabidopsis thaliana]	2e-161	B9GQP3_POPTR/26-334 PF00069.20;Pkinase;	2e-137	RT	GO:0016310.phosphorylation;GO:0005524.ATP binding;GO:0016301.kinase activity;GO:0006468.protein phosphorylation;GO:0004697.protein kinase C activity;GO:0004674.protein serine/threonine kinase activity;GO:0000166.nucleotide binding;GO:0004672.protein kinase activity;GO:0016740.transferase activity;GO:0016772.transferase activity. transferring phosphorus-containing groups;	-	-	-
comp42215_c0	0.0198413	-5.65535	0.0383082	1	Down	-	-	-	-	-	-	-	-	-	-	-	-	-	-	-
comp42294_c0	0.0120337	-6.37678	0.00229369	0.289928	Down	-	-	gnl|CDD|188191 TIGR01993. Pyr-5-nucltdase. pyrimidine 5'-nucleotidase. This family of proteins includes the SDT1/SSM1 gene from yeast which has been shown to code for a pyrimidine (UMP/CMP) 5'nucleotidase. The family spans plants. fungi and a small number of bacteria. These enzymes are members of the haloacid dehalogenase (HAD) superfamily of hydrolases. specifically the IA subfamily (variant 3. …	7e-71	tr|B9HV66|B9HV66_POPTR Predicted protein OS=Populus trichocarpa GN=POPTRDRAFT_658536 PE=4 SV=1	1e-90	ref|XP_002314706.1| predicted protein [Populus trichocarpa] gb|EEF00877.1| predicted protein [Populus trichocarpa]	9e-91	B9HV66_POPTR/18-210 PF13419.1;HAD_2;	4e-91	R	GO:0016787.hydrolase activity;GO:0008152.metabolic process;GO:0003824.catalytic activity;	-	-	-
comp42298_c0	0	#NAME?	0.0202055	1	Down	-	-	-	-	-	-	-	-	-	-	-	-	-	-	-
comp42361_c0	0	#NAME?	0.0384377	1	Down	sp|P33623|TBA1_ANEPH Tubulin alpha-1 chain OS=Anemia phyllitidis GN=TUBA1 PE=2 SV=1	0	gnl|CDD|177802 PLN00221. PLN00221. tubulin alpha chain; Provisional.	0	tr|F6H5R4|F6H5R4_VITVI Putative uncharacterized protein OS=Vitis vinifera GN=VIT_14s0108g00440 PE=3 SV=1	0	gb|ACN40181.1| unknown [Picea sitchensis] gb|ACN40840.1| unknown [Picea sitchensis]	0	TBA1_ARATH/3-226 PF00091.20;Tubulin;	3e-130	Z	GO:0005856.cytoskeleton;GO:0007018.microtubule-based movement;GO:0005874.microtubule;GO:0006184.GTP catabolic process;GO:0005737.cytoplasm;GO:0003924.GTPase activity;GO:0051258.protein polymerization;GO:0043234.protein complex;GO:0000166.nucleotide binding;GO:0007017.microtubule-based process;GO:0005198.structural molecule activity;GO:0005525.GTP binding;	-	K07374	ko04145. Phagosome;ko04540. Gap junction;ko05130. Pathogenic Escherichia coli infection;
comp42442_c0	0.0036846	-8.08428	0.000503526	0.109687	Down	sp|P83947|PME1_FICPW Pectinesterase/pectinesterase inhibitor OS=Ficus pumila var. awkeotsang PE=1 SV=1	0	gnl|CDD|165942 PLN02301. PLN02301. pectinesterase/pectinesterase inhibitor.	0	tr|B9RXQ4|B9RXQ4_RICCO Pectinesterase OS=Ricinus communis GN=RCOM_0905530 PE=3 SV=1	0	ref|XP_002518523.1| Pectinesterase precursor. putative [Ricinus communis] gb|EEF43910.1| Pectinesterase precursor. putative [Ricinus communis]	0	B9RXQ4_RICCO/236-533 PF01095.14;Pectinesterase;	6e-173	-	GO:0009835.fruit ripening;GO:0045330.aspartyl esterase activity;GO:0030599.pectinesterase activity;GO:0007047.cellular cell wall organization;GO:0005618.cell wall;GO:0016787.hydrolase activity;GO:0004857.enzyme inhibitor activity;GO:0043086.negative regulation of catalytic activity;GO:0005576.extracellular region;GO:0042545.cell wall modification;	EC:3.1.1.11	K01051	ko00040. Pentose and glucuronate interconversions;ko00500. Starch and sucrose metabolism;
comp42470_c0	0.00816993	-6.93546	0.0281446	1	Down	-	-	-	-	tr|B9SMN9|B9SMN9_RICCO Transcription factor. putative OS=Ricinus communis GN=RCOM_1626870 PE=4 SV=1	2e-37	ref|XP_002527258.1| transcription factor. putative [Ricinus communis] gb|EEF35102.1| transcription factor. putative [Ricinus communis]	1e-37	A5AK99_VITVI/1-147 PB033400; Pfam-B_33400;	5e-26	-	GO:0005634.nucleus;GO:0006355.regulation of transcription. DNA-dependent;	-	-	-
comp42487_c0	0	#NAME?	0.0075123	0.596181	Down	sp|P12459|TBB1_SOYBN Tubulin beta-1 chain OS=Glycine max GN=TUBB1 PE=3 SV=1	1e-141	gnl|CDD|177801 PLN00220. PLN00220. tubulin beta chain; Provisional.	6e-178	tr|F6HUC8|F6HUC8_VITVI Putative uncharacterized protein OS=Vitis vinifera GN=VIT_02s0025g03540 PE=3 SV=1	3e-142	ref|XP_002304492.1| tubulin. beta chain [Populus trichocarpa] gb|EEE79471.1| tubulin. beta chain [Populus trichocarpa]	3e-142	TBB2_SOYBN/261-383 PF03953.12;Tubulin_C;	1e-76	Z	GO:0005856.cytoskeleton;GO:0007018.microtubule-based movement;GO:0005874.microtubule;GO:0006184.GTP catabolic process;GO:0005737.cytoplasm;GO:0003924.GTPase activity;GO:0051258.protein polymerization;GO:0043234.protein complex;GO:0000166.nucleotide binding;GO:0007017.microtubule-based process;GO:0005198.structural molecule activity;GO:0005525.GTP binding;	-	K07375	ko04145. Phagosome;ko04540. Gap junction;ko05130. Pathogenic Escherichia coli infection;
comp42539_c0	0	#NAME?	0.00362508	0.385352	Down
comp42555_c0	173.333	7.43741	0.023816	1	Up	-	-	-	-	-	-	-	-	-	-	-	-	-	-	-
comp42658_c0	0.0652778	-3.93726	0.0380886	1	Down	-	-	gnl|CDD|203407 pfam06203. CCT. CCT motif. This short motif is found in a number of plant proteins. It is rich in basic amino acids and has been called a CCT motif after Co. Col and Toc1. The CCT motif is about 45 amino acids long and contains a putative nuclear localisation signal within the second half of the CCT motif. Toc1 mutants have been identified in this region.	1e-17	tr|B9SQU1|B9SQU1_RICCO Putative uncharacterized protein OS=Ricinus communis GN=RCOM_1217770 PE=4 SV=1	5e-156	ref|XP_002528360.1| conserved hypothetical protein [Ricinus communis] gb|EEF34032.1| conserved hypothetical protein [Ricinus communis]	4e-156	B6TX69_MAIZE/289-333 PF06203.9;CCT;	8e-20	-	-	-	-	-
comp42676_c0	Inf	Inf	0.0236935	1	Up	-	-	-	-	-	-	-	-	-	-	-	-	-	-	-
comp42690_c0	0.0318979	-4.97039	0.0122784	0.779108	Down	sp|Q9LJM4|IKU2_ARATH Receptor-like protein kinase HAIKU2 OS=Arabidopsis thaliana GN=IKU2 PE=1 SV=1	0	gnl|CDD|177728 PLN00113. PLN00113. leucine-rich repeat receptor-like protein kinase; Provisional.	6e-138	tr|B9R6R4|B9R6R4_RICCO Receptor protein kinase CLAVATA1. putative OS=Ricinus communis GN=RCOM_1584490 PE=3 SV=1	0	ref|XP_002510007.1| Receptor protein kinase CLAVATA1 precursor. putative [Ricinus communis] gb|EEF52194.1| Receptor protein kinase CLAVATA1 precursor. putative [Ricinus communis]	0	B9R6R4_RICCO/660-945 PF00069.20;Pkinase;	4e-154	T	GO:0032440.2-alkenal reductase [NAD(P)] activity;GO:0016020.membrane;GO:0016310.phosphorylation;GO:0005524.ATP binding;GO:0016301.kinase activity;GO:0004872.receptor activity;GO:0006468.protein phosphorylation;GO:0055114.oxidation-reduction process;GO:0004674.protein serine/threonine kinase activity;GO:0000166.nucleotide binding;GO:0004672.protein kinase activity;GO:0016021.integral to membrane;G…	-	-	-
comp42695_c0	36.7949	5.20143	0.0110641	0.74043	Up	-	-	-	-	-	-	-	-	-	-	-	-	-	-	-
comp42709_c0	0.00247647	-8.6575	0.00122838	0.189681	Down	sp|Q38946|DHE2_ARATH Glutamate dehydrogenase 2 OS=Arabidopsis thaliana GN=GDH2 PE=1 SV=1	0	gnl|CDD|178095 PLN02477. PLN02477. glutamate dehydrogenase.	0	tr|B9RA12|B9RA12_RICCO Glutamate dehydrogenase OS=Ricinus communis GN=RCOM_1502760 PE=3 SV=1	0	ref|XP_002511037.1| glutamate dehydrogenase. putative [Ricinus communis] gb|EEF51639.1| glutamate dehydrogenase. putative [Ricinus communis]	0	B9RA12_RICCO/176-408 PF00208.16;ELFV_dehydrog;	4e-142	E	GO:0004353.glutamate dehydrogenase [NAD(P)+] activity;GO:0006520.cellular amino acid metabolic process;GO:0055114.oxidation-reduction process;GO:0016639.oxidoreductase activity. acting on the CH-NH2 group of donors. NAD or NADP as acceptor;GO:0005488.binding;GO:0016491.oxidoreductase activity;	EC:1.4.1.3	K00261	ko00250. Alanine. aspartate and glutamate metabolism;ko00330. Arginine and proline metabolism;ko00471. D-Glutamine and D-glutamate metabolism;ko00910. Nitrogen metabolism;ko04964. Proximal tubule bicarbonate reclamation;
comp42771_c0	0.00503525	-7.63372	0.00949304	0.678068	Down	sp|O81007|GT7_ARATH Putative glycosyltransferase 7 OS=Arabidopsis thaliana GN=GT7 PE=2 SV=1	5e-179	gnl|CDD|178723 PLN03181. PLN03181. glycosyltransferase; Provisional.	0	tr|D9ZIV9|D9ZIV9_MALDO CAMTA domain class transcription factor OS=Malus domestica GN=CAMTA3 PE=2 SV=1	0	gb|ADL36662.1| CAMTA domain class transcription factor [Malus x domestica]	0	D9ZIV9_MALDO/117-391 PF05637.7;Glyco_transf_34;	0	-	GO:0016020.membrane;GO:0016758.transferase activity. transferring hexosyl groups;GO:0007047.cellular cell wall organization;GO:0000139.Golgi membrane;GO:0033843.xyloglucan 6-xylosyltransferase activity;GO:0016757.transferase activity. transferring glycosyl groups;GO:0005794.Golgi apparatus;GO:0016021.integral to membrane;GO:0016740.transferase activity;	-	-	-
comp42775_c0	Inf	Inf	0.000164483	0.0526548	Up	-	-	-	-	-	-	-	-	-	-	-	-	-	-	-
comp42786_c0	0.0447928	-4.48059	0.0252028	1	Down	sp|Q9LJM4|IKU2_ARATH Receptor-like protein kinase HAIKU2 OS=Arabidopsis thaliana GN=IKU2 PE=1 SV=1	0	gnl|CDD|177728 PLN00113. PLN00113. leucine-rich repeat receptor-like protein kinase; Provisional.	4e-138	tr|B9R6R4|B9R6R4_RICCO Receptor protein kinase CLAVATA1. putative OS=Ricinus communis GN=RCOM_1584490 PE=3 SV=1	0	ref|XP_002510007.1| Receptor protein kinase CLAVATA1 precursor. putative [Ricinus communis] gb|EEF52194.1| Receptor protein kinase CLAVATA1 precursor. putative [Ricinus communis]	0	B9R6R4_RICCO/660-945 PF00069.20;Pkinase;	3e-154	T	GO:0032440.2-alkenal reductase [NAD(P)] activity;GO:0016020.membrane;GO:0016310.phosphorylation;GO:0005524.ATP binding;GO:0016301.kinase activity;GO:0004872.receptor activity;GO:0006468.protein phosphorylation;GO:0055114.oxidation-reduction process;GO:0004674.protein serine/threonine kinase activity;GO:0000166.nucleotide binding;GO:0004672.protein kinase activity;GO:0016021.integral to membrane;G…	-	-	-
comp42868_c0	0.0176607	-5.82331	0.0044424	0.440587	Down	sp|Q8L493|BCAL3_ARATH Branched-chain-amino-acid aminotransferase-like protein 3. chloroplastic OS=Arabidopsis thaliana GN=At5g57850 PE=2 SV=1	5e-116	gnl|CDD|178438 PLN02845. PLN02845. Branched-chain-amino-acid aminotransferase-like protein.	0	tr|B9HZQ8|B9HZQ8_POPTR Predicted protein OS=Populus trichocarpa GN=POPTRDRAFT_834098 PE=3 SV=1	0	ref|XP_002317480.1| predicted protein [Populus trichocarpa] gb|EEE98092.1| predicted protein [Populus trichocarpa]	0	B9HZQ8_POPTR/84-319 PF01063.14;Aminotran_4;	1e-130	-	GO:0047810.D-alanine:2-oxoglutarate aminotransferase activity;GO:0008152.metabolic process;GO:0008483.transaminase activity;GO:0016740.transferase activity;GO:0003824.catalytic activity;	EC:2.6.1.42	K00826	ko00280. Valine. leucine and isoleucine degradation;ko00290. Valine. leucine and isoleucine biosynthesis;ko00770. Pantothenate and CoA biosynthesis;
comp42873_c0	0.0414079	-4.59395	0.038319	1	Down	sp|Q38944|DET2_ARATH Probable steroid reductase DET2 OS=Arabidopsis thaliana GN=DET2 PE=2 SV=2	2e-136	gnl|CDD|178015 PLN02392. PLN02392. probable steroid reductase DET2.	0	tr|B9IG44|B9IG44_POPTR Predicted protein OS=Populus trichocarpa GN=POPTRDRAFT_576916 PE=4 SV=1	6e-150	ref|XP_002323554.1| predicted protein [Populus trichocarpa] gb|EEF05315.1| predicted protein [Populus trichocarpa]	6e-150	A5B1R9_VITVI/108-257 PF02544.11;Steroid_dh;	9e-93	I	GO:0016627.oxidoreductase activity. acting on the CH-CH group of donors;GO:0016020.membrane;GO:0005792.microsome;GO:0005783.endoplasmic reticulum;GO:0030154.cell differentiation;GO:0003865.3-oxo-5-alpha-steroid 4-dehydrogenase activity;GO:0055114.oxidation-reduction process;GO:0005737.cytoplasm;GO:0008202.steroid metabolic process;GO:0007548.sex differentiation;GO:0016021.integral to membrane;GO:…	EC:1.3.99.-	K09591	ko00905. Brassinosteroid biosynthesis;
comp42874_c0	0.00562114	-7.47492	0.00312822	0.356938	Down	-	-	-	-	tr|A5BFE0|A5BFE0_VITVI Putative uncharacterized protein OS=Vitis vinifera GN=VIT_08s0040g03380 PE=4 SV=1	4e-55	ref|XP_002273762.2| PREDICTED: UNC93-like protein-like [Vitis vinifera] emb|CAN76819.1| hypothetical protein VITISV_029718 [Vitis vinifera] emb|CBI32604.3| unnamed protein product [Vitis vinifera]	3e-55	B8BMJ7_ORYSI/61-281 PB008480; Pfam-B_8480;	5e-46	-	-	-	-	-
comp42878_c0	14.7964	3.88718	0.0366576	1	Up	sp|O48651|ERG1_PANGI Squalene monooxygenase OS=Panax ginseng PE=2 SV=1	0	gnl|CDD|178566 PLN02985. PLN02985. squalene monooxygenase.	0	tr|I1M8X2|I1M8X2_SOYBN Uncharacterized protein OS=Glycine max PE=4 SV=1	0	ref|XP_003544503.1| PREDICTED: squalene monooxygenase-like [Glycine max]	0	D7T3J5_VITVI/175-448 PF08491.5;SE;	4e-174	I	GO:0016020.membrane;GO:0008152.metabolic process;GO:0050660.flavin adenine dinucleotide binding;GO:0016021.integral to membrane;GO:0004506.squalene monooxygenase activity;GO:0055114.oxidation-reduction process;GO:0016491.oxidoreductase activity;	EC:1.14.13.132	K00511	ko00909. Sesquiterpenoid and triterpenoid biosynthesis;
comp42882_c0	0	#NAME?	0.000360748	0.0890318	Down
comp42912_c0	114.167	6.835	0.019869	1	Up	sp|Q93Z81|CAX3_ARATH Vacuolar cation/proton exchanger 3 OS=Arabidopsis thaliana GN=CAX3 PE=1 SV=1	7e-72	gnl|CDD|129926 TIGR00846. caca2. calcium/proton exchanger. The Ca2+:Cation Antiporter (CaCA) Family (TC 2.A.19)Proteins of the CaCA family are found ubiquitously. having been identified in animals. plants. yeast. archaea and widely divergent bacteria.All of the characterized animal proteins catalyze Ca2+:Na+ exchange although some also transport K+. The NCX1 plasma membrane protein exchanges 3 Na…	1e-56	tr|B9SI20|B9SI20_RICCO Vacuolar cation/proton exchanger 1a. putative OS=Ricinus communis GN=RCOM_0612230 PE=4 SV=1	4e-96	ref|XP_002525639.1| Vacuolar cation/proton exchanger 1a. putative [Ricinus communis] gb|EEF36757.1| Vacuolar cation/proton exchanger 1a. putative [Ricinus communis]	4e-96	B9HP42_POPTR/76-224 PF01699.19;Na_Ca_ex;	2e-48	P	GO:0016020.membrane;GO:0055085.transmembrane transport;GO:0016021.integral to membrane;GO:0006812.cation transport;GO:0008324.cation transmembrane transporter activity;	-	K07300	-
comp42941_c0	35.625	5.15482	0.00920919	0.669269	Up	sp|Q8S8N6|PLA2A_ARATH Phospholipase A2-alpha OS=Arabidopsis thaliana GN=PLA2-ALPHA PE=1 SV=1	5e-69	gnl|CDD|153095 cd04706. PLA2_plant. PLA2_plant: Plant-specific sub-family of Phospholipase A2. a super-family of secretory and cytosolic enzymes; the latter are either Ca dependent or Ca independent. Enzymatically active PLA2 cleaves the sn-2 position of the glycerol backbone of phospholipids; secreted PLA2s have also been found to specifically bind to a variety of soluble and membrane proteins i…	7e-60	tr|A9PB93|A9PB93_POPTR Putative uncharacterized protein OS=Populus trichocarpa PE=2 SV=1	3e-75	gb|ABK93646.1| unknown [Populus trichocarpa]	3e-75	B9SCE0_RICCO/41-145 PF00068.14;Phospholip_A2_1;	2e-54	-	GO:0016042.lipid catabolic process;GO:0016787.hydrolase activity;GO:0005509.calcium ion binding;GO:0006644.phospholipid metabolic process;GO:0004623.phospholipase A2 activity;	EC:3.1.1.4	K01047	ko00564. Glycerophospholipid metabolism;ko00565. Ether lipid metabolism;ko00590. Arachidonic acid metabolism;ko00591. Linoleic acid metabolism;ko00592. alpha-Linolenic acid metabolism;ko04270. Vascular smooth muscle contraction;ko04972. Pancreatic secretion;ko04975. Fat digestion and absorption;
comp42946_c0	210	7.71425	0.000470675	0.105242	Up	sp|Q8S8N6|PLA2A_ARATH Phospholipase A2-alpha OS=Arabidopsis thaliana GN=PLA2-ALPHA PE=1 SV=1	8e-69	gnl|CDD|153095 cd04706. PLA2_plant. PLA2_plant: Plant-specific sub-family of Phospholipase A2. a super-family of secretory and cytosolic enzymes; the latter are either Ca dependent or Ca independent. Enzymatically active PLA2 cleaves the sn-2 position of the glycerol backbone of phospholipids; secreted PLA2s have also been found to specifically bind to a variety of soluble and membrane proteins i…	1e-59	tr|A9PB93|A9PB93_POPTR Putative uncharacterized protein OS=Populus trichocarpa PE=2 SV=1	5e-75	gb|ABK93646.1| unknown [Populus trichocarpa]	4e-75	B9SCE0_RICCO/41-145 PF00068.14;Phospholip_A2_1;	2e-54	-	GO:0016042.lipid catabolic process;GO:0016787.hydrolase activity;GO:0005509.calcium ion binding;GO:0006644.phospholipid metabolic process;GO:0004623.phospholipase A2 activity;	EC:3.1.1.4	K01047	ko00564. Glycerophospholipid metabolism;ko00565. Ether lipid metabolism;ko00590. Arachidonic acid metabolism;ko00591. Linoleic acid metabolism;ko00592. alpha-Linolenic acid metabolism;ko04270. Vascular smooth muscle contraction;ko04972. Pancreatic secretion;ko04975. Fat digestion and absorption;
comp43090_c0	0	#NAME?	0.0415883	1	Down
comp43096_c0	16.6425	4.0568	0.037618	1	Up	sp|O48651|ERG1_PANGI Squalene monooxygenase OS=Panax ginseng PE=2 SV=1	0	gnl|CDD|178566 PLN02985. PLN02985. squalene monooxygenase.	0	tr|I1M8X2|I1M8X2_SOYBN Uncharacterized protein OS=Glycine max PE=4 SV=1	0	ref|XP_003544503.1| PREDICTED: squalene monooxygenase-like [Glycine max]	0	D7T3J5_VITVI/175-448 PF08491.5;SE;	3e-174	I	GO:0016020.membrane;GO:0008152.metabolic process;GO:0050660.flavin adenine dinucleotide binding;GO:0016021.integral to membrane;GO:0004497.monooxygenase activity;GO:0004506.squalene monooxygenase activity;GO:0055114.oxidation-reduction process;GO:0016491.oxidoreductase activity;	EC:1.14.13.132	K00511	ko00909. Sesquiterpenoid and triterpenoid biosynthesis;
comp43228_c0	0	#NAME?	0.00829817	0.632112	Down
comp43244_c0	0.003885	-8.00787	0.00468051	0.455215	Down
comp43296_c0	325.333	8.34577	0.000251293	0.0695848	Up	sp|Q1PSI9|IDND_VITVI L-idonate 5-dehydrogenase OS=Vitis vinifera GN=VIT_16s0100g00290 PE=1 SV=2	4e-30	gnl|CDD|178305 PLN02702. PLN02702. L-idonate 5-dehydrogenase.	2e-44	tr|Q6EM46|Q6EM46_MALDO NAD-dependent sorbitol dehydrogenase 1 OS=Malus domestica PE=2 SV=1	3e-33	gb|AAP69749.1| NAD-dependent sorbitol dehydrogenase 1 [Malus x domestica]	3e-33	Q5I6M4_MALDO/51-162 PF08240.7;ADH_N;	1e-17	Q	GO:0003939.L-iditol 2-dehydrogenase activity;GO:0046872.metal ion binding;GO:0016616.oxidoreductase activity. acting on the CH-OH group of donors. NAD or NADP as acceptor;GO:0008270.zinc ion binding;GO:0055114.oxidation-reduction process;GO:0005488.binding;GO:0016491.oxidoreductase activity;	EC:1.1.1.14	K00008	ko00051. Fructose and mannose metabolism;
comp43404_c0	0.00881834	-6.82528	0.0329179	1	Down	-	-	gnl|CDD|177678 PLN00046. PLN00046. photosystem I reaction center subunit O; Provisional.	6e-70	tr|Q8S9G3|Q8S9G3_TOBAC Putative 16kDa membrane protein OS=Nicotiana tabacum PE=2 SV=1	5e-63	gb|AFK38505.1| unknown [Medicago truncatula]	2e-63	B9SCY3_RICCO/20-141 PB011046; Pfam-B_11046;	4e-62	-	-	-	K14332	ko00195. Photosynthesis;
comp43486_c0	0.00968992	-6.6893	0.0397322	1	Down	sp|Q9SK91|BH094_ARATH Transcription factor bHLH94 OS=Arabidopsis thaliana GN=BHLH94 PE=2 SV=2	1e-72	gnl|CDD|200925 pfam00010. HLH. Helix-loop-helix DNA-binding domain.	1e-12	tr|D9ZIP6|D9ZIP6_MALDO BHLH domain class transcription factor OS=Malus domestica GN=BHLH8 PE=2 SV=1	1e-165	gb|ADL36599.1| BHLH domain class transcription factor [Malus x domestica]	1e-165	D7KLS2_ARALL/113-164 PF00010.21;HLH;	8e-23	-	GO:0005634.nucleus;GO:0006355.regulation of transcription. DNA-dependent;	-	-	-
comp43503_c0	Inf	Inf	3.42695e-05	0.0239119	Up	-	-	gnl|CDD|107229 cd06472. ACD_ScHsp26_like. Alpha crystallin domain (ACD) found in Saccharomyces cerevisiae (Sc) small heat shock protein (Hsp)26 and similar proteins. sHsps are molecular chaperones that suppress protein aggregation and protect against cell stress. and are generally active as large oligomers consisting of multiple subunits. ScHsp26 is temperature-regulated. it switches from an inac…	4e-23	tr|B9SMA2|B9SMA2_RICCO Heat-shock protein. putative OS=Ricinus communis GN=RCOM_0297680 PE=3 SV=1	1e-27	ref|XP_002527121.1| heat-shock protein. putative [Ricinus communis] gb|EEF35284.1| heat-shock protein. putative [Ricinus communis]	1e-27	B9SMA2_RICCO/45-150 PF00011.16;HSP20;	7e-29	-	-	-	K13993	ko04141. Protein processing in endoplasmic reticulum;
comp43505_c0	15.9167	3.99247	0.0391677	1	Up	-	-	gnl|CDD|201233 pfam00447. HSF_DNA-bind. HSF-type DNA-binding.	1e-23	tr|B9RK82|B9RK82_RICCO Heat shock factor protein HSF30. putative OS=Ricinus communis GN=RCOM_1047180 PE=3 SV=1	7e-73	ref|XP_002514126.1| Heat shock factor protein HSF30. putative [Ricinus communis] gb|EEF48080.1| Heat shock factor protein HSF30. putative [Ricinus communis]	6e-73	B9RK82_RICCO/138-232 PF00447.12;HSF_DNA-bind;	5e-23	-	GO:0005634.nucleus;GO:0003677.DNA binding;GO:0006355.regulation of transcription. DNA-dependent;GO:0006950.response to stress;GO:0043565.sequence-specific DNA binding;GO:0006351.transcription. DNA-dependent;GO:0003700.sequence-specific DNA binding transcription factor activity;	-	K09419	-
comp43549_c0	0.00816993	-6.93546	0.0281446	1	Down	sp|O48786|C734A_ARATH Cytochrome P450 734A1 OS=Arabidopsis thaliana GN=CYP734A1 PE=2 SV=1	4e-21	-	-	tr|B9RNP2|B9RNP2_RICCO Cytochrome P450. putative OS=Ricinus communis GN=RCOM_0919450 PE=3 SV=1	1e-31	gb|AFK40287.1| unknown [Lotus japonicus]	3e-34	B9T0P7_RICCO/698-793 PF00067.17;p450;	2e-34	-	GO:0009055.electron carrier activity;GO:0020037.heme binding;GO:0005506.iron ion binding;GO:0055114.oxidation-reduction process;GO:0016705.oxidoreductase activity. acting on paired donors. with incorporation or reduction of molecular oxygen;GO:0046872.metal ion binding;GO:0050616.secologanin synthase activity;GO:0004497.monooxygenase activity;GO:0016491.oxidoreductase activity;	-	-	-
comp43589_c0	0	#NAME?	0.00238119	0.296406	Down	-	-	gnl|CDD|190135 pfam01844. HNH. HNH endonuclease.	1e-08	tr|B9RLX6|B9RLX6_RICCO Endonuclease. putative OS=Ricinus communis GN=RCOM_1471630 PE=4 SV=1	1e-81	gb|AFK48545.1| unknown [Lotus japonicus]	2e-83	C6T0T5_SOYBN/122-161 PF01844.18;HNH;	1e-20	-	GO:0004519.endonuclease activity;GO:0003676.nucleic acid binding;	-	-	-
comp43627_c0	Inf	Inf	0.000170812	0.0530401	Up	sp|Q8SVY9|Y3G1_ENCCU Uncharacterized protein ECU03_1610 OS=Encephalitozoon cuniculi (strain GB-M1) GN=ECU03_1610 PE=1 SV=1	5e-11	-	-	tr|F6HJV8|F6HJV8_VITVI Putative uncharacterized protein OS=Vitis vinifera GN=VIT_00s0908g00010 PE=4 SV=1	9e-27	ref|XP_002280134.2| PREDICTED: desiccation-related protein PCC3-06-like [Vitis vinifera]	8e-27	D7TJB6_VITVI/4-268 PB116906; Pfam-B_116906;	2e-26	S	-	-	-	-
comp43666_c0	0.00528262	-7.56453	0.00261235	0.311549	Down	-	-	gnl|CDD|72935 cd00010. AAI_LTSS. AAI_LTSS: Alpha-Amylase Inhibitors (AAI). Lipid Transfer (LT) and Seed Storage (SS) Protein family; a protein family unique to higher plants that includes cereal-type alpha-amylase inhibitors. lipid transfer proteins. seed storage proteins. and similar proteins. Proteins in this family are known to play important roles. in defending plants from insects and pathoge…	1e-10	tr|Q9M329|Q9M329_ARATH At3g53980 OS=Arabidopsis thaliana GN=F5K20_280 PE=2 SV=1	1e-50	ref|NP_190966.1| bifunctional inhibitor/lipid-transfer protein/seed storage 2S albumin-like protein [Arabidopsis thaliana] ref|NP_850700.1| bifunctional inhibitor/lipid-transfer protein/seed storage 2S albumin-like protein [Arabidopsis thaliana] emb|CAB88360.1| putative protein [Arabidopsis thaliana] gb|AAO00805.1| putative protein [Arabidopsis thaliana] gb|AAP21327.1| At3g53980 [Arabidopsis thal…	1e-50	Q9M329_ARATH/14-108 PF14368.1;LTP_2;	4e-41	-	GO:0008233.peptidase activity;GO:0006869.lipid transport;	-	-	-
comp43683_c0	Inf	Inf	0.000129793	0.0481883	Up	-	-	-	-	-	-	-	-	-	-	-	-	-	-	-
comp43710_c0	0	#NAME?	0.000510669	0.110678	Down	-	-	-	-	tr|B9RWS4|B9RWS4_RICCO Putative uncharacterized protein OS=Ricinus communis GN=RCOM_1023950 PE=4 SV=1	1e-75	ref|XP_002518193.1| conserved hypothetical protein [Ricinus communis] gb|EEF44326.1| conserved hypothetical protein [Ricinus communis]	1e-75	B9RWS4_RICCO/20-219 PB113570; Pfam-B_113570;	2e-72	-	-	-	-	-
comp43781_c0	16.6176	4.05464	0.0306102	1	Up	-	-	-	-	tr|D9ZIW3|D9ZIW3_MALDO COL domain class transcription factor OS=Malus domestica GN=COL11 PE=2 SV=1	6e-70	gb|AFK64815.1| light-regulated zinc finger protein 1. partial [Prunus persica]	6e-102	C5XL81_SORBI/218-350 PB004654; Pfam-B_4654;	2e-20	-	GO:0008270.zinc ion binding;GO:0005622.intracellular;	-	-	-
comp43802_c0	Inf	Inf	0.000225976	0.0651911	Up
comp43837_c0	0.0510204	-4.29278	0.0234593	1	Down	sp|Q9SHJ8|HIBC8_ARATH 3-hydroxyisobutyryl-CoA hydrolase-like protein 5 OS=Arabidopsis thaliana GN=At1g06550 PE=2 SV=2	0	gnl|CDD|178462 PLN02874. PLN02874. 3-hydroxyisobutyryl-CoA hydrolase-like protein.	0	tr|A9PBA7|A9PBA7_POPTR Predicted protein OS=Populus trichocarpa GN=POPTRDRAFT_551227 PE=2 SV=1	0	ref|XP_002300870.1| predicted protein [Populus trichocarpa] gb|ABK93660.1| unknown [Populus trichocarpa] gb|EEE80143.1| predicted protein [Populus trichocarpa]	0	B9SKX9_RICCO/16-257 PF00378.15;ECH;	2e-138	I	GO:0016829.lyase activity;GO:0008152.metabolic process;GO:0003824.catalytic activity;GO:0004300.enoyl-CoA hydratase activity;	EC:3.1.2.4	K05605	ko00280. Valine. leucine and isoleucine degradation;ko00410. beta-Alanine metabolism;ko00640. Propanoate metabolism;
comp43849_c0	0	#NAME?	0.0415883	1	Down	-	-	-	-	-	-	-	-	-	-	-	-	-	-	-
comp43943_c0	0	#NAME?	0.028959	1	Down	sp|Q9FUS8|GSTUH_ARATH Glutathione S-transferase U17 OS=Arabidopsis thaliana GN=GSTU17 PE=2 SV=1	3e-74	gnl|CDD|198294 cd03185. GST_C_Tau. C-terminal. alpha helical domain of Class Tau Glutathione S-transferases. Glutathione S-transferase (GST) C-terminal domain family. Class Tau subfamily; GSTs are cytosolic dimeric proteins involved in cellular detoxification by catalyzing the conjugation of glutathione (GSH) with a wide range of endogenous and xenobiotic alkylating agents. including carcinogens.…	2e-49	tr|F6HPH1|F6HPH1_VITVI Putative uncharacterized protein OS=Vitis vinifera GN=VIT_01s0026g01340 PE=3 SV=1	2e-86	ref|XP_002273830.1| PREDICTED: glutathione S-transferase U17 isoform 1 [Vitis vinifera]	2e-86	Q9SEK1_PAPSO/78-205 PF00043.20;GST_C;	3e-46	O	GO:0016740.transferase activity;	EC:2.5.1.18	K00799	ko00480. Glutathione metabolism;ko00980. Metabolism of xenobiotics by cytochrome P450;ko00982. Drug metabolism - cytochrome P450;ko05204. Chemical carcinogenesis;
comp43945_c0	0	#NAME?	0.0125728	0.787567	Down	sp|Q9ZPS9|BRL2_ARATH Serine/threonine-protein kinase BRI1-like 2 OS=Arabidopsis thaliana GN=BRL2 PE=1 SV=1	0	gnl|CDD|177728 PLN00113. PLN00113. leucine-rich repeat receptor-like protein kinase; Provisional.	2e-149	tr|C6FF68|C6FF68_SOYBN ATP binding/protein serine/threonine kinase OS=Glycine max PE=2 SV=1	0	ref|NP_001237994.1| ATP binding/protein serine/threonine kinase [Glycine max] gb|ACJ37409.1| ATP binding/protein serine/threonine kinase [Glycine max]	0	B9S7D4_RICCO/843-1125 PF00069.20;Pkinase;	0	TS	GO:0016020.membrane;GO:0016310.phosphorylation;GO:0005524.ATP binding;GO:0055114.oxidation-reduction process;GO:0000166.nucleotide binding;GO:0004672.protein kinase activity;GO:0016021.integral to membrane;GO:0005886.plasma membrane;GO:0005496.steroid binding;GO:0016491.oxidoreductase activity;GO:0032440.2-alkenal reductase [NAD(P)] activity;GO:0016301.kinase activity;GO:0004872.receptor activity…	-	-	-
comp43957_c0	0.0645459	-3.95353	0.048498	1	Down	sp|P32110|GSTX6_SOYBN Probable glutathione S-transferase OS=Glycine max GN=HSP26-A PE=2 SV=1	9e-69	gnl|CDD|198294 cd03185. GST_C_Tau. C-terminal. alpha helical domain of Class Tau Glutathione S-transferases. Glutathione S-transferase (GST) C-terminal domain family. Class Tau subfamily; GSTs are cytosolic dimeric proteins involved in cellular detoxification by catalyzing the conjugation of glutathione (GSH) with a wide range of endogenous and xenobiotic alkylating agents. including carcinogens.…	3e-44	tr|B9NBW2|B9NBW2_POPTR Predicted protein OS=Populus trichocarpa GN=POPTRDRAFT_675749 PE=2 SV=1	1e-107	ref|XP_002332749.1| predicted protein [Populus trichocarpa] gb|EEE71554.1| predicted protein [Populus trichocarpa] gb|ADB11376.1| tau class glutathione transferase GSTU52 [Populus trichocarpa]	1e-107	Q9FQE4_SOYBN/60-190 PF00043.20;GST_C;	2e-57	O	GO:0004364.glutathione transferase activity;GO:0006952.defense response;GO:0009734.auxin mediated signaling pathway;GO:0006950.response to stress;GO:0016740.transferase activity;	EC:2.5.1.18	K00799	ko00480. Glutathione metabolism;ko00980. Metabolism of xenobiotics by cytochrome P450;ko00982. Drug metabolism - cytochrome P450;ko05204. Chemical carcinogenesis;
comp43991_c0	0.0519095	-4.26786	0.0241466	1	Down	sp|Q9CAV6|WNK1_ARATH Serine/threonine-protein kinase WNK1 OS=Arabidopsis thaliana GN=WNK1 PE=1 SV=1	0	gnl|CDD|197582 smart00220. S_TKc. Serine/Threonine protein kinases. catalytic domain. Phosphotransferases. Serine or threonine-specific kinase subfamily.	1e-62	tr|F6HDP8|F6HDP8_VITVI Putative uncharacterized protein OS=Vitis vinifera GN=VIT_05s0020g03380 PE=4 SV=1	0	ref|XP_002278361.1| PREDICTED: serine/threonine-protein kinase WNK1-like [Vitis vinifera]	0	B9RTS8_RICCO/24-281 PF00069.20;Pkinase;	8e-164	R	GO:0016310.phosphorylation;GO:0004709.MAP kinase kinase kinase activity;GO:0005524.ATP binding;GO:0004674.protein serine/threonine kinase activity;GO:0016301.kinase activity;GO:0004672.protein kinase activity;GO:0006468.protein phosphorylation;GO:0016740.transferase activity;GO:0016772.transferase activity. transferring phosphorus-containing groups;	EC:2.7.11.1	K08867	-
comp44015_c0	0.0082713	-6.91767	0.009183	0.667935	Down	sp|P28551|TBB3_SOYBN Tubulin beta chain (Fragment) OS=Glycine max GN=TUBB PE=2 SV=2	5e-130	gnl|CDD|177801 PLN00220. PLN00220. tubulin beta chain; Provisional.	6e-163	tr|B9GWI1|B9GWI1_POPTR Tubulin. beta chain OS=Populus trichocarpa GN=TUB10 PE=3 SV=1	7e-133	ref|XP_002304492.1| tubulin. beta chain [Populus trichocarpa] gb|EEE79471.1| tubulin. beta chain [Populus trichocarpa]	6e-133	TBB1_SOYBN/3-224 PF00091.20;Tubulin;	1e-128	Z	GO:0005856.cytoskeleton;GO:0007018.microtubule-based movement;GO:0005874.microtubule;GO:0006184.GTP catabolic process;GO:0005737.cytoplasm;GO:0003924.GTPase activity;GO:0051258.protein polymerization;GO:0043234.protein complex;GO:0000166.nucleotide binding;GO:0007017.microtubule-based process;GO:0005198.structural molecule activity;GO:0005525.GTP binding;	-	K07375	ko04145. Phagosome;ko04540. Gap junction;ko05130. Pathogenic Escherichia coli infection;
comp44047_c0	0.0183655	-5.76686	0.0222686	1	Down	sp|Q96522|PER45_ARATH Peroxidase 45 OS=Arabidopsis thaliana GN=PER45 PE=1 SV=1	5e-159	gnl|CDD|173827 cd00693. secretory_peroxidase. Horseradish peroxidase and related secretory plant peroxidases. Secretory peroxidases belong to class III of the plant heme-dependent peroxidase superfamily. All members of the superfamily share a heme prosthetic group and catalyze a multistep oxidative reaction involving hydrogen peroxide as the electron acceptor. Class III peroxidases are found in t…	4e-157	tr|D7SQC8|D7SQC8_VITVI Putative uncharacterized protein OS=Vitis vinifera GN=VIT_11s0052g00650 PE=3 SV=1	3e-168	ref|XP_002268127.1| PREDICTED: peroxidase 16 [Vitis vinifera] emb|CBI17859.3| unnamed protein product [Vitis vinifera]	2e-168	B9T3I4_RICCO/44-293 PF00141.18;peroxidase;	4e-143	-	GO:0006979.response to oxidative stress;GO:0046872.metal ion binding;GO:0020037.heme binding;GO:0004601.peroxidase activity;GO:0055114.oxidation-reduction process;GO:0016491.oxidoreductase activity;	EC:1.11.1.7	K00430	ko00360. Phenylalanine metabolism;ko00680. Methane metabolism;ko00940. Phenylpropanoid biosynthesis;
comp44080_c0	0.0152905	-6.03122	0.0142635	0.843896	Down	-	-	-	-	tr|B9GU92|B9GU92_POPTR Predicted protein OS=Populus trichocarpa GN=POPTRDRAFT_552832 PE=4 SV=1	1e-29	ref|XP_002302890.1| predicted protein [Populus trichocarpa] gb|EEE82163.1| predicted protein [Populus trichocarpa]	1e-29	A5AK99_VITVI/1-147 PB033400; Pfam-B_33400;	5e-28	-	GO:0005634.nucleus;GO:0006355.regulation of transcription. DNA-dependent;	-	-	-
comp44092_c0	0.00863558	-6.85549	0.0315432	1	Down	sp|Q0D9R7|ARFS_ORYSJ Auxin response factor 19 OS=Oryza sativa subsp. japonica GN=ARF19 PE=2 SV=2	0	gnl|CDD|191545 pfam06507. Auxin_resp. Auxin response factor. A conserved region of auxin-responsive transcription factors.	2e-34	tr|F6H9P6|F6H9P6_VITVI Putative uncharacterized protein OS=Vitis vinifera GN=VIT_11s0065g00310 PE=4 SV=1	0	ref|XP_002266603.2| PREDICTED: auxin response factor 5-like [Vitis vinifera]	0	E3USC6_SOLLC/123-225 PF02362.16;B3;	2e-58	-	GO:0005634.nucleus;GO:0003677.DNA binding;GO:0006355.regulation of transcription. DNA-dependent;GO:0009734.auxin mediated signaling pathway;GO:0009725.response to hormone stimulus;GO:0006351.transcription. DNA-dependent;GO:0046983.protein dimerization activity;	-	-	-
comp44132_c0	Inf	Inf	0.00174692	0.243349	Up	-	-	-	-	-	-	-	-	-	-	-	-	-	-	-
comp44177_c0	0.0132979	-6.23266	0.0156146	0.883713	Down
comp44220_c0	0.0347985	-4.84483	0.0171985	0.928328	Down
comp44270_c0	160	7.32193	0.0282465	1	Up	sp|Q9LU77|PIN2_ARATH Auxin efflux carrier component 2 OS=Arabidopsis thaliana GN=PIN2 PE=1 SV=2	0	-	-	tr|B9IN41|B9IN41_POPTR Auxin efflux carrier component OS=Populus trichocarpa GN=PIN9 PE=4 SV=1	0	ref|XP_002324677.1| auxin efflux carrier component [Populus trichocarpa] gb|EEF03242.1| auxin efflux carrier component [Populus trichocarpa]	0	B9IN41_POPTR/9-628 PF03547.13;Mem_trans;	0	-	GO:0055085.transmembrane transport;GO:0016021.integral to membrane;	-	K13947	-
comp44290_c0	0.0160256	-5.96347	0.0160264	0.896161	Down	-	-	-	-	tr|I1MS81|I1MS81_SOYBN Uncharacterized protein OS=Glycine max PE=4 SV=1	3e-178	ref|XP_003550608.1| PREDICTED: aspartic proteinase-like protein 2-like [Glycine max]	2e-178	B9GEQ2_POPTR/89-447 PF00026.18;Asp;	6e-141	-	GO:0008233.peptidase activity;GO:0006508.proteolysis;GO:0004190.aspartic-type endopeptidase activity;	-	K00924	-
comp44316_c0	0.0246305	-5.34341	0.0115441	0.755382	Down	-	-	gnl|CDD|202168 pfam02234. CDI. Cyclin-dependent kinase inhibitor. Cell cycle progression is negatively controlled by cyclin-dependent kinases inhibitors (CDIs). CDIs are involved in cell cycle arrest at the G1 phase.	1e-09	-	-	-	-	D7SVZ0_VITVI/162-211 PF02234.14;CDI;	3e-08	-	-	-	-	-
comp44329_c0	0.0619933	-4.01174	0.0469378	1	Down	sp|Q9LXC9|IPYR1_ARATH Soluble inorganic pyrophosphatase 1. chloroplastic OS=Arabidopsis thaliana GN=PPA1 PE=1 SV=1	3e-153	gnl|CDD|178309 PLN02707. PLN02707. Soluble inorganic pyrophosphatase.	5e-178	tr|B9RX33|B9RX33_RICCO Inorganic pyrophosphatase. putative OS=Ricinus communis GN=RCOM_0816840 PE=4 SV=1	6e-162	ref|XP_002518302.1| inorganic pyrophosphatase. putative [Ricinus communis] gb|EEF44062.1| inorganic pyrophosphatase. putative [Ricinus communis]	5e-162	A9PEN9_POPTR/102-282 PF00719.14;Pyrophosphatase;	1e-117	C	GO:0000287.magnesium ion binding;GO:0046872.metal ion binding;GO:0016787.hydrolase activity;GO:0004427.inorganic diphosphatase activity;GO:0009536.plastid;GO:0006796.phosphate-containing compound metabolic process;GO:0005737.cytoplasm;GO:0009507.chloroplast;	EC:3.6.1.1	K01507	ko00190. Oxidative phosphorylation;
comp44343_c0	0.00139353	-9.48704	0.000235641	0.0666612	Down	-	-	gnl|CDD|206536 pfam14368. LTP_2. Probable lipid transfer. The members of this family are probably involved in lipid transfer. The family has several highly conserved cysteines. paired in various ways.	6e-17	tr|B9S7C4|B9S7C4_RICCO Lipid binding protein. putative OS=Ricinus communis GN=RCOM_0776490 PE=4 SV=1	5e-56	ref|XP_002521893.1| lipid binding protein. putative [Ricinus communis] gb|EEF40529.1| lipid binding protein. putative [Ricinus communis]	5e-56	B9S7C4_RICCO/5-114 PF14368.1;LTP_2;	3e-52	-	GO:0006869.lipid transport;	-	-	-
comp44393_c1	Inf	Inf	0.0358522	1	Up	-	-	-	-	-	-	-	-	-	-	-	-	-	-	-
comp44410_c0	0.00587889	-7.41024	0.00112561	0.180673	Down	-	-	gnl|CDD|206536 pfam14368. LTP_2. Probable lipid transfer. The members of this family are probably involved in lipid transfer. The family has several highly conserved cysteines. paired in various ways.	6e-17	tr|B9S7C4|B9S7C4_RICCO Lipid binding protein. putative OS=Ricinus communis GN=RCOM_0776490 PE=4 SV=1	5e-56	ref|XP_002521893.1| lipid binding protein. putative [Ricinus communis] gb|EEF40529.1| lipid binding protein. putative [Ricinus communis]	5e-56	B9S7C4_RICCO/5-114 PF14368.1;LTP_2;	3e-52	-	GO:0006869.lipid transport;	-	-	-
comp44516_c0	0	#NAME?	0.0252121	1	Down	-	-	-	-	-	-	-	-	-	-	-	-	-	-	-
comp44545_c0	0	#NAME?	1.47434e-05	0.0180191	Down	sp|Q9FJ41|GDL85_ARATH GDSL esterase/lipase At5g45950 OS=Arabidopsis thaliana GN=At5g45950 PE=2 SV=1	3e-110	gnl|CDD|178701 PLN03156. PLN03156. GDSL esterase/lipase; Provisional.	3e-111	tr|B9H2M9|B9H2M9_POPTR Predicted protein OS=Populus trichocarpa GN=POPTRDRAFT_817830 PE=4 SV=1	3e-144	ref|XP_002305097.1| predicted protein [Populus trichocarpa] gb|EEE85608.1| predicted protein [Populus trichocarpa]	3e-144	B9H2M9_POPTR/41-348 PF00657.17;Lipase_GDSL;	4e-136	-	GO:0016787.hydrolase activity;GO:0016788.hydrolase activity. acting on ester bonds;GO:0006629.lipid metabolic process;	-	-	-
comp44549_c0	0.0347222	-4.848	0.0282634	1	Down	sp|Q9XF43|KCS6_ARATH 3-ketoacyl-CoA synthase 6 OS=Arabidopsis thaliana GN=CUT1 PE=1 SV=1	0	gnl|CDD|166018 PLN02377. PLN02377. 3-ketoacyl-CoA synthase.	0	tr|I1NFI7|I1NFI7_SOYBN Uncharacterized protein OS=Glycine max PE=4 SV=1	0	ref|XP_003555901.1| PREDICTED: 3-ketoacyl-CoA synthase 6-like [Glycine max]	0	Q2QCW7_GOSHI/76-365 PF08392.7;FAE1_CUT1_RppA;	6e-175	-	GO:0016020.membrane;GO:0008152.metabolic process;GO:0016747.transferase activity. transferring acyl groups other than amino-acyl groups;GO:0016740.transferase activity;GO:0006633.fatty acid biosynthetic process;GO:0003824.catalytic activity;GO:0008610.lipid biosynthetic process;	EC:2.3.1.-	K15397	ko00062. Fatty acid elongation;
comp44582_c0	0	#NAME?	0.00227931	0.289635	Down	-	-	-	-	tr|Q6V8Q6|Q6V8Q6_MALDO Protein kinase (Fragment) OS=Malus domestica PE=2 SV=1	2e-63	gb|AAQ54539.1| protein kinase [Malus x domestica]	2e-63	B9S5G6_RICCO/277-526 PF07714.12;Pkinase_Tyr;	2e-49	-	GO:0016310.phosphorylation;GO:0004715.non-membrane spanning protein tyrosine kinase activity;GO:0016597.amino acid binding;GO:0008152.metabolic process;GO:0005524.ATP binding;GO:0016301.kinase activity;GO:0006468.protein phosphorylation;GO:0004713.protein tyrosine kinase activity;GO:0004674.protein serine/threonine kinase activity;GO:0004672.protein kinase activity;GO:0016740.transferase activity…	-	-	-
comp44586_c0	0.0197239	-5.66391	0.0104362	0.713509	Down	sp|P32110|GSTX6_SOYBN Probable glutathione S-transferase OS=Glycine max GN=HSP26-A PE=2 SV=1	3e-67	gnl|CDD|198294 cd03185. GST_C_Tau. C-terminal. alpha helical domain of Class Tau Glutathione S-transferases. Glutathione S-transferase (GST) C-terminal domain family. Class Tau subfamily; GSTs are cytosolic dimeric proteins involved in cellular detoxification by catalyzing the conjugation of glutathione (GSH) with a wide range of endogenous and xenobiotic alkylating agents. including carcinogens.…	8e-44	tr|B9NBW2|B9NBW2_POPTR Predicted protein OS=Populus trichocarpa GN=POPTRDRAFT_675749 PE=2 SV=1	5e-106	ref|XP_002332749.1| predicted protein [Populus trichocarpa] gb|EEE71554.1| predicted protein [Populus trichocarpa] gb|ADB11376.1| tau class glutathione transferase GSTU52 [Populus trichocarpa]	5e-106	Q9FQE4_SOYBN/60-190 PF00043.20;GST_C;	5e-57	O	GO:0004364.glutathione transferase activity;GO:0006952.defense response;GO:0009734.auxin mediated signaling pathway;GO:0006950.response to stress;GO:0016740.transferase activity;	EC:2.5.1.18	K00799	ko00480. Glutathione metabolism;ko00980. Metabolism of xenobiotics by cytochrome P450;ko00982. Drug metabolism - cytochrome P450;ko05204. Chemical carcinogenesis;
comp44587_c0	0	#NAME?	0.0218066	1	Down
comp44605_c0	0.00712251	-7.1334	0.0212259	1	Down	sp|Q41229|PSAEB_NICSY Photosystem I reaction center subunit IV B. chloroplastic OS=Nicotiana sylvestris GN=PSAEB PE=1 SV=1	3e-35	gnl|CDD|177677 PLN00045. PLN00045. photosystem I reaction center subunit IV; Provisional.	1e-39	tr|G7KZJ5|G7KZJ5_MEDTR Photosystem I reaction center subunit IV A OS=Medicago truncatula GN=MTR_7g099390 PE=4 SV=1	2e-33	sp|Q41229.1|PSAEB_NICSY RecName: Full=Photosystem I reaction center subunit IV B. chloroplastic; Short=PSI-E B; Contains: RecName: Full=Photosystem I reaction center subunit IV B isoform 2; Flags: Precursor gb|AAB31705.1| photosystem I subunit PSI-E [Nicotiana sylvestris]	1e-33	PSAEB_NICSY/82-143 PF02427.12;PSI_PsaE;	8e-34	-	GO:0016020.membrane;GO:0009535.chloroplast thylakoid membrane;GO:0009538.photosystem I reaction center;GO:0009536.plastid;GO:0003824.catalytic activity;GO:0009579.thylakoid;GO:0009507.chloroplast;GO:0015979.photosynthesis;GO:0009522.photosystem I;	-	K02693	ko00195. Photosynthesis;
comp44668_c0	0	#NAME?	0.0063964	0.543301	Down	-	-	gnl|CDD|206138 pfam13968. DUF4220. Domain of unknown function (DUF4220). This family is found in plants and is often associated with DUF294. pfam04578.	5e-147	tr|A5BQ50|A5BQ50_VITVI Putative uncharacterized protein (Fragment) OS=Vitis vinifera GN=VITISV_034568 PE=4 SV=1	0	ref|XP_002269508.1| PREDICTED: uncharacterized protein LOC100261035 [Vitis vinifera]	0	A5BQ50_VITVI/66-425 PF13968.1;DUF4220;	8e-136	-	-	-	-	-
comp44684_c0	0.00085955	-10.1841	7.77636e-05	0.0369483	Down	sp|A7NY33|PER4_VITVI Peroxidase 4 OS=Vitis vinifera GN=GSVIVT00023967001 PE=1 SV=1	1e-113	gnl|CDD|173827 cd00693. secretory_peroxidase. Horseradish peroxidase and related secretory plant peroxidases. Secretory peroxidases belong to class III of the plant heme-dependent peroxidase superfamily. All members of the superfamily share a heme prosthetic group and catalyze a multistep oxidative reaction involving hydrogen peroxide as the electron acceptor. Class III peroxidases are found in t…	2e-157	tr|B5U1R3|B5U1R3_LITCN Peroxidase 1 OS=Litchi chinensis PE=2 SV=1	5e-141	gb|ACI03401.1| peroxidase 1 [Litchi chinensis]	5e-141	B5U1R3_LITCN/41-281 PF00141.18;peroxidase;	7e-108	-	GO:0006979.response to oxidative stress;GO:0046872.metal ion binding;GO:0020037.heme binding;GO:0004601.peroxidase activity;GO:0005576.extracellular region;GO:0042744.hydrogen peroxide catabolic process;GO:0055114.oxidation-reduction process;GO:0016491.oxidoreductase activity;	EC:1.11.1.7	K00430	ko00360. Phenylalanine metabolism;ko00680. Methane metabolism;ko00940. Phenylpropanoid biosynthesis;
comp44710_c0	0.0059312	-7.39746	0.0142422	0.843896	Down	sp|Q9MA60|FH11_ARATH Formin-like protein 11 OS=Arabidopsis thaliana GN=FH11 PE=2 SV=1	0	gnl|CDD|202141 pfam02181. FH2. Formin Homology 2 Domain.	2e-113	tr|I1NJ11|I1NJ11_SOYBN Uncharacterized protein OS=Glycine max PE=4 SV=1	0	ref|XP_003555611.1| PREDICTED: formin-like protein 11-like [Glycine max]	0	B9I7J2_POPTR/419-817 PF02181.18;FH2;	0	-	GO:0003779.actin binding;GO:0016043.cellular component organization;GO:0030036.actin cytoskeleton organization;	-	-	-
comp44721_c0	0	#NAME?	0.013549	0.817468	Down
comp44765_c0	Inf	Inf	0.00513006	0.48413	Up	-	-	-	-	-	-	-	-	-	-	-	-	-	-	-
comp44900_c0	Inf	Inf	0.000461612	0.10443	Up	-	-	-	-	-	-	-	-	-	-	-	-	-	-	-
comp44918_c0	0.0121605	-6.36165	0.00221109	0.285047	Down	sp|Q43019|NLTP3_PRUDU Non-specific lipid-transfer protein 3 OS=Prunus dulcis PE=2 SV=1	2e-54	gnl|CDD|72939 cd01960. nsLTP1. nsLTP1: Non-specific lipid-transfer protein type 1 (nsLTP1) subfamily; Plant nsLTPs are small. soluble proteins that facilitate the transfer of fatty acids. phospholipids. glycolipids. and steroids between membranes. In addition to lipid transport and assembly. nsLTPs also play a key role in the defense of plants against pathogens. There are two closely-related type…	4e-32	tr|B6CQU4|B6CQU4_9ROSA Non-specific lipid-transfer protein (Precursor) OS=Prunus dulcis x Prunus persica GN=Pru du 3.02 PE=3 SV=1	9e-53	sp|Q43019.1|NLTP3_PRUDU RecName: Full=Non-specific lipid-transfer protein 3; Short=LTP 3; Flags: Precursor emb|CAA65477.1| lipid transfer protein [Prunus dulcis] gb|ACE80966.1| putative allergen Pru du 3.02 [Prunus dulcis x Prunus persica] gb|ACE80967.1| putative allergen Pru p 3.02 [Prunus dulcis x Prunus persica]	8e-53	B6CQU4_9ROSA/33-119 PF00234.17;Tryp_alpha_amyl;	4e-43	-	GO:0008289.lipid binding;GO:0006810.transport;GO:0006869.lipid transport;	-	-	-
comp44953_c0	25.4325	4.6686	0.0180282	0.954917	Up	sp|Q8CAK1|CAF17_MOUSE Putative transferase CAF17 homolog. mitochondrial OS=Mus musculus GN=Iba57 PE=2 SV=1	1e-41	gnl|CDD|30703 COG0354. COG0354. Predicted aminomethyltransferase related to GcvT [General function prediction only].	3e-42	tr|F6H5L6|F6H5L6_VITVI Putative uncharacterized protein OS=Vitis vinifera GN=VIT_02s0241g00110 PE=3 SV=1	0	emb|CBI22149.3| unnamed protein product [Vitis vinifera]	0	D7SX52_VITVI/4-249 PF01571.16;GCV_T;	2e-129	K	GO:0006546.glycine catabolic process;GO:0008168.methyltransferase activity;GO:0004047.aminomethyltransferase activity;GO:0016740.transferase activity;GO:0032259.methylation;GO:0005737.cytoplasm;	-	K06980	-
comp45027_c0	32.7259	5.03236	0.0112022	0.746427	Up	sp|Q9FI78|HCT_ARATH Hydroxycinnamoyl-Coenzyme A shikimate/quinate hydroxycinnamoyltransferase OS=Arabidopsis thaliana GN=HCT PE=2 SV=1	6e-108	gnl|CDD|166304 PLN02663. PLN02663. hydroxycinnamoyl-CoA:shikimate/quinate hydroxycinnamoyltransferase.	2e-132	tr|H9NEK8|H9NEK8_9ROSA Hydroxycinnamoyl-coenzyme A shikimate/quinate hydroxycinnamoyltransferase 1 OS=Pyrus x bretschneideri GN=HCT1 PE=2 SV=1	1e-119	gb|AFF57839.1| hydroxycinnamoyl-coenzyme A shikimate/quinate hydroxycinnamoyltransferase 1 [Pyrus x bretschneideri]	9e-120	Q2Z1Y0_PRUMU/3-438 PF02458.10;Transferase;	3e-114	-	GO:0047172.shikimate O-hydroxycinnamoyltransferase activity;GO:0016787.hydrolase activity;GO:0047672.anthranilate N-benzoyltransferase activity;GO:0016747.transferase activity. transferring acyl groups other than amino-acyl groups;GO:0016740.transferase activity;	EC:2.3.1.133	K13065	ko00940. Phenylpropanoid biosynthesis;ko00941. Flavonoid biosynthesis;ko00945. Stilbenoid. diarylheptanoid and gingerol biosynthesis;
comp45047_c0	Inf	Inf	0.0141264	0.840031	Up
comp45076_c0	0	#NAME?	0.0014874	0.218234	Down	-	-	-	-	tr|B9H809|B9H809_POPTR Predicted protein OS=Populus trichocarpa GN=POPTRDRAFT_651666 PE=4 SV=1	2e-20	ref|XP_002307542.1| predicted protein [Populus trichocarpa] gb|EEE94538.1| predicted protein [Populus trichocarpa]	2e-20	B9H809_POPTR/4-111 PB355455; Pfam-B_355455;	2e-19	-	GO:0005634.nucleus;GO:0006355.regulation of transcription. DNA-dependent;	-	-	-
comp45119_c0	0.00630517	-7.30925	0.000886679	0.156436	Down	-	-	-	-	-	-	-	-	-	-	-	-	-	-	-
comp45286_c0	0.0305445	-5.03294	0.0114671	0.753243	Down	sp|O82616|SCRK5_ARATH Putative fructokinase-5 OS=Arabidopsis thaliana GN=At4g10260 PE=2 SV=1	2e-126	gnl|CDD|177957 PLN02323. PLN02323. probable fructokinase.	0	tr|D7T1T7|D7T1T7_VITVI Putative uncharacterized protein OS=Vitis vinifera GN=VIT_16s0022g02340 PE=3 SV=1	7e-174	ref|XP_002263176.1| PREDICTED: fructokinase-2 [Vitis vinifera] emb|CBI24467.3| unnamed protein product [Vitis vinifera]	7e-174	D7T1T7_VITVI/24-334 PF00294.19;PfkB;	2e-169	G	GO:0016310.phosphorylation;GO:0005524.ATP binding;GO:0016301.kinase activity;GO:0008865.fructokinase activity;GO:0016773.phosphotransferase activity. alcohol group as acceptor;GO:0000166.nucleotide binding;GO:0004747.ribokinase activity;GO:0005975.carbohydrate metabolic process;GO:0016740.transferase activity;GO:0006014.D-ribose metabolic process;	EC:2.7.1.4	K00847	ko00051. Fructose and mannose metabolism;ko00500. Starch and sucrose metabolism;ko00520. Amino sugar and nucleotide sugar metabolism;
comp45317_c0	176.667	7.46489	0.0228541	1	Up	-	-	-	-	-	-	-	-	-	-	-	-	-	-	-
comp45363_c0	0	#NAME?	0.00718305	0.580848	Down
comp45365_c0	0.0275938	-5.17951	0.0183107	0.963393	Down	-	-	gnl|CDD|197662 smart00336. BBOX. B-Box-type zinc finger.	2e-06	tr|D9ZIW8|D9ZIW8_MALDO COL domain class transcription factor OS=Malus domestica GN=COL16 PE=2 SV=1	2e-37	gb|ADL36671.1| COL domain class transcription factor [Malus x domestica]	2e-37	A5B4M2_VITVI/1-79 PB000901; Pfam-B_901;	1e-33	-	GO:0008270.zinc ion binding;GO:0005622.intracellular;	-	-	-
comp45465_c0	105.556	6.72186	0.0129409	0.800181	Up	-	-	-	-	-	-	-	-	-	-	-	-	-	-	-
comp45572_c0	0	#NAME?	0.00303748	0.351805	Down
comp45583_c0	0.0193548	-5.69116	0.00869103	0.648261	Down	sp|Q9XIN0|LHW_ARATH Transcription factor LHW OS=Arabidopsis thaliana GN=LHW PE=1 SV=1	6e-106	-	-	tr|F6HAC3|F6HAC3_VITVI Putative uncharacterized protein OS=Vitis vinifera GN=VIT_06s0009g00440 PE=4 SV=1	0	ref|XP_002274971.1| PREDICTED: uncharacterized protein LOC100252988 [Vitis vinifera]	0	D7T1P7_VITVI/200-840 PB006683; Pfam-B_6683;	0	-	GO:0005634.nucleus;GO:0006355.regulation of transcription. DNA-dependent;	-	-	-
comp45585_c0	0.0311274	-5.00567	0.0104753	0.715602	Down	-	-	-	-	tr|B9GPA9|B9GPA9_POPTR Predicted protein OS=Populus trichocarpa GN=POPTRDRAFT_830344 PE=4 SV=1	5e-37	ref|XP_002302513.1| predicted protein [Populus trichocarpa] gb|EEE81786.1| predicted protein [Populus trichocarpa]	5e-37	-	-	-	-	-	-	-
comp45596_c0	Inf	Inf	0.0224088	1	Up	-	-	-	-	-	-	-	-	-	-	-	-	-	-	-
comp45641_c0	0.00685871	-7.18785	0.0055249	0.49848	Down	sp|P47926|RSI1_SOLLC Protein RSI-1 OS=Solanum lycopersicum GN=RSI-1 PE=2 SV=1	9e-44	gnl|CDD|190394 pfam02704. GASA. Gibberellin regulated protein. This is the GASA gibberellin regulated cysteine rich protein family. The expression of these proteins is up-regulated by the plant hormone gibberellin. most of these proteins have some role in plant development. There are 12 cysteine residues conserved within the alignment giving the potential for these proteins to posses 6 disulphide…	4e-36	tr|G7K1P4|G7K1P4_MEDTR GASA5-like protein OS=Medicago truncatula GN=MTR_5g078220 PE=4 SV=1	3e-40	ref|NP_001234666.1| protein RSI-1 precursor [Solanum lycopersicum] sp|P47926.1|RSI1_SOLLC RecName: Full=Protein RSI-1; AltName: Full=TR132; Flags: Precursor gb|AAA20129.1| RSI-1 protein [Solanum lycopersicum] gb|AAA20130.1| RSI-1 protein [Solanum lycopersicum]	3e-42	RSI1_SOLLC/37-96 PF02704.9;GASA;	8e-36	-	GO:0005576.extracellular region;	-	-	-
comp45656_c0	0	#NAME?	0.0242164	1	Down	-	-	gnl|CDD|206132 pfam13962. PGG. Domain of unknown function. The PGG domain is named for the highly conserved sequence motif found at the startt of the domain. The function is not known.	3e-13	tr|I1N0F2|I1N0F2_SOYBN Uncharacterized protein OS=Glycine max PE=4 SV=1	4e-35	gb|AFK48305.1| unknown [Lotus japonicus]	1e-38	A5C2E8_VITVI/599-713 PF13962.1;PGG;	3e-22	-	-	-	-	-
comp45669_c0	Inf	Inf	1.89065e-05	0.0201553	Up	-	-	-	-	-	-	-	-	-	-	-	-	-	-	-
comp45669_c2	2875.56	11.4896	0.000439003	0.102277	Up	-	-	gnl|CDD|197904 smart00835. Cupin_1. Cupin. This family represents the conserved barrel domain of the 'cupin' superfamily ('cupa' is the Latin term for a small barrel). This family contains 11S and 7S plant seed storage proteins. and germins. Plant seed storage proteins provide the major nitrogen source for the developing plant.	7e-45	tr|B9HET9|B9HET9_POPTR Predicted protein OS=Populus trichocarpa GN=POPTRDRAFT_563117 PE=4 SV=1	4e-161	ref|XP_002310206.1| predicted protein [Populus trichocarpa] gb|EEE90656.1| predicted protein [Populus trichocarpa]	4e-161	B9HET9_POPTR/237-391 PF00190.17;Cupin_1;	4e-75	-	GO:0045735.nutrient reservoir activity;	-	-	-
comp45669_c3	4080	11.9944	0.000112265	0.0445622	Up	-	-	-	-	-	-	-	-	-	-	-	-	-	-	-
comp45679_c0	0.00363901	-8.10224	0.00388377	0.400535	Down	sp|P13089|AUX28_SOYBN Auxin-induced protein AUX28 OS=Glycine max GN=AUX28 PE=2 SV=1	3e-97	gnl|CDD|202200 pfam02309. AUX_IAA. AUX/IAA family. Transcription of the AUX/IAA family of genes is rapidly induced by the plant hormone auxin. Some members of this family are longer and contain an N terminal DNA binding domain. The function of this region is uncertain.	7e-90	tr|C6TDX6|C6TDX6_SOYBN Uncharacterized protein OS=Glycine max GN=Gma.57459 PE=2 SV=1	5e-99	ref|NP_001241599.1| uncharacterized protein LOC100803065 [Glycine max] gb|ACU20028.1| unknown [Glycine max]	5e-99	C6TDX6_SOYBN/1-240 PF02309.11;AUX_IAA;	7e-94	-	GO:0005634.nucleus;GO:0006355.regulation of transcription. DNA-dependent;GO:0009734.auxin mediated signaling pathway;GO:0006351.transcription. DNA-dependent;GO:0046983.protein dimerization activity;	-	K14484	ko04075. Plant hormone signal transduction;
comp45680_c0	0.0339443	-4.88069	0.0297354	1	Down	sp|Q0V865|FAFL_ARATH Protein FAF-like. chloroplastic OS=Arabidopsis thaliana GN=At5g22090 PE=2 SV=1	1e-52	gnl|CDD|192727 pfam11250. DUF3049. Protein of unknown function (DUF3049). This eukaryotic family of proteins has no known function.	4e-12	tr|B9RJ16|B9RJ16_RICCO Putative uncharacterized protein OS=Ricinus communis GN=RCOM_1756120 PE=4 SV=1	3e-75	ref|XP_002513735.1| conserved hypothetical protein [Ricinus communis] gb|EEF48682.1| conserved hypothetical protein [Ricinus communis]	3e-75	A5BCL3_VITVI/1-89 PB077063; Pfam-B_77063;	1e-15	-	-	-	-	-
comp45686_c0	Inf	Inf	0.00221316	0.285047	Up	sp|Q8GW46|YAB5_ARATH Axial regulator YABBY 5 OS=Arabidopsis thaliana GN=YAB5 PE=2 SV=1	2e-79	gnl|CDD|113458 pfam04690. YABBY. YABBY protein. YABBY proteins are a group of plant-specific transcription involved in the specification of abaxial polarity in lateral organs.	6e-68	tr|D9ZJG6|D9ZJG6_MALDO YABBY domain class transcription factor OS=Malus domestica GN=YABBY3 PE=2 SV=1	2e-112	gb|ADL36869.1| YABBY domain class transcription factor [Malus x domestica]	1e-112	D9ZJG6_MALDO/3-161 PF04690.8;YABBY;	6e-95	-	GO:0003677.DNA binding;	-	-	-
comp45690_c0	0.00376223	-8.0542	0.00427316	0.427276	Down	sp|P47926|RSI1_SOLLC Protein RSI-1 OS=Solanum lycopersicum GN=RSI-1 PE=2 SV=1	3e-43	gnl|CDD|190394 pfam02704. GASA. Gibberellin regulated protein. This is the GASA gibberellin regulated cysteine rich protein family. The expression of these proteins is up-regulated by the plant hormone gibberellin. most of these proteins have some role in plant development. There are 12 cysteine residues conserved within the alignment giving the potential for these proteins to posses 6 disulphide…	3e-35	tr|G7K1P4|G7K1P4_MEDTR GASA5-like protein OS=Medicago truncatula GN=MTR_5g078220 PE=4 SV=1	1e-39	ref|NP_001234666.1| protein RSI-1 precursor [Solanum lycopersicum] sp|P47926.1|RSI1_SOLLC RecName: Full=Protein RSI-1; AltName: Full=TR132; Flags: Precursor gb|AAA20129.1| RSI-1 protein [Solanum lycopersicum] gb|AAA20130.1| RSI-1 protein [Solanum lycopersicum]	1e-41	RSI1_SOLLC/37-96 PF02704.9;GASA;	2e-35	-	GO:0005576.extracellular region;	-	-	-
comp45699_c0	0.0176367	-5.82528	0.0492018	1	Down	sp|P13089|AUX28_SOYBN Auxin-induced protein AUX28 OS=Glycine max GN=AUX28 PE=2 SV=1	3e-97	gnl|CDD|202200 pfam02309. AUX_IAA. AUX/IAA family. Transcription of the AUX/IAA family of genes is rapidly induced by the plant hormone auxin. Some members of this family are longer and contain an N terminal DNA binding domain. The function of this region is uncertain.	7e-90	tr|C6TDX6|C6TDX6_SOYBN Uncharacterized protein OS=Glycine max GN=Gma.57459 PE=2 SV=1	5e-99	ref|NP_001241599.1| uncharacterized protein LOC100803065 [Glycine max] gb|ACU20028.1| unknown [Glycine max]	5e-99	C6TDX6_SOYBN/1-240 PF02309.11;AUX_IAA;	7e-94	-	GO:0005634.nucleus;GO:0006355.regulation of transcription. DNA-dependent;GO:0009734.auxin mediated signaling pathway;GO:0006351.transcription. DNA-dependent;GO:0046983.protein dimerization activity;	-	K14484	ko04075. Plant hormone signal transduction;
comp45707_c0	0.0278293	-5.16725	0.0210792	1	Down	sp|Q9ZPH9|PMTF_ARATH Probable methyltransferase PMT15 OS=Arabidopsis thaliana GN=At4g00750 PE=1 SV=1	0	gnl|CDD|190539 pfam03141. Methyltransf_29. Putative S-adenosyl-L-methionine-dependent methyltransferase. This family is a putative S-adenosyl-L-methionine (SAM)-dependent methyltransferase.	0	tr|B9RDK8|B9RDK8_RICCO ATP binding protein. putative OS=Ricinus communis GN=RCOM_1613790 PE=4 SV=1	0	ref|XP_002511797.1| ATP binding protein. putative [Ricinus communis] gb|EEF50466.1| ATP binding protein. putative [Ricinus communis]	0	A2Q5C6_MEDTR/110-622 PF03141.11;Methyltransf_29;	0	-	GO:0008168.methyltransferase activity;GO:0016740.transferase activity;GO:0032259.methylation;	-	-	-
comp45711_c0	0	#NAME?	0.0220897	1	Down
comp45730_c0	Inf	Inf	0.0151835	0.873255	Up	-	-	-	-	-	-	-	-	-	-	-	-	-	-	-
comp45732_c0	1305	10.3498	7.81256e-05	0.0369483	Up
comp45791_c0	0.0543901	-4.20051	0.0342476	1	Down	-	-	gnl|CDD|206008 pfam13837. Myb_DNA-bind_4. Myb/SANT-like DNA-binding domain. This presumed domain appears to be related to other Myb/SANT-like DNA binding domains. In particular pfam10545 seems most related. This family is greatly expanded in plants and appears in several proteins annotated as transposon proteins.	1e-14	tr|A5BGR3|A5BGR3_VITVI Putative uncharacterized protein OS=Vitis vinifera GN=VITISV_005391 PE=4 SV=1	4e-121	emb|CAN81128.1| hypothetical protein VITISV_005391 [Vitis vinifera]	4e-121	B9GLZ4_POPTR/5-92 PF13837.1;Myb_DNA-bind_4;	4e-52	-	-	-	-	-
comp45818_c0	79.5161	6.31318	0.00225638	0.288008	Up
comp45829_c0	0	#NAME?	0.0209857	1	Down
comp45837_c0	0.0540541	-4.20945	0.0257324	1	Down	-	-	-	-	tr|A5BYH3|A5BYH3_VITVI Putative uncharacterized protein OS=Vitis vinifera GN=VITISV_043216 PE=4 SV=1	3e-06	-	-	A5BYH3_VITVI/1-101 PB030292; Pfam-B_30292;	6e-07	-	-	-	-	-
comp45848_c0	0.037981	-4.71858	0.0157436	0.885996	Down	sp|D7T737|MTND1_VITVI 1.2-dihydroxy-3-keto-5-methylthiopentene dioxygenase 1 OS=Vitis vinifera GN=VIT_05s0020g04070 PE=3 SV=1	3e-107	gnl|CDD|111920 pfam03079. ARD. ARD/ARD' family. The two acireductone dioxygenase enzymes (ARD and ARD'. previously known as E-2 and E-2') from Klebsiella pneumoniae share the same amino acid sequence. but bind different metal ions: ARD binds Ni2+. ARD' binds Fe2+. ARD and ARD' can be experimentally interconverted by removal of the bound metal ion and reconstitution with the appropriate metal ion.…	3e-66	tr|B9RTK5|B9RTK5_RICCO Acireductone dioxygenase. putative OS=Ricinus communis GN=RCOM_0911100 PE=4 SV=1	8e-105	sp|D7T737.1|MTND1_VITVI RecName: Full=1.2-dihydroxy-3-keto-5-methylthiopentene dioxygenase 1; AltName: Full=Acireductone dioxygenase (Fe(2+)-requiring) 1; Short=ARD 1; Short=Fe-ARD 1 emb|CBI26308.3| unnamed protein product [Vitis vinifera]	9e-106	D7T737_VITVI/5-159 PF03079.9;ARD;	1e-88	S	GO:0016702.oxidoreductase activity. acting on single donors with incorporation of molecular oxygen. incorporation of two atoms of oxygen;GO:0010309.acireductone dioxygenase [iron(II)-requiring] activity;GO:0055114.oxidation-reduction process;	EC:1.13.11.53 1.13.11.54	K08967	ko00270. Cysteine and methionine metabolism;
comp45852_c0	0.0129805	-6.26751	0.01131	0.749252	Down	-	-	-	-	tr|A5BP49|A5BP49_VITVI Putative uncharacterized protein OS=Vitis vinifera GN=VITISV_010257 PE=4 SV=1	0	ref|XP_002269707.2| PREDICTED: putative E3 ubiquitin-protein ligase LIN-1-like [Vitis vinifera]	0	D7SYE3_VITVI/1-974 PB002264; Pfam-B_2264;	0	-	GO:0005488.binding;	-	-	-
comp45854_c0	Inf	Inf	0.0336982	1	Up
comp45861_c0	0.00952381	-6.71425	0.00293232	0.342072	Down	-	-	-	-	tr|B9H535|B9H535_POPTR Predicted protein OS=Populus trichocarpa GN=POPTRDRAFT_558545 PE=4 SV=1	1e-97	ref|XP_002307092.1| predicted protein [Populus trichocarpa] gb|EEE94088.1| predicted protein [Populus trichocarpa]	1e-97	B9H535_POPTR/171-411 PB046581; Pfam-B_46581;	4e-100	-	-	-	-	-
comp45894_c0	0.0230769	-5.43741	0.0133897	0.812839	Down	sp|Q56YA5|SGAT_ARATH Serine--glyoxylate aminotransferase OS=Arabidopsis thaliana GN=AGT1 PE=1 SV=2	0	gnl|CDD|178031 PLN02409. PLN02409. serine--glyoxylate aminotransaminase.	0	tr|B9GIG2|B9GIG2_POPTR Predicted protein OS=Populus trichocarpa GN=POPTRDRAFT_815301 PE=3 SV=1	0	ref|XP_002298306.1| predicted protein [Populus trichocarpa] gb|EEE83111.1| predicted protein [Populus trichocarpa]	0	B9SYQ5_RICCO/11-355 PF00266.14;Aminotran_5;	0	R	GO:0050281.serine-glyoxylate transaminase activity;GO:0008152.metabolic process;GO:0003824.catalytic activity;GO:0055114.oxidation-reduction process;GO:0005737.cytoplasm;GO:0008483.transaminase activity;GO:0016740.transferase activity;GO:0030170.pyridoxal phosphate binding;GO:0016491.oxidoreductase activity;	EC:2.6.1.44 2.6.1.45 2.6.1.51	K00830	ko00250. Alanine. aspartate and glutamate metabolism;ko00260. Glycine. serine and threonine metabolism;ko00630. Glyoxylate and dicarboxylate metabolism;ko00680. Methane metabolism;ko04146. Peroxisome;
comp45896_c0	0	#NAME?	0.00210687	0.275091	Down	sp|Q9ZVI6|LOR8_ARATH Protein LURP-one-related 8 OS=Arabidopsis thaliana GN=At2g38640 PE=2 SV=1	4e-57	gnl|CDD|203038 pfam04525. Tub_2. Tubby C 2. The structure of this family has been solved. It comprises a 12-stranded beta barrel with a central C-terminal alpha helix. This helix is thought to be a transmembrane helix. It is structurally similar to the C-terminal domain of the Tubby protein. In plants it plays a role in defense against pathogens.	1e-44	tr|A5B4Z1|A5B4Z1_VITVI Putative uncharacterized protein OS=Vitis vinifera GN=VIT_08s0056g00180 PE=4 SV=1	1e-82	ref|XP_002266077.1| PREDICTED: protein LURP-one-related 8 [Vitis vinifera] emb|CAN65231.1| hypothetical protein VITISV_007600 [Vitis vinifera] emb|CAQ58606.1| unknown gene [Vitis vinifera] emb|CAQ58630.1| Unknown gene [Vitis vinifera]	9e-83	A5B4Z1_VITVI/24-203 PF04525.7;Tub_2;	5e-75	-	GO:0044237.cellular metabolic process;	-	-	-
comp45909_c0	61.0465	5.93184	0.00356606	0.384319	Up	-	-	gnl|CDD|192171 pfam08879. WRC. WRC. The WRC domain. named after the conserved Trp-Arg-Cys motif. contains two distinctive features: a putative nuclear localisation signal and a zinc-finger motif (C3H). It is suggested that the WRC domain functions in DNA binding.	1e-20	tr|F6H761|F6H761_VITVI Putative uncharacterized protein OS=Vitis vinifera GN=VIT_16s0098g01080 PE=4 SV=1	2e-138	emb|CBI23073.3| unnamed protein product [Vitis vinifera]	4e-138	E0CVB2_VITVI/403-569 PB087316; Pfam-B_87316;	1e-28	-	GO:0005634.nucleus;GO:0005524.ATP binding;GO:0006355.regulation of transcription. DNA-dependent;GO:0016818.hydrolase activity. acting on acid anhydrides. in phosphorus-containing anhydrides;	-	-	-
comp45922_c0	0.00284414	-8.45779	0.00186743	0.254328	Down	-	-	-	-	tr|B9SMN9|B9SMN9_RICCO Transcription factor. putative OS=Ricinus communis GN=RCOM_1626870 PE=4 SV=1	2e-23	ref|XP_002527258.1| transcription factor. putative [Ricinus communis] gb|EEF35102.1| transcription factor. putative [Ricinus communis]	2e-23	A5AK99_VITVI/1-147 PB033400; Pfam-B_33400;	1e-22	-	GO:0005634.nucleus;GO:0006355.regulation of transcription. DNA-dependent;	-	-	-
comp45939_c0	0	#NAME?	0.0164384	0.906786	Down	sp|O22059|CPC_ARATH Transcription factor CPC OS=Arabidopsis thaliana GN=CPC PE=1 SV=1	2e-13	-	-	tr|B9RXR2|B9RXR2_RICCO Triptychon and cpc. putative OS=Ricinus communis GN=RCOM_0905720 PE=4 SV=1	1e-23	ref|XP_002518531.1| triptychon and cpc. putative [Ricinus communis] gb|EEF43918.1| triptychon and cpc. putative [Ricinus communis]	1e-23	B9RXR2_RICCO/25-69 PF00249.26;Myb_DNA-binding;	3e-19	-	GO:0005634.nucleus;GO:0003677.DNA binding;GO:0006355.regulation of transcription. DNA-dependent;	-	K09422	-
comp45942_c0	0	#NAME?	0.00446938	0.441724	Down	sp|Q08298|RD22_ARATH Dehydration-responsive protein RD22 OS=Arabidopsis thaliana GN=RD22 PE=2 SV=1	3e-36	gnl|CDD|202568 pfam03181. BURP. BURP domain. The BURP domain is found at the C-terminus of several different plant proteins. It was named after the proteins in which it was first identified: the BNM2 clone-derived protein from Brassica napus; USPs and USP-like proteins; RD22 from Arabidopsis thaliana; and PG1beta from Lycopersicon esculentum. This domain is around 230 amino acid residues long. It…	1e-59	tr|Q947D4|Q947D4_PRUPE Dehydration-responsive protein RD22 (Fragment) OS=Prunus persica PE=2 SV=1	3e-44	gb|AAL26909.1|AF319165_1 dehydration-responsive protein RD22 [Prunus persica]	2e-44	Q947D4_PRUPE/134-346 PF03181.10;BURP;	2e-46	-	-	-	-	-
comp45956_c0	0.00510465	-7.61397	0.00236496	0.295679	Down	-	-	gnl|CDD|190504 pfam03018. Dirigent. Dirigent-like protein. This family contains a number of proteins which are induced during disease response in plants. Members of this family are involved in lignification.	8e-74	tr|B9GYI4|B9GYI4_POPTR Predicted protein OS=Populus trichocarpa GN=POPTRDRAFT_555240 PE=4 SV=1	4e-85	ref|XP_002304013.1| predicted protein [Populus trichocarpa] gb|EEE78992.1| predicted protein [Populus trichocarpa]	3e-85	B9NKL8_POPTR/47-192 PF03018.9;Dirigent;	3e-73	-	-	-	-	-
comp45975_c0	Inf	Inf	0.000316781	0.0822205	Up	-	-	-	-	-	-	-	-	-	-	-	-	-	-	-
comp45976_c0	0.0243309	-5.36107	0.00688698	0.56473	Down
comp46001_c0	Inf	Inf	3.74253e-05	0.0249673	Up
comp46018_c1	0.00672043	-7.21723	0.0187863	0.975791	Down	sp|Q0JG75|PSB28_ORYSJ Photosystem II reaction center PSB28 protein. chloroplastic OS=Oryza sativa subsp. japonica GN=PSB28 PE=2 SV=2	6e-71	gnl|CDD|177673 PLN00039. PLN00039. photosystem II reaction center Psb28 protein; Provisional.	8e-76	tr|D7U379|D7U379_VITVI Photosystem II reaction center psb28 protein OS=Vitis vinifera GN=VIT_07s0005g04400 PE=3 SV=1	2e-97	ref|XP_002271666.1| PREDICTED: photosystem II reaction center PSB28 protein. chloroplastic [Vitis vinifera] emb|CBI37196.3| unnamed protein product [Vitis vinifera]	2e-97	C6SZM2_SOYBN/71-177 PF03912.9;Psb28;	1e-60	-	GO:0016020.membrane;GO:0009535.chloroplast thylakoid membrane;GO:0009523.photosystem II;GO:0009536.plastid;GO:0009579.thylakoid;GO:0015979.photosynthesis;GO:0009654.oxygen evolving complex;GO:0009507.chloroplast;	-	K08903	ko00195. Photosynthesis;
comp46043_c0	0.0256826	-5.28306	0.00883452	0.653724	Down	-	-	gnl|CDD|115469 pfam06813. Nodulin-like. Nodulin-like. This family represents a conserved region within plant nodulin-like proteins.	1e-97	tr|F6HKC4|F6HKC4_VITVI Putative uncharacterized protein OS=Vitis vinifera GN=VIT_08s0007g04860 PE=4 SV=1	0	ref|XP_002268663.2| PREDICTED: uncharacterized protein LOC100248651 [Vitis vinifera]	0	B9S0E6_RICCO/339-602 PF07690.11;MFS_1;	1e-115	-	GO:0055085.transmembrane transport;GO:0016021.integral to membrane;	-	-	-
comp46052_c0	0.00189825	-9.04111	0.000559227	0.116472	Down
comp46055_c0	0.013947	-6.1639	0.0312661	1	Down
comp46086_c0	0.0458716	-4.44626	0.0200012	1	Down	-	-	-	-	tr|I1MR77|I1MR77_SOYBN Uncharacterized protein OS=Glycine max GN=Gma.52975 PE=4 SV=1	8e-38	ref|XP_003549983.1| PREDICTED: uncharacterized protein LOC100800379 [Glycine max]	7e-38	D7T6S8_VITVI/1-117 PB031688; Pfam-B_31688;	4e-38	-	-	-	-	-
comp46094_c0	0.068254	-3.87294	0.0429718	1	Down	-	-	gnl|CDD|197582 smart00220. S_TKc. Serine/Threonine protein kinases. catalytic domain. Phosphotransferases. Serine or threonine-specific kinase subfamily.	7e-64	tr|D7T4P1|D7T4P1_VITVI Putative uncharacterized protein OS=Vitis vinifera GN=VIT_13s0067g00960 PE=4 SV=1	0	emb|CBI25473.3| unnamed protein product [Vitis vinifera]	0	B9T562_RICCO/298-600 PF00069.20;Pkinase;	0	-	GO:0005524.ATP binding;GO:0004674.protein serine/threonine kinase activity;GO:0004672.protein kinase activity;GO:0006468.protein phosphorylation;GO:0016772.transferase activity. transferring phosphorus-containing groups;	-	-	-
comp46104_c0	0.0505286	-4.30676	0.0230236	1	Down	sp|Q43054|TCMO_POPKI Trans-cinnamate 4-monooxygenase OS=Populus kitakamiensis GN=CYP73A16 PE=2 SV=1	0	gnl|CDD|178017 PLN02394. PLN02394. trans-cinnamate 4-monooxygenase.	0	tr|F6K263|F6K263_PRUAR Cinnamate 4-hydroxylase OS=Prunus armeniaca GN=C4H PE=3 SV=1	0	gb|AEA02458.1| cinnamate 4-hydroxylase [Prunus armeniaca]	0	Q6QHK2_ALLCE/34-499 PF00067.17;p450;	0	Q	GO:0009055.electron carrier activity;GO:0020037.heme binding;GO:0005506.iron ion binding;GO:0055114.oxidation-reduction process;GO:0016705.oxidoreductase activity. acting on paired donors. with incorporation or reduction of molecular oxygen;GO:0046872.metal ion binding;GO:0004497.monooxygenase activity;GO:0016491.oxidoreductase activity;GO:0016710.trans-cinnamate 4-monooxygenase activity;	EC:1.14.13.11	K00487	ko00360. Phenylalanine metabolism;ko00940. Phenylpropanoid biosynthesis;ko00941. Flavonoid biosynthesis;ko00945. Stilbenoid. diarylheptanoid and gingerol biosynthesis;
comp46116_c0	14910	13.864	0.016835	0.913907	Up	sp|O22588|TIP32_ARATH Probable aquaporin TIP3-2 OS=Arabidopsis thaliana GN=TIP3-2 PE=2 SV=1	5e-106	gnl|CDD|177664 PLN00027. PLN00027. aquaporin TIP; Provisional.	6e-104	tr|B9SI44|B9SI44_RICCO Tonoplast intrinsic protein. putative OS=Ricinus communis GN=RCOM_0612670 PE=3 SV=1	3e-116	ref|XP_002525663.1| tonoplast intrinsic protein. putative [Ricinus communis] gb|EEF36781.1| tonoplast intrinsic protein. putative [Ricinus communis]	2e-116	B9SI44_RICCO/12-233 PF00230.15;MIP;	4e-99	G	GO:0016020.membrane;GO:0006833.water transport;GO:0006810.transport;GO:0055085.transmembrane transport;GO:0005773.vacuole;GO:0005774.vacuolar membrane;GO:0016021.integral to membrane;GO:0005215.transporter activity;	-	K09873	-
comp46135_c0	0	#NAME?	0.000128441	0.0478944	Down	sp|Q93VY3|NAC72_ARATH NAC domain-containing protein 72 OS=Arabidopsis thaliana GN=NAC072 PE=2 SV=1	1e-44	gnl|CDD|202220 pfam02365. NAM. No apical meristem (NAM) protein. This is a family of no apical meristem (NAM) proteins these are plant development proteins. Mutations in NAM result in the failure to develop a shoot apical meristem in petunia embryos. NAM is indicated as having a role in determining positions of meristems and primordial. One member of this family NAP (NAC-like. activated by AP3/PI…	9e-64	tr|B9HQZ3|B9HQZ3_POPTR NAC domain protein. IPR003441 OS=Populus trichocarpa GN=NAC072 PE=4 SV=1	2e-121	ref|XP_002313680.1| NAC domain protein. IPR003441 [Populus trichocarpa] gb|EEE87635.1| NAC domain protein. IPR003441 [Populus trichocarpa]	2e-121	B9SIC1_RICCO/9-138 PF02365.10;NAM;	5e-80	-	GO:0003677.DNA binding;GO:0006355.regulation of transcription. DNA-dependent;	-	-	-
comp46137_c0	0.0357536	-4.80577	0.0131221	0.804714	Down
comp46150_c0	0.0319635	-4.96743	0.0133251	0.810728	Down	sp|P29382|SEP1_ARATH Developmental protein SEPALLATA 1 OS=Arabidopsis thaliana GN=SEP1 PE=1 SV=2	4e-86	gnl|CDD|201822 pfam01486. K-box. K-box region. The K-box region is commonly found associated with SRF-type transcription factors see pfam00319. The K-box is a possible coiled-coil structure. Possible role in multimer formation.	1e-25	tr|A4GVG4|A4GVG4_PRUPE Transcription factor MADS7 OS=Prunus persica GN=MADS7 PE=2 SV=1	8e-125	gb|AFM30904.1| transcription factor MADS4 [Prunus avium]	6e-126	A4GVG4_PRUPE/76-174 PF01486.12;K-box;	1e-47	-	GO:0005634.nucleus;GO:0003677.DNA binding;GO:0005515.protein binding;GO:0006355.regulation of transcription. DNA-dependent;GO:0043565.sequence-specific DNA binding;GO:0006351.transcription. DNA-dependent;GO:0003700.sequence-specific DNA binding transcription factor activity;	-	K09264	-
comp46166_c0	0	#NAME?	0.00345188	0.379672	Down
comp46171_c0	42.8119	5.41994	0.0313055	1	Up
comp46181_c0	Inf	Inf	0.00246258	0.302133	Up	-	-	-	-	tr|D7SPC8|D7SPC8_VITVI Putative uncharacterized protein OS=Vitis vinifera GN=VIT_04s0023g01890 PE=4 SV=1	2e-24	-	-	-	-	S	-	-	-	-
comp46189_c0	0.0126263	-6.30743	0.00398283	0.407122	Down	sp|Q9SM59|PGMP_PEA Phosphoglucomutase. chloroplastic OS=Pisum sativum GN=PGMP PE=2 SV=1	0	gnl|CDD|177942 PLN02307. PLN02307. phosphoglucomutase.	0	tr|B9R9J6|B9R9J6_RICCO Phosphoglucomutase. putative OS=Ricinus communis GN=RCOM_1498100 PE=4 SV=1	0	ref|XP_002510871.1| phosphoglucomutase. putative [Ricinus communis] gb|EEF51473.1| phosphoglucomutase. putative [Ricinus communis]	0	PGMP_BRANA/85-228 PF02878.11;PGM_PMM_I;	1e-85	G	GO:0006006.glucose metabolic process;GO:0000287.magnesium ion binding;GO:0016853.isomerase activity;GO:0004614.phosphoglucomutase activity;GO:0016868.intramolecular transferase activity. phosphotransferases;GO:0046872.metal ion binding;GO:0005975.carbohydrate metabolic process;GO:0009536.plastid;GO:0009507.chloroplast;	EC:5.4.2.2	K01835	ko00010. Glycolysis / Gluconeogenesis;ko00030. Pentose phosphate pathway;ko00052. Galactose metabolism;ko00230. Purine metabolism;ko00500. Starch and sucrose metabolism;ko00520. Amino sugar and nucleotide sugar metabolism;ko00521. Streptomycin biosynthesis;
comp46194_c0	0.00821018	-6.92837	0.0284303	1	Down
comp46250_c0	0.0328947	-4.926	0.0123683	0.782636	Down	sp|Q9SRM0|ATL66_ARATH RING-H2 finger protein ATL66 OS=Arabidopsis thaliana GN=ATL66 PE=2 SV=1	3e-26	gnl|CDD|205816 pfam13639. zf-RING_2. Ring finger domain.	2e-16	tr|I1MZ10|I1MZ10_SOYBN Uncharacterized protein OS=Glycine max GN=Gma.52671 PE=4 SV=1	3e-33	ref|XP_003552290.1| PREDICTED: RING-H2 finger protein ATL66-like [Glycine max]	2e-33	B9SQP8_RICCO/106-152 PF13639.1;zf-RING_2;	5e-22	-	GO:0046872.metal ion binding;GO:0008270.zinc ion binding;	-	-	-
comp46272_c0	0.0356295	-4.81079	0.0371139	1	Down	-	-	-	-	tr|D7UAB3|D7UAB3_VITVI Putative uncharacterized protein OS=Vitis vinifera GN=VIT_14s0060g00250 PE=4 SV=1	6e-20	-	-	-	-	-	-	-	-	-
comp46277_c0	Inf	Inf	0.0167627	0.913777	Up	-	-	-	-	-	-	-	-	-	-	-	-	-	-	-
comp46281_c0	Inf	Inf	1.35232e-05	0.0180191	Up	sp|Q93X17|SNAK2_SOLTU Snakin-2 OS=Solanum tuberosum GN=SN2 PE=1 SV=1	1e-18	gnl|CDD|190394 pfam02704. GASA. Gibberellin regulated protein. This is the GASA gibberellin regulated cysteine rich protein family. The expression of these proteins is up-regulated by the plant hormone gibberellin. most of these proteins have some role in plant development. There are 12 cysteine residues conserved within the alignment giving the potential for these proteins to posses 6 disulphide…	2e-23	tr|B9S2K0|B9S2K0_RICCO Gibberellin-regulated protein 3. putative OS=Ricinus communis GN=RCOM_0699940 PE=4 SV=1	2e-29	ref|XP_002520219.1| Gibberellin-regulated protein 3 precursor. putative [Ricinus communis] gb|EEF42274.1| Gibberellin-regulated protein 3 precursor. putative [Ricinus communis]	2e-29	C6SVF3_SOYBN/57-117 PF02704.9;GASA;	2e-27	-	GO:0005618.cell wall;GO:0006952.defense response;GO:0005576.extracellular region;	-	-	-
comp46291_c0	0.0384709	-4.70009	0.0210152	1	Down	-	-	-	-	-	-	-	-	-	-	-	-	-	-	-
comp46298_c0	0.0063857	-7.29094	0.0168243	0.913907	Down	-	-	-	-	tr|B9GHD1|B9GHD1_POPTR Predicted protein OS=Populus trichocarpa GN=POPTRDRAFT_1069624 PE=4 SV=1	1e-59	ref|XP_002300232.1| predicted protein [Populus trichocarpa] gb|EEE85037.1| predicted protein [Populus trichocarpa]	1e-59	Q94LA9_ARATH/57-217 PF04199.8;Cyclase;	4e-29	-	-	-	-	-
comp46325_c0	1811.99	10.8234	0.0198083	1	Up	sp|Q05832|HSP11_CHERU 18.3 kDa class I heat shock protein OS=Chenopodium rubrum GN=HSP18 PE=2 SV=1	5e-35	gnl|CDD|107229 cd06472. ACD_ScHsp26_like. Alpha crystallin domain (ACD) found in Saccharomyces cerevisiae (Sc) small heat shock protein (Hsp)26 and similar proteins. sHsps are molecular chaperones that suppress protein aggregation and protect against cell stress. and are generally active as large oligomers consisting of multiple subunits. ScHsp26 is temperature-regulated. it switches from an inac…	4e-33	tr|B9SMA2|B9SMA2_RICCO Heat-shock protein. putative OS=Ricinus communis GN=RCOM_0297680 PE=3 SV=1	2e-50	ref|XP_002527121.1| heat-shock protein. putative [Ricinus communis] gb|EEF35284.1| heat-shock protein. putative [Ricinus communis]	2e-50	B9SMA2_RICCO/45-150 PF00011.16;HSP20;	2e-39	O	GO:0006950.response to stress;GO:0005737.cytoplasm;	-	K13993	ko04141. Protein processing in endoplasmic reticulum;
comp46335_c0	229.762	7.844	0.000444347	0.10255	Up	-	-	-	-	tr|E0CNR9|E0CNR9_VITVI Putative uncharacterized protein OS=Vitis vinifera GN=VIT_18s0001g07840 PE=4 SV=1	3e-16	ref|XP_002285628.1| PREDICTED: uncharacterized protein LOC100243668 [Vitis vinifera] emb|CBI19297.3| unnamed protein product [Vitis vinifera]	3e-16	E0CNR9_VITVI/1-86 PB354229; Pfam-B_354229;	6e-17	-	-	-	-	-
comp46337_c0	14.7368	3.88136	0.0371127	1	Up	-	-	-	-	tr|C5Y0X4|C5Y0X4_SORBI Putative uncharacterized protein Sb04g031700 OS=Sorghum bicolor GN=Sb04g031700 PE=4 SV=1	1e-13	ref|XP_002454471.1| hypothetical protein SORBIDRAFT_04g031700 [Sorghum bicolor] gb|EES07447.1| hypothetical protein SORBIDRAFT_04g031700 [Sorghum bicolor]	8e-14	B6U6D2_MAIZE/1-67 PB046199; Pfam-B_46199;	2e-14	-	-	-	-	-
comp46338_c0	0.00326052	-8.26068	0.000301458	0.0796968	Down
comp46340_c0	0.0306039	-5.03014	0.024921	1	Down	sp|Q39196|PIP14_ARATH Probable aquaporin PIP1-4 OS=Arabidopsis thaliana GN=PIP1.4 PE=1 SV=1	7e-178	gnl|CDD|201100 pfam00230. MIP. Major intrinsic protein. MIP (Major Intrinsic Protein) family proteins exhibit essentially two distinct types of channel properties: (1) specific water transport by the aquaporins. and (2) small neutral solutes transport. such as glycerol by the glycerol facilitators.	8e-105	tr|A5A8K8|A5A8K8_PRUPE Aquaporin OS=Prunus persica GN=Pp-PIP1 PE=2 SV=1	0	dbj|BAF62342.1| aquaporin [Prunus persica]	0	A5A8K8_PRUPE/47-276 PF00230.15;MIP;	2e-153	G	GO:0016020.membrane;GO:0006833.water transport;GO:0006810.transport;GO:0055085.transmembrane transport;GO:0016021.integral to membrane;GO:0005886.plasma membrane;GO:0005215.transporter activity;	-	K09872	-
comp46349_c0	0.016835	-5.89239	0.045006	1	Down	sp|Q9CA40|NUDT1_ARATH Nudix hydrolase 1 OS=Arabidopsis thaliana GN=NUDT1 PE=1 SV=1	3e-42	gnl|CDD|177959 PLN02325. PLN02325. nudix hydrolase.	2e-60	tr|B9HIX0|B9HIX0_POPTR Predicted protein OS=Populus trichocarpa GN=POPTRDRAFT_564470 PE=3 SV=1	4e-44	ref|XP_002311425.1| predicted protein [Populus trichocarpa] gb|EEE88792.1| predicted protein [Populus trichocarpa]	3e-44	B9SEG4_RICCO/15-140 PF00293.23;NUDIX;	3e-39	-	GO:0016787.hydrolase activity;GO:0000210.NAD+ diphosphatase activity;	-	-	-
comp46370_c0	0.00250438	-8.64133	0.000333962	0.0848741	Down
comp46382_c0	397.5	8.63481	0.000601243	0.122826	Up
comp46385_c0	0.0729695	-3.77656	0.0422307	1	Down	-	-	gnl|CDD|197582 smart00220. S_TKc. Serine/Threonine protein kinases. catalytic domain. Phosphotransferases. Serine or threonine-specific kinase subfamily.	6e-64	tr|D7T4P1|D7T4P1_VITVI Putative uncharacterized protein OS=Vitis vinifera GN=VIT_13s0067g00960 PE=4 SV=1	0	emb|CBI25473.3| unnamed protein product [Vitis vinifera]	0	B9T562_RICCO/298-600 PF00069.20;Pkinase;	0	-	GO:0005524.ATP binding;GO:0004674.protein serine/threonine kinase activity;GO:0004672.protein kinase activity;GO:0006468.protein phosphorylation;GO:0016772.transferase activity. transferring phosphorus-containing groups;	-	-	-
comp46400_c0	0.00567537	-7.46107	0.00154969	0.223533	Down	sp|Q9C554|EXPA1_ARATH Expansin-A1 OS=Arabidopsis thaliana GN=EXPA1 PE=2 SV=1	4e-133	gnl|CDD|165628 PLN00050. PLN00050. expansin A; Provisional.	4e-131	tr|G8HZH2|G8HZH2_9ROSA Expansin 3 OS=Prunus salicina PE=2 SV=1	5e-162	gb|AEQ28765.1| expansin 3 [Prunus salicina]	5e-162	Q1AEL7_FRAAN/159-236 PF01357.16;Pollen_allerg_1;	8e-45	-	GO:0016020.membrane;GO:0009664.plant-type cell wall organization;GO:0005576.extracellular region;	-	-	-
comp46433_c0	Inf	Inf	0.000789098	0.14585	Up	-	-	-	-	tr|B9T400|B9T400_RICCO Putative uncharacterized protein OS=Ricinus communis GN=RCOM_0336790 PE=4 SV=1	3e-33	ref|XP_002532969.1| conserved hypothetical protein [Ricinus communis] gb|EEF29420.1| conserved hypothetical protein [Ricinus communis]	2e-33	B9T400_RICCO/4-72 PB011155; Pfam-B_11155;	2e-32	-	-	-	-	-
comp46434_c0	0.0336108	-4.89493	0.0125893	0.787567	Down
comp46444_c0	0.00622665	-7.32733	0.000863479	0.153934	Down
comp46445_c0	0	#NAME?	1.28223e-05	0.0180191	Down	sp|Q38740|SBP2_ANTMA Squamosa promoter-binding protein 2 OS=Antirrhinum majus GN=SBP2 PE=2 SV=1	2e-40	gnl|CDD|190527 pfam03110. SBP. SBP domain. SBP domains (for SQUAMOSA-pROMOTER BINDING PROTEIN) are found in plant proteins. It is a sequence specific DNA-binding domain. Members of family probably function as transcription factors involved in the control of early flower development. The domain contains 10 conserved cysteine and histidine residues that probably are zinc ligands.	2e-52	tr|D9ZJC2|D9ZJC2_MALDO SPL domain class transcription factor OS=Malus domestica GN=SPL3 PE=2 SV=1	4e-55	gb|ADL36825.1| SPL domain class transcription factor [Malus x domestica]	4e-55	D9ZJC2_MALDO/71-149 PF03110.9;SBP;	1e-40	-	GO:0046872.metal ion binding;GO:0005634.nucleus;GO:0003677.DNA binding;GO:0006355.regulation of transcription. DNA-dependent;GO:0006351.transcription. DNA-dependent;	-	-	-
comp46455_c0	0.0271003	-5.20555	0.0125226	0.787567	Down	sp|Q38898|AKT2_ARATH Potassium channel AKT2/3 OS=Arabidopsis thaliana GN=AKT2 PE=1 SV=1	0	gnl|CDD|178734 PLN03192. PLN03192. Voltage-dependent potassium channel; Provisional.	0	tr|H2DPY5|H2DPY5_9ROSA Potassium channel OS=Malus hupehensis GN=AKT2/3 PE=2 SV=1	0	gb|AEY75251.1| potassium channel [Malus hupehensis]	0	D7SZU2_VITVI/113-316 PF00520.26;Ion_trans;	1e-114	-	GO:0016020.membrane;GO:0006810.transport;GO:0055085.transmembrane transport;GO:0006813.potassium ion transport;GO:0005249.voltage-gated potassium channel activity;GO:0006811.ion transport;GO:0005216.ion channel activity;GO:0016021.integral to membrane;	-	-	-
comp46479_c0	53.4752	5.7408	0.0063146	0.539756	Up	-	-	gnl|CDD|192171 pfam08879. WRC. WRC. The WRC domain. named after the conserved Trp-Arg-Cys motif. contains two distinctive features: a putative nuclear localisation signal and a zinc-finger motif (C3H). It is suggested that the WRC domain functions in DNA binding.	1e-20	tr|F6H761|F6H761_VITVI Putative uncharacterized protein OS=Vitis vinifera GN=VIT_16s0098g01080 PE=4 SV=1	1e-138	emb|CBI23073.3| unnamed protein product [Vitis vinifera]	2e-138	E0CVB2_VITVI/403-569 PB087316; Pfam-B_87316;	1e-28	-	GO:0005634.nucleus;GO:0005524.ATP binding;GO:0006355.regulation of transcription. DNA-dependent;GO:0016818.hydrolase activity. acting on acid anhydrides. in phosphorus-containing anhydrides;	-	-	-
comp46515_c0	0	#NAME?	0.00822293	0.628276	Down
comp46522_c0	0	#NAME?	0.00215223	0.279731	Down	sp|Q9SQL2|CB24_PEA Chlorophyll a-b binding protein P4. chloroplastic OS=Pisum sativum GN=lhcA-P4 PE=1 SV=1	7e-157	gnl|CDD|177719 PLN00101. PLN00101. Photosystem I light-harvesting complex type 4 protein; Provisional.	0	tr|B7FJY9|B7FJY9_MEDTR Putative uncharacterized protein OS=Medicago truncatula PE=2 SV=1	1e-161	gb|ACJ85068.1| unknown [Medicago truncatula] gb|AFK42004.1| unknown [Medicago truncatula]	1e-161	CB24_PEA/62-223 PF00504.16;Chloroa_b-bind;	1e-106	-	GO:0016020.membrane;GO:0009535.chloroplast thylakoid membrane;GO:0009523.photosystem II;GO:0018298.protein-chromophore linkage;GO:0009579.thylakoid;GO:0046872.metal ion binding;GO:0009765.photosynthesis. light harvesting;GO:0016021.integral to membrane;GO:0009536.plastid;GO:0016168.chlorophyll binding;GO:0009507.chloroplast;GO:0015979.photosynthesis;GO:0009522.photosystem I;	-	K08910	ko00196. Photosynthesis - antenna proteins;
comp46525_c0	0	#NAME?	0.015872	0.890502	Down	-	-	gnl|CDD|130631 TIGR01568. A_thal_3678. uncharacterized plant-specific domain TIGR01568. This model describes an uncharacterized domain of about 70 residues found exclusively in plants. generally toward the C-terminus of proteins of 200 to 350 amino acids in length. At least 14 such proteins are found in Arabidopsis thaliana. Other regions of these proteins tend to consist largely of low-complexit…	6e-26	tr|F6HDQ8|F6HDQ8_VITVI Putative uncharacterized protein OS=Vitis vinifera GN=VIT_05s0020g03520 PE=4 SV=1	3e-24	-	-	B9S3Z8_RICCO/138-201 PF04844.8;Ovate;	8e-23	-	-	-	-	-
comp46575_c0	0.0707414	-3.8213	0.0433336	1	Down
comp46580_c0	4.71823e-05	-14.3714	0.00205967	0.270975	Down	-	-	-	-	-	-	-	-	-	-	-	-	-	-	-
comp46582_c0	0.00353107	-8.14568	0.00355909	0.384319	Down	sp|Q9ZPH9|PMTF_ARATH Probable methyltransferase PMT15 OS=Arabidopsis thaliana GN=At4g00750 PE=1 SV=1	0	gnl|CDD|190539 pfam03141. Methyltransf_29. Putative S-adenosyl-L-methionine-dependent methyltransferase. This family is a putative S-adenosyl-L-methionine (SAM)-dependent methyltransferase.	0	tr|B9RDK8|B9RDK8_RICCO ATP binding protein. putative OS=Ricinus communis GN=RCOM_1613790 PE=4 SV=1	0	ref|XP_002511797.1| ATP binding protein. putative [Ricinus communis] gb|EEF50466.1| ATP binding protein. putative [Ricinus communis]	0	A2Q5C6_MEDTR/110-622 PF03141.11;Methyltransf_29;	0	-	GO:0008168.methyltransferase activity;GO:0016740.transferase activity;GO:0032259.methylation;	-	-	-
comp46584_c0	0.0146843	-6.08958	0.0345862	1	Down
comp46585_c0	5.63063e-05	-14.1163	0.00107744	0.176254	Down
comp46592_c0	0.0369549	-4.75809	0.0189012	0.980863	Down	sp|Q9SMN0|CXE12_ARATH Probable carboxylesterase 12 OS=Arabidopsis thaliana GN=CXE12 PE=2 SV=1	3e-95	gnl|CDD|203783 pfam07859. Abhydrolase_3. alpha/beta hydrolase fold. This catalytic domain is found in a very wide range of enzymes.	3e-64	tr|Q0ZPW0|Q0ZPW0_9ROSA CXE carboxylesterase OS=Malus pumila GN=CXE10 PE=2 SV=1	0	gb|ABB89010.1| CXE carboxylesterase [Malus pumila]	0	Q0ZPW0_9ROSA/129-348 PF07859.8;Abhydrolase_3;	9e-142	V	GO:0080030.methyl indole-3-acetate esterase activity;GO:0080032.methyl jasmonate esterase activity;GO:0004091.carboxylesterase activity;GO:0016787.hydrolase activity;GO:0008152.metabolic process;GO:0080031.methyl salicylate esterase activity;	-	-	-
comp46597_c0	0.0259939	-5.26568	0.00975759	0.688043	Down	sp|P27057|GAST1_SOLLC Protein GAST1 OS=Solanum lycopersicum GN=GAST1 PE=2 SV=1	1e-46	gnl|CDD|190394 pfam02704. GASA. Gibberellin regulated protein. This is the GASA gibberellin regulated cysteine rich protein family. The expression of these proteins is up-regulated by the plant hormone gibberellin. most of these proteins have some role in plant development. There are 12 cysteine residues conserved within the alignment giving the potential for these proteins to posses 6 disulphide…	4e-44	tr|Q5EDG3|Q5EDG3_9ROSI GASA2-like protein OS=Pelargonium zonale PE=4 SV=1	6e-63	gb|AAW83819.1| GASA2-like protein [Pelargonium zonale]	5e-63	C6T1W2_SOYBN/79-138 PF02704.9;GASA;	1e-39	-	GO:0005576.extracellular region;	-	-	-
comp46644_c0	0	#NAME?	0.0212547	1	Down	-	-	-	-	-	-	-	-	-	-	-	-	-	-	-
comp46662_c0	0	#NAME?	0.047338	1	Down
comp46702_c0	Inf	Inf	0.0336982	1	Up	-	-	-	-	-	-	-	-	-	-	-	-	-	-	-
comp46727_c0	Inf	Inf	5.78564e-06	0.0180191	Up
comp46735_c0	Inf	Inf	0.0347519	1	Up	-	-	-	-	-	-	-	-	-	-	-	-	-	-	-
comp46752_c0	108.016	6.7551	0.00134073	0.201926	Up
comp46755_c0	678.333	9.40585	0.00055183	0.11599	Up	sp|P35694|BRU1_SOYBN Brassinosteroid-regulated protein BRU1 OS=Glycine max PE=2 SV=1	3e-56	gnl|CDD|185685 cd02176. GH16_XET. Xyloglucan endotransglycosylase. member of glycosyl hydrolase family 16. Xyloglucan endotransglycosylases (XETs) cleave and religate xyloglucan polymers in plant cell walls via a transglycosylation mechanism. Xyloglucan is a soluble hemicellulose with a backbone of beta-1.4-linked glucose units. partially substituted with alpha-1.6-linked xylopyranose branches. I…	3e-61	tr|F6GXD6|F6GXD6_VITVI Putative uncharacterized protein OS=Vitis vinifera GN=VIT_11s0052g01320 PE=4 SV=1	5e-59	ref|XP_002268708.1| PREDICTED: probable xyloglucan endotransglucosylase/hydrolase protein 16-like [Vitis vinifera]	1e-60	BRU1_SOYBN/32-213 PF00722.16;Glyco_hydro_16;	5e-53	-	GO:0048046.apoplast;GO:0016762.xyloglucan:xyloglucosyl transferase activity;GO:0008152.metabolic process;GO:0006073.cellular glucan metabolic process;GO:0016798.hydrolase activity. acting on glycosyl bonds;GO:0004553.hydrolase activity. hydrolyzing O-glycosyl compounds;GO:0005618.cell wall;GO:0016787.hydrolase activity;GO:0005975.carbohydrate metabolic process;	EC:2.4.1.207	K08235	-
comp46756_c0	Inf	Inf	0.00925776	0.6702	Up	-	-	-	-	tr|B9HC38|B9HC38_POPTR Predicted protein OS=Populus trichocarpa GN=POPTRDRAFT_560811 PE=4 SV=1	4e-21	ref|XP_002308177.1| predicted protein [Populus trichocarpa] gb|EEE91700.1| predicted protein [Populus trichocarpa]	3e-21	-	-	-	-	-	-	-
comp46777_c0	0.0526497	-4.24743	0.0246087	1	Down	sp|P92934|AAP6_ARATH Amino acid permease 6 OS=Arabidopsis thaliana GN=AAP6 PE=1 SV=1	0	gnl|CDD|190008 pfam01490. Aa_trans. Transmembrane amino acid transporter protein. This transmembrane region is found in many amino acid transporters including UNC-47 and MTR. UNC-47 encodes a vesicular amino butyric acid (GABA) transporter. (VGAT). UNC-47 is predicted to have 10 transmembrane domains. MTR is a N system amino acid transporter system protein involved in methyltryptophan resistance.…	4e-148	tr|D6BV79|D6BV79_POPCN Amino acid permease 6 (Fragment) OS=Populus canescens GN=AAP6 PE=2 SV=1	0	gb|ADB92670.1| amino acid permease 6 [Populus tremula x Populus alba]	0	D6BV79_POPCN/36-471 PF01490.13;Aa_trans;	0	E	GO:0016020.membrane;GO:0016021.integral to membrane;	-	-	-
comp46782_c1	0.0354167	-4.81943	0.01951	0.995816	Down
comp46870_c0	0.00466853	-7.74281	0.000641119	0.128212	Down	sp|Q9LDR9|EXP10_ARATH Expansin-A10 OS=Arabidopsis thaliana GN=EXPA10 PE=2 SV=1	1e-116	gnl|CDD|165628 PLN00050. PLN00050. expansin A; Provisional.	4e-120	tr|O81133|O81133_PRUAR Expansin OS=Prunus armeniaca GN=Exp2 PE=2 SV=1	4e-151	gb|AAC33530.1| expansin [Prunus armeniaca]	3e-151	Q68UW2_PYRCO/67-167 PF03330.13;DPBB_1;	9e-56	-	GO:0016020.membrane;GO:0009664.plant-type cell wall organization;GO:0005576.extracellular region;	-	-	-
comp46879_c1	0.0529101	-4.24031	0.0494709	1	Down	-	-	gnl|CDD|202652 pfam03469. XH. XH domain. The XH (rice gene X Homology) domain is found in a family of plant proteins including gene X. The molecular function of these proteins is unknown. However these proteins usually contain an XS domain that is also found in the PTGS protein SGS3. This domain contains a conserved glutamate residue that may be functionally important.	6e-29	-	-	-	-	D7TLS7_VITVI/507-638 PF03469.9;XH;	8e-25	-	-	-	-	-
comp46893_c1	0	#NAME?	0.000337414	0.085244	Down
comp46906_c0	0.00764526	-7.03122	0.0245633	1	Down	sp|P12301|PSBQ_SPIOL Oxygen-evolving enhancer protein 3. chloroplastic OS=Spinacia oleracea GN=PSBQ PE=1 SV=1	7e-82	gnl|CDD|191366 pfam05757. PsbQ. Oxygen evolving enhancer protein 3 (PsbQ). This family consists of the plant specific oxygen evolving enhancer protein 3 (PsbQ). Photosystem II (PSII)1 is a pigment-protein complex. which consists of at least 25 different protein subunits. at present denoted PsbA-Z according to the genes that encode them. PsbQ plays an important role in the lumenal oxygen-evolving …	6e-81	tr|F6H8B4|F6H8B4_VITVI Putative uncharacterized protein OS=Vitis vinifera GN=VIT_00s0904g00010 PE=4 SV=1	4e-90	ref|XP_002275624.1| PREDICTED: oxygen-evolving enhancer protein 3-2. chloroplastic [Vitis vinifera]	4e-90	D7SZ40_VITVI/26-227 PF05757.6;PsbQ;	1e-79	-	GO:0016020.membrane;GO:0009535.chloroplast thylakoid membrane;GO:0009523.photosystem II;GO:0019898.extrinsic to membrane;GO:0005509.calcium ion binding;GO:0009536.plastid;GO:0009579.thylakoid;GO:0009507.chloroplast;GO:0015979.photosynthesis;GO:0009654.oxygen evolving complex;	-	K08901	ko00195. Photosynthesis;
comp46926_c0	0.0620085	-4.01139	0.0364438	1	Down	sp|Q38946|DHE2_ARATH Glutamate dehydrogenase 2 OS=Arabidopsis thaliana GN=GDH2 PE=1 SV=1	0	gnl|CDD|178095 PLN02477. PLN02477. glutamate dehydrogenase.	0	tr|B9RA12|B9RA12_RICCO Glutamate dehydrogenase OS=Ricinus communis GN=RCOM_1502760 PE=3 SV=1	0	ref|XP_002511037.1| glutamate dehydrogenase. putative [Ricinus communis] gb|EEF51639.1| glutamate dehydrogenase. putative [Ricinus communis]	0	B9RA12_RICCO/176-408 PF00208.16;ELFV_dehydrog;	2e-142	E	GO:0004353.glutamate dehydrogenase [NAD(P)+] activity;GO:0006520.cellular amino acid metabolic process;GO:0055114.oxidation-reduction process;GO:0016639.oxidoreductase activity. acting on the CH-NH2 group of donors. NAD or NADP as acceptor;GO:0005488.binding;GO:0016491.oxidoreductase activity;	EC:1.4.1.3	K00261	ko00250. Alanine. aspartate and glutamate metabolism;ko00330. Arginine and proline metabolism;ko00471. D-Glutamine and D-glutamate metabolism;ko00910. Nitrogen metabolism;ko04964. Proximal tubule bicarbonate reclamation;
comp46927_c0	0.0509983	-4.29341	0.0240203	1	Down	sp|Q6J163|5NG4_PINTA Auxin-induced protein 5NG4 OS=Pinus taeda PE=2 SV=1	3e-63	-	-	tr|E6NU65|E6NU65_9ROSI JHL18I08.9 protein OS=Jatropha curcas GN=JHL18I08.9 PE=4 SV=1	2e-87	dbj|BAJ53175.1| JHL18I08.9 [Jatropha curcas]	1e-87	B9R824_RICCO/208-337 PF00892.15;EamA;	2e-62	-	GO:0006810.transport;GO:0016020.membrane;GO:0005938.cell cortex;GO:0009734.auxin mediated signaling pathway;GO:0005737.cytoplasm;GO:0003674.molecular_function;GO:0005887.integral to plasma membrane;GO:0016021.integral to membrane;	-	-	-
comp46937_c0	0.0103135	-6.59932	0.00361375	0.385352	Down	sp|P27057|GAST1_SOLLC Protein GAST1 OS=Solanum lycopersicum GN=GAST1 PE=2 SV=1	1e-46	gnl|CDD|190394 pfam02704. GASA. Gibberellin regulated protein. This is the GASA gibberellin regulated cysteine rich protein family. The expression of these proteins is up-regulated by the plant hormone gibberellin. most of these proteins have some role in plant development. There are 12 cysteine residues conserved within the alignment giving the potential for these proteins to posses 6 disulphide…	3e-44	tr|Q5EDG3|Q5EDG3_9ROSI GASA2-like protein OS=Pelargonium zonale PE=4 SV=1	5e-63	gb|AAW83819.1| GASA2-like protein [Pelargonium zonale]	4e-63	C6T1W2_SOYBN/79-138 PF02704.9;GASA;	9e-40	-	GO:0005576.extracellular region;	-	-	-
comp46941_c0	0	#NAME?	0.00134078	0.201926	Down	sp|Q08298|RD22_ARATH Dehydration-responsive protein RD22 OS=Arabidopsis thaliana GN=RD22 PE=2 SV=1	3e-36	gnl|CDD|202568 pfam03181. BURP. BURP domain. The BURP domain is found at the C-terminus of several different plant proteins. It was named after the proteins in which it was first identified: the BNM2 clone-derived protein from Brassica napus; USPs and USP-like proteins; RD22 from Arabidopsis thaliana; and PG1beta from Lycopersicon esculentum. This domain is around 230 amino acid residues long. It…	1e-59	tr|Q947D4|Q947D4_PRUPE Dehydration-responsive protein RD22 (Fragment) OS=Prunus persica PE=2 SV=1	3e-44	gb|AAL26909.1|AF319165_1 dehydration-responsive protein RD22 [Prunus persica]	2e-44	Q947D4_PRUPE/134-346 PF03181.10;BURP;	2e-46	-	-	-	-	-
comp46971_c1	0.00809061	-6.94953	0.0275864	1	Down	sp|Q32904|CB23_PEA Chlorophyll a-b binding protein 3. chloroplastic OS=Pisum sativum GN=lhca3 PE=1 SV=1	3e-22	gnl|CDD|177680 PLN00048. PLN00048. photosystem I light harvesting chlorophyll a/b binding protein 3; Provisional.	1e-27	tr|B6T4Y7|B6T4Y7_MAIZE Chlorophyll a-b binding protein 8 OS=Zea mays PE=2 SV=1	2e-22	ref|NP_001148598.1| chlorophyll a-b binding protein 8 [Zea mays] gb|ACG32170.1| chlorophyll a-b binding protein 8 [Zea mays]	2e-22	Q75RX1_IPONI/1-41 PF00504.16;Chloroa_b-bind;	3e-15	-	GO:0016020.membrane;GO:0009535.chloroplast thylakoid membrane;GO:0009523.photosystem II;GO:0018298.protein-chromophore linkage;GO:0009579.thylakoid;GO:0046872.metal ion binding;GO:0009765.photosynthesis. light harvesting;GO:0016021.integral to membrane;GO:0009536.plastid;GO:0016168.chlorophyll binding;GO:0009507.chloroplast;GO:0015979.photosynthesis;GO:0009522.photosystem I;	-	K08909	ko00196. Photosynthesis - antenna proteins;
comp46971_c2	0	#NAME?	0.00999632	0.697391	Down
comp46973_c0	0.0129702	-6.26866	0.0270128	1	Down	sp|P12301|PSBQ_SPIOL Oxygen-evolving enhancer protein 3. chloroplastic OS=Spinacia oleracea GN=PSBQ PE=1 SV=1	2e-81	gnl|CDD|191366 pfam05757. PsbQ. Oxygen evolving enhancer protein 3 (PsbQ). This family consists of the plant specific oxygen evolving enhancer protein 3 (PsbQ). Photosystem II (PSII)1 is a pigment-protein complex. which consists of at least 25 different protein subunits. at present denoted PsbA-Z according to the genes that encode them. PsbQ plays an important role in the lumenal oxygen-evolving …	3e-80	tr|F6H8B4|F6H8B4_VITVI Putative uncharacterized protein OS=Vitis vinifera GN=VIT_00s0904g00010 PE=4 SV=1	1e-89	ref|XP_002275624.1| PREDICTED: oxygen-evolving enhancer protein 3-2. chloroplastic [Vitis vinifera]	9e-90	D7SZ40_VITVI/26-227 PF05757.6;PsbQ;	3e-79	-	GO:0016020.membrane;GO:0009535.chloroplast thylakoid membrane;GO:0009523.photosystem II;GO:0019898.extrinsic to membrane;GO:0005509.calcium ion binding;GO:0009536.plastid;GO:0009579.thylakoid;GO:0009507.chloroplast;GO:0015979.photosynthesis;GO:0009654.oxygen evolving complex;	-	K08901	ko00195. Photosynthesis;
comp46974_c0	0	#NAME?	0.015872	0.890502	Down	sp|Q8VYP9|ICML1_ARATH Probable isoprenylcysteine alpha-carbonyl methylesterase ICMEL1 OS=Arabidopsis thaliana GN=ICMEL1 PE=2 SV=1	0	-	-	tr|D7T9D3|D7T9D3_VITVI Putative uncharacterized protein OS=Vitis vinifera GN=VIT_01s0011g02530 PE=4 SV=1	0	ref|XP_002277990.1| PREDICTED: probable isoprenylcysteine alpha-carbonyl methylesterase ICMEL1 [Vitis vinifera] emb|CBI27104.3| unnamed protein product [Vitis vinifera]	0	B9RL97_RICCO/175-391 PF07859.8;Abhydrolase_3;	9e-129	-	GO:0016787.hydrolase activity;GO:0008152.metabolic process;	-	-	-
comp46987_c0	0.00815661	-6.93782	0.00424346	0.425175	Down	-	-	-	-	tr|C6SYN7|C6SYN7_SOYBN Uncharacterized protein OS=Glycine max PE=2 SV=1	1e-56	ref|NP_001236174.1| uncharacterized protein LOC100306260 [Glycine max] gb|ACU14360.1| unknown [Glycine max]	9e-57	Q8LEL0_ARATH/1-166 PB006741; Pfam-B_6741;	1e-30	-	-	-	-	-
comp47023_c0	0.0242223	-5.36752	0.00812468	0.624467	Down
comp47029_c0	Inf	Inf	0.00114361	0.182216	Up	-	-	-	-	-	-	-	-	-	-	-	-	-	-	-
comp47033_c0	0.0101471	-6.62278	0.00480755	0.461597	Down
comp47080_c0	0.0105729	-6.56349	0.00184162	0.252019	Down	-	-	gnl|CDD|176556 cd08619. PI-PLCXDc_plant. Catalytic domain of phosphatidylinositol-specific phospholipase C. X domain containing proteins found in plants. The CD corresponds to the catalytic domain present in uncharacterized plant phosphatidylinositol-specific phospholipase C. X domain containing proteins (PI-PLCXD). The typical eukaryotic phosphoinositide-specific phospholipase C (PI-PLC. EC 3.1.…	2e-169	tr|B9SQL5|B9SQL5_RICCO Phospholipase C. putative OS=Ricinus communis GN=RCOM_0739740 PE=4 SV=1	0	ref|XP_002528284.1| phospholipase C. putative [Ricinus communis] gb|EEF34122.1| phospholipase C. putative [Ricinus communis]	0	D7MFM5_ARALL/61-194 PF00388.14;PI-PLC-X;	3e-74	T	GO:0008081.phosphoric diester hydrolase activity;GO:0005622.intracellular;GO:0035556.intracellular signal transduction;GO:0004629.phospholipase C activity;GO:0006629.lipid metabolic process;	-	-	-
comp47088_c0	141.667	7.14636	0.0363329	1	Up	-	-	-	-	-	-	-	-	-	-	-	-	-	-	-
comp47112_c0	0.0255644	-5.28972	0.0103884	0.711949	Down	-	-	-	-	-	-	-	-	-	-	-	-	-	-	-
comp47138_c0	0	#NAME?	0.000962626	0.163421	Down	sp|Q6P8C8|ARL8A_XENTR ADP-ribosylation factor-like protein 8A OS=Xenopus tropicalis GN=arl8a PE=2 SV=1	5e-81	gnl|CDD|206724 cd04159. Arl10_like. Arf-like 9 (Arl9) and 10 (Arl10) GTPases. Arl10-like subfamily. Arl9/Arl10 was identified from a human cancer-derived EST dataset. No functional information about the subfamily is available at the current time. but crystal structures of human Arl10b and Arl10c have been solved.	1e-102	tr|H1AD87|H1AD87_TOBAC ADP-ribosylation factor-like 8a OS=Nicotiana tabacum GN=NtARL8a PE=2 SV=1	2e-117	gb|AFK33949.1| unknown [Lotus japonicus]	7e-118	C6T2M2_SOYBN/7-180 PF00025.16;Arf;	2e-111	RUZ	GO:0016020.membrane;GO:0005765.lysosomal membrane;GO:0007059.chromosome segregation;GO:0031902.late endosome membrane;GO:0005622.intracellular;GO:0005764.lysosome;GO:0007067.mitosis;GO:0005768.endosome;GO:0051301.cell division;GO:0000166.nucleotide binding;GO:0007264.small GTPase mediated signal transduction;GO:0005525.GTP binding;GO:0007049.cell cycle;	-	K07955	-
comp47154_c0	0.0443906	-4.4936	0.0484098	1	Down
comp47165_c0	0.0294334	-5.0864	0.0135147	0.817468	Down	-	-	-	-	-	-	-	-	-	-	-	-	-	-	-
comp47180_c0	0.000796495	-10.294	6.00096e-05	0.0325513	Down	sp|Q38740|SBP2_ANTMA Squamosa promoter-binding protein 2 OS=Antirrhinum majus GN=SBP2 PE=2 SV=1	2e-40	gnl|CDD|190527 pfam03110. SBP. SBP domain. SBP domains (for SQUAMOSA-pROMOTER BINDING PROTEIN) are found in plant proteins. It is a sequence specific DNA-binding domain. Members of family probably function as transcription factors involved in the control of early flower development. The domain contains 10 conserved cysteine and histidine residues that probably are zinc ligands.	2e-52	tr|D9ZJC2|D9ZJC2_MALDO SPL domain class transcription factor OS=Malus domestica GN=SPL3 PE=2 SV=1	4e-55	gb|ADL36825.1| SPL domain class transcription factor [Malus x domestica]	3e-55	D9ZJC2_MALDO/71-149 PF03110.9;SBP;	1e-40	-	GO:0046872.metal ion binding;GO:0005634.nucleus;GO:0003677.DNA binding;GO:0006355.regulation of transcription. DNA-dependent;GO:0006351.transcription. DNA-dependent;	-	-	-
comp47210_c0	0.0400802	-4.64097	0.0356703	1	Down	-	-	gnl|CDD|188191 TIGR01993. Pyr-5-nucltdase. pyrimidine 5'-nucleotidase. This family of proteins includes the SDT1/SSM1 gene from yeast which has been shown to code for a pyrimidine (UMP/CMP) 5'nucleotidase. The family spans plants. fungi and a small number of bacteria. These enzymes are members of the haloacid dehalogenase (HAD) superfamily of hydrolases. specifically the IA subfamily (variant 3. …	8e-73	tr|B9HV66|B9HV66_POPTR Predicted protein OS=Populus trichocarpa GN=POPTRDRAFT_658536 PE=4 SV=1	5e-89	ref|XP_002314706.1| predicted protein [Populus trichocarpa] gb|EEF00877.1| predicted protein [Populus trichocarpa]	4e-89	B9HV66_POPTR/18-210 PF13419.1;HAD_2;	2e-89	R	GO:0016787.hydrolase activity;GO:0008152.metabolic process;GO:0003824.catalytic activity;	-	-	-
comp47231_c0	0	#NAME?	0.0238962	1	Down	sp|Q9LDT3|YAB4_ARATH Axial regulator YABBY 4 OS=Arabidopsis thaliana GN=YAB4 PE=1 SV=2	1e-80	gnl|CDD|113458 pfam04690. YABBY. YABBY protein. YABBY proteins are a group of plant-specific transcription involved in the specification of abaxial polarity in lateral organs.	2e-67	tr|B9SHC4|B9SHC4_RICCO Axial regulator YABBY4. putative OS=Ricinus communis GN=RCOM_0529200 PE=4 SV=1	4e-84	ref|XP_002525393.1| Axial regulator YABBY4. putative [Ricinus communis] gb|EEF37031.1| Axial regulator YABBY4. putative [Ricinus communis]	3e-84	D7TDI7_VITVI/5-167 PF04690.8;YABBY;	2e-78	-	GO:0003677.DNA binding;	-	-	-
comp47247_c0	Inf	Inf	0.000605013	0.123254	Up
comp47260_c0	0.00466853	-7.74281	0.00776749	0.609634	Down	sp|P81393|MYB08_ANTMA Myb-related protein 308 OS=Antirrhinum majus GN=MYB308 PE=2 SV=1	2e-39	-	-	tr|D9ZJ51|D9ZJ51_MALDO MYB domain class transcription factor OS=Malus domestica GN=MYB111 PE=2 SV=1	1e-106	gb|ADL36754.1| MYB domain class transcription factor [Malus x domestica]	1e-106	B6D1Z2_GERHY/66-111 PF00249.26;Myb_DNA-binding;	3e-21	K	GO:0005634.nucleus;GO:0003677.DNA binding;GO:0006355.regulation of transcription. DNA-dependent;GO:0006351.transcription. DNA-dependent;	-	K09422	-
comp47264_c0	0	#NAME?	0.0226709	1	Down
comp47286_c0	0.00819672	-6.93074	0.0043022	0.428674	Down
comp47302_c0	0.0566449	-4.14191	0.0284295	1	Down
comp47322_c0	0.0295979	-5.07836	0.00981679	0.691076	Down
comp47344_c1	0.00326477	-8.2588	0.000901683	0.157895	Down
comp47363_c0	15.5714	3.96083	0.0338909	1	Up	-	-	-	-	-	-	-	-	-	-	-	-	-	-	-
comp47365_c0	0	#NAME?	1.54713e-05	0.0180976	Down
comp47382_c0	0.034188	-4.87036	0.0142021	0.842767	Down
comp47386_c0	0	#NAME?	0.0172354	0.928557	Down	-	-	gnl|CDD|191031 pfam04570. DUF581. Protein of unknown function (DUF581). Family of uncharacterized proteins.	3e-28	tr|G0Z810|G0Z810_9ROSA Putative uncharacterized protein OS=Pyrus x bretschneideri PE=2 SV=1	6e-68	gb|AEK94314.1| hypothetical protein [Pyrus x bretschneideri]	5e-68	B9GUK2_POPTR/52-110 PF04570.9;DUF581;	6e-27	-	-	-	-	-
comp47399_c0	3558.33	11.797	1.47898e-05	0.0180191	Up	sp|P42755|EM4_WHEAT Em protein H5 OS=Triticum aestivum GN=EMH5 PE=2 SV=1	2e-26	gnl|CDD|109530 pfam00477. LEA_5. Small hydrophilic plant seed protein.	6e-27	tr|B9HSM2|B9HSM2_POPTR Predicted protein OS=Populus trichocarpa GN=POPTRDRAFT_1091782 PE=4 SV=1	1e-26	ref|XP_002315152.1| predicted protein [Populus trichocarpa] gb|EEF01323.1| predicted protein [Populus trichocarpa]	1e-26	B9HSM2_POPTR/1-89 PF00477.12;LEA_5;	2e-27	-	GO:0006950.response to stress;	-	-	-
comp47408_c0	0	#NAME?	0.0297979	1	Down	sp|Q9SK27|ENL1_ARATH Early nodulin-like protein 1 OS=Arabidopsis thaliana GN=At2g25060 PE=1 SV=2	5e-29	gnl|CDD|202195 pfam02298. Cu_bind_like. Plastocyanin-like domain. This family represents a domain found in flowering plants related to the copper binding protein plastocyanin. Some members of this family may not bind copper due to the lack of key residues.	2e-26	tr|B9RVX2|B9RVX2_RICCO Early nodulin 55-2. putative OS=Ricinus communis GN=RCOM_1173760 PE=4 SV=1	6e-50	ref|XP_002517891.1| Early nodulin 55-2 precursor. putative [Ricinus communis] gb|EEF44409.1| Early nodulin 55-2 precursor. putative [Ricinus communis]	6e-50	B9RVX2_RICCO/38-121 PF02298.12;Cu_bind_like;	4e-37	-	GO:0006810.transport;GO:0009055.electron carrier activity;GO:0046872.metal ion binding;GO:0022900.electron transport chain;GO:0005507.copper ion binding;	-	-	-
comp47411_c0	0.0519673	-4.26625	0.0241678	1	Down	-	-	-	-	tr|B9T5N0|B9T5N0_RICCO Calmodulin binding protein. putative OS=Ricinus communis GN=RCOM_0331520 PE=4 SV=1	5e-180	ref|XP_002533549.1| calmodulin binding protein. putative [Ricinus communis] gb|EEF28839.1| calmodulin binding protein. putative [Ricinus communis]	5e-180	-	-	-	-	-	-	-
comp47429_c0	Inf	Inf	0.019061	0.984384	Up	-	-	-	-	-	-	-	-	-	-	-	-	-	-	-
comp47434_c0	0	#NAME?	0.00107161	0.175637	Down	-	-	-	-	tr|D7SKY4|D7SKY4_VITVI Putative uncharacterized protein OS=Vitis vinifera GN=VIT_06s0004g02870 PE=4 SV=1	7e-33	ref|XP_002285144.1| PREDICTED: uncharacterized protein LOC100263969 [Vitis vinifera] emb|CBI16312.3| unnamed protein product [Vitis vinifera]	6e-33	A9NMA7_PICSI/1-90 PB162040; Pfam-B_162040;	1e-13	-	-	-	-	-
comp47470_c0	0.00615006	-7.34518	0.00193145	0.259324	Down	sp|P81393|MYB08_ANTMA Myb-related protein 308 OS=Antirrhinum majus GN=MYB308 PE=2 SV=1	8e-52	-	-	tr|H6S374|H6S374_PRUAV R2R3-MYB transcription factor OS=Prunus avium GN=MYBR PE=2 SV=1	8e-91	gb|ADY15315.1| R2R3-MYB transcription factor [Prunus avium]	7e-91	E5RT52_LUPAL/10-55 PF00249.26;Myb_DNA-binding;	1e-19	-	GO:0005634.nucleus;GO:0003677.DNA binding;GO:0006355.regulation of transcription. DNA-dependent;GO:0006351.transcription. DNA-dependent;	-	K09422	-
comp47482_c0	0.0318841	-4.97102	0.0128789	0.79919	Down	sp|Q8L3R2|CML41_ARATH Probable calcium-binding protein CML41 OS=Arabidopsis thaliana GN=CML41 PE=2 SV=2	3e-45	gnl|CDD|185503 PTZ00183. PTZ00183. centrin; Provisional.	2e-25	tr|A5ATQ9|A5ATQ9_VITVI Putative uncharacterized protein OS=Vitis vinifera GN=VITISV_041123 PE=4 SV=1	3e-67	ref|XP_002274784.1| PREDICTED: probable calcium-binding protein CML41 [Vitis vinifera]	2e-67	C5WZ86_SORBI/55-179 PF13499.1;EF_hand_5;	6e-31	T	GO:0032440.2-alkenal reductase [NAD(P)] activity;GO:0005509.calcium ion binding;GO:0055114.oxidation-reduction process;GO:0016491.oxidoreductase activity;	-	K13448	ko04626. Plant-pathogen interaction;
comp47499_c0	0	#NAME?	0.00274586	0.323413	Down	sp|Q23915|KINX_DICDI Probable serine/threonine-protein kinase kinX OS=Dictyostelium discoideum GN=kinX PE=3 SV=2	1e-10	-	-	tr|D7UAB3|D7UAB3_VITVI Putative uncharacterized protein OS=Vitis vinifera GN=VIT_14s0060g00250 PE=4 SV=1	6e-20	-	-	-	-	-	-	-	-	-
comp47513_c0	Inf	Inf	1.07676e-05	0.0180191	Up	sp|Q03666|GSTX4_TOBAC Probable glutathione S-transferase OS=Nicotiana tabacum PE=2 SV=1	7e-108	gnl|CDD|198294 cd03185. GST_C_Tau. C-terminal. alpha helical domain of Class Tau Glutathione S-transferases. Glutathione S-transferase (GST) C-terminal domain family. Class Tau subfamily; GSTs are cytosolic dimeric proteins involved in cellular detoxification by catalyzing the conjugation of glutathione (GSH) with a wide range of endogenous and xenobiotic alkylating agents. including carcinogens.…	3e-54	tr|B9T3K4|B9T3K4_RICCO Glutathione s-transferase. putative OS=Ricinus communis GN=RCOM_0477560 PE=3 SV=1	8e-116	ref|XP_002532823.1| glutathione s-transferase. putative [Ricinus communis] gb|EEF29553.1| glutathione s-transferase. putative [Ricinus communis]	7e-116	B7FMT8_MEDTR/70-193 PF00043.20;GST_C;	1e-49	O	GO:0004364.glutathione transferase activity;GO:0004462.lactoylglutathione lyase activity;GO:0016829.lyase activity;GO:0009734.auxin mediated signaling pathway;GO:0016740.transferase activity;	EC:2.5.1.18	K00799	ko00480. Glutathione metabolism;ko00980. Metabolism of xenobiotics by cytochrome P450;ko00982. Drug metabolism - cytochrome P450;ko05204. Chemical carcinogenesis;
comp47525_c0	0.0341746	-4.87093	0.0213607	1	Down	-	-	-	-	-	-	-	-	-	-	-	-	-	-	-
comp47534_c0	0.00877193	-6.83289	0.0107112	0.72707	Down	sp|Q8GXZ3|Y5102_ARATH Serine/threonine-protein kinase At5g01020 OS=Arabidopsis thaliana GN=At5g01020 PE=1 SV=1	2e-154	gnl|CDD|197581 smart00219. TyrKc. Tyrosine kinase. catalytic domain. Phosphotransferases. Tyrosine-specific kinase subfamily.	5e-52	tr|D7TCE8|D7TCE8_VITVI Putative uncharacterized protein OS=Vitis vinifera GN=VIT_11s0016g01060 PE=4 SV=1	0	ref|XP_002277991.1| PREDICTED: serine/threonine-protein kinase At5g01020 [Vitis vinifera] emb|CBI27806.3| unnamed protein product [Vitis vinifera]	0	D7TCE8_VITVI/80-357 PF07714.12;Pkinase_Tyr;	0	T	GO:0016310.phosphorylation;GO:0004715.non-membrane spanning protein tyrosine kinase activity;GO:0005524.ATP binding;GO:0004674.protein serine/threonine kinase activity;GO:0016301.kinase activity;GO:0004672.protein kinase activity;GO:0006468.protein phosphorylation;GO:0016740.transferase activity;GO:0016772.transferase activity. transferring phosphorus-containing groups;	-	-	-
comp47537_c0	0.0362662	-4.78523	0.0165112	0.907558	Down	sp|Q9ZQI8|NLTL2_ARATH Non-specific lipid-transfer protein-like protein At2g13820 OS=Arabidopsis thaliana GN=At2g13820 PE=1 SV=1	3e-21	gnl|CDD|72935 cd00010. AAI_LTSS. AAI_LTSS: Alpha-Amylase Inhibitors (AAI). Lipid Transfer (LT) and Seed Storage (SS) Protein family; a protein family unique to higher plants that includes cereal-type alpha-amylase inhibitors. lipid transfer proteins. seed storage proteins. and similar proteins. Proteins in this family are known to play important roles. in defending plants from insects and pathoge…	5e-15	tr|B9S6L0|B9S6L0_RICCO Lipid binding protein. putative OS=Ricinus communis GN=RCOM_1109430 PE=4 SV=1	2e-37	ref|XP_002521629.1| lipid binding protein. putative [Ricinus communis] gb|EEF40736.1| lipid binding protein. putative [Ricinus communis]	2e-37	B9S6L0_RICCO/13-142 PF14368.1;LTP_2;	6e-31	-	GO:0006869.lipid transport;	-	-	-
comp47540_c0	0.0299401	-5.06178	0.0399581	1	Down	sp|Q9LE22|CML27_ARATH Probable calcium-binding protein CML27 OS=Arabidopsis thaliana GN=CML27 PE=1 SV=1	2e-51	gnl|CDD|185504 PTZ00184. PTZ00184. calmodulin; Provisional.	5e-27	tr|Q93YA8|Q93YA8_SESRO Calcium binding protein OS=Sesbania rostrata GN=cbl1 PE=2 SV=1	7e-55	emb|CAC43238.1| calcium binding protein [Sesbania rostrata]	6e-55	CML27_ARATH/92-153 PF13499.1;EF_hand_5;	5e-26	T	GO:0005509.calcium ion binding;	-	K13448	ko04626. Plant-pathogen interaction;
comp47542_c0	0.00891266	-6.80993	0.0336349	1	Down	-	-	-	-	-	-	-	-	-	-	-	-	-	-	-
comp47545_c0	0.0317757	-4.97593	0.0109988	0.73835	Down	-	-	-	-	-	-	-	-	-	-	-	-	-	-	-
comp47567_c0	38.8211	5.27877	0.00770401	0.606883	Up	sp|Q0WMV8|PHF5B_ARATH PHD finger-like domain-containing protein 5B OS=Arabidopsis thaliana GN=At1g07170 PE=2 SV=1	2e-75	gnl|CDD|146345 pfam03660. PHF5. PHF5-like protein. This family of proteins the superfamily of PHD-finger proteins. At least one example. from mouse. may act as a chromatin-associated protein. The S. pombe ini1 gene is essential. required for splicing. It is localised in the nucleus. but not detected in the nucleolus and can be complemented by human ini1.	1e-70	tr|Q7XM15|Q7XM15_ORYSJ OSJNBa0084K01.16 protein OS=Oryza sativa subsp. japonica GN=OSJNBa0084K01.16 PE=4 SV=2	5e-74	ref|NP_001054163.1| Os04g0663300 [Oryza sativa Japonica Group] ref|NP_001055334.1| Os05g0367000 [Oryza sativa Japonica Group] ref|NP_001235659.1| uncharacterized protein LOC100305969 [Glycine max] ref|XP_002299987.1| predicted protein [Populus trichocarpa] ref|XP_002313249.1| predicted protein [Populus trichocarpa] ref|XP_002461532.1| hypothetical protein SORBIDRAFT_02g004290 [Sorghum bicolor] re…	5e-74	D7EI76_TRICA/1-106 PF03660.9;PHF5;	2e-67	S	-	-	K12834	ko03040. Spliceosome;
comp47578_c0	0.00246184	-8.66605	0.000320127	0.0828372	Down
comp47595_c0	0.00201613	-8.9542	0.000156585	0.051626	Down
comp47608_c0	0	#NAME?	1.91186e-05	0.0201553	Down
comp47622_c0	0.0227066	-5.46074	0.0114412	0.753243	Down	sp|Q9SMN0|CXE12_ARATH Probable carboxylesterase 12 OS=Arabidopsis thaliana GN=CXE12 PE=2 SV=1	2e-95	gnl|CDD|203783 pfam07859. Abhydrolase_3. alpha/beta hydrolase fold. This catalytic domain is found in a very wide range of enzymes.	1e-60	tr|Q0ZPW0|Q0ZPW0_9ROSA CXE carboxylesterase OS=Malus pumila GN=CXE10 PE=2 SV=1	0	gb|ABB89010.1| CXE carboxylesterase [Malus pumila]	0	Q0ZPW0_9ROSA/129-348 PF07859.8;Abhydrolase_3;	7e-142	V	GO:0080030.methyl indole-3-acetate esterase activity;GO:0080032.methyl jasmonate esterase activity;GO:0004091.carboxylesterase activity;GO:0016787.hydrolase activity;GO:0008152.metabolic process;GO:0080031.methyl salicylate esterase activity;	-	-	-
comp47632_c0	Inf	Inf	0.0480877	1	Up	sp|Q6Z4G8|COBL1_ORYSJ COBRA-like protein 1 OS=Oryza sativa subsp. japonica GN=BC1L6 PE=2 SV=1	8e-142	gnl|CDD|191108 pfam04833. COBRA. COBRA-like protein. Family of plant proteins are designated COBRA-like (COBL) proteins. The 12 Arabidopsis members of the family are all GPI-liked. Some members of this family are annotated as phytochelatin synthase. but these annotations are incorrect.	7e-55	tr|B9STE2|B9STE2_RICCO Protein COBRA. putative OS=Ricinus communis GN=RCOM_0662060 PE=4 SV=1	0	ref|XP_002276626.2| PREDICTED: COBRA-like protein 2-like [Vitis vinifera]	0	B4FFE0_MAIZE/2-246 PB014651; Pfam-B_14651;	4e-74	-	-	-	-	-
comp47639_c0	0.0293641	-5.0898	0.00967175	0.682554	Down	-	-	-	-	tr|D7TJI1|D7TJI1_VITVI Putative uncharacterized protein OS=Vitis vinifera GN=VIT_10s0003g00860 PE=4 SV=1	7e-121	ref|XP_002272018.1| PREDICTED: protein IQ-DOMAIN 1 [Vitis vinifera] emb|CBI30653.3| unnamed protein product [Vitis vinifera]	6e-121	D7TJI1_VITVI/1-264 PB000761; Pfam-B_761;	5e-110	-	-	-	-	-
comp47654_c0	0.00595238	-7.39232	0.00116181	0.183721	Down	sp|Q9LMG7|PPA2_ARATH Probable inactive purple acid phosphatase 2 OS=Arabidopsis thaliana GN=PAP2 PE=2 SV=1	0	gnl|CDD|163615 cd00839. MPP_PAPs. purple acid phosphatases of the metallophosphatase superfamily. metallophosphatase domain. Purple acid phosphatases (PAPs) belong to a diverse family of binuclear metallohydrolases that have been identified and characterized in plants. animals. and fungi. PAPs contain a binuclear metal center and their characteristic pink or purple color derives from a charge-tra…	2e-89	tr|F6HF85|F6HF85_VITVI Putative uncharacterized protein OS=Vitis vinifera GN=VIT_01s0011g00650 PE=4 SV=1	0	ref|XP_002274401.1| PREDICTED: probable inactive purple acid phosphatase 2 [Vitis vinifera]	0	B9HXL1_POPTR/246-485 PF00149.23;Metallophos;	2e-147	G	GO:0046872.metal ion binding;GO:0016787.hydrolase activity;GO:0003993.acid phosphatase activity;	-	-	-
comp47680_c0	39.4124	5.30058	0.0121456	0.773983	Up
comp47711_c0	Inf	Inf	7.13083e-05	0.036462	Up
comp47716_c0	0.0162999	-5.93899	0.00373583	0.390944	Down	sp|P37225|MAON_SOLTU NAD-dependent malic enzyme 59 kDa isoform. mitochondrial OS=Solanum tuberosum PE=1 SV=1	0	gnl|CDD|178675 PLN03129. PLN03129. NADP-dependent malic enzyme; Provisional.	0	tr|B9RDN0|B9RDN0_RICCO Malic enzyme OS=Ricinus communis GN=RCOM_1614520 PE=3 SV=1	0	ref|XP_002511819.1| malic enzyme. putative [Ricinus communis] gb|EEF50488.1| malic enzyme. putative [Ricinus communis]	0	B9GPX3_POPTR/110-290 PF00390.14;malic;	1e-116	C	GO:0005759.mitochondrial matrix;GO:0004471.malate dehydrogenase (decarboxylating) activity;GO:0016616.oxidoreductase activity. acting on the CH-OH group of donors. NAD or NADP as acceptor;GO:0051287.NAD binding;GO:0005737.cytoplasm;GO:0055114.oxidation-reduction process;GO:0005488.binding;GO:0006108.malate metabolic process;GO:0004473.malate dehydrogenase (oxaloacetate-decarboxylating) (NADP+) ac…	EC:1.1.1.39	K00028	ko00620. Pyruvate metabolism;ko00710. Carbon fixation in photosynthetic organisms;
comp47722_c0	130	7.02237	0.0431656	1	Up	-	-	-	-	-	-	-	-	-	-	-	-	-	-	-
comp47740_c0	0	#NAME?	0.018529	0.97069	Down
comp47775_c0	0.0504125	-4.31008	0.0267553	1	Down
comp47816_c0	0	#NAME?	0.0366935	1	Down	-	-	-	-	tr|I1K177|I1K177_SOYBN Uncharacterized protein OS=Glycine max PE=4 SV=1	7e-76	ref|XP_002274364.1| PREDICTED: uncharacterized protein LOC100250886 [Vitis vinifera]	4e-88	B9N074_POPTR/1-200 PF00335.15;Tetraspannin;	6e-73	-	GO:0016020.membrane;GO:0016021.integral to membrane;	-	-	-
comp48026_c0	0.00444444	-7.81378	0.00679576	0.560636	Down
comp48058_c0	0	#NAME?	0.0285517	1	Down	-	-	-	-	tr|G3CEP4|G3CEP4_HEVBR LMYC2 OS=Hevea brasiliensis PE=2 SV=1	8e-11	gb|AEG74014.1| lMYC4 [Hevea brasiliensis]	5e-11	D2CRK4_HEVBR/29-210 PF14215.1;bHLH-MYC_N;	2e-12	-	GO:0032440.2-alkenal reductase [NAD(P)] activity;GO:0005634.nucleus;GO:0006355.regulation of transcription. DNA-dependent;GO:0055114.oxidation-reduction process;GO:0016491.oxidoreductase activity;	-	-	-
comp48190_c1	0	#NAME?	0.0226709	1	Down	sp|Q94AA1|UN933_ARATH UNC93-like protein 3 OS=Arabidopsis thaliana GN=At3g09470 PE=2 SV=1	9e-21	-	-	tr|A5BFE0|A5BFE0_VITVI Putative uncharacterized protein OS=Vitis vinifera GN=VIT_08s0040g03380 PE=4 SV=1	2e-27	ref|XP_002273762.2| PREDICTED: UNC93-like protein-like [Vitis vinifera] emb|CAN76819.1| hypothetical protein VITISV_029718 [Vitis vinifera] emb|CBI32604.3| unnamed protein product [Vitis vinifera]	2e-27	A2Q193_MEDTR/32-109 PF05978.11;UNC-93;	2e-19	-	-	-	-	-
comp48204_c0	0	#NAME?	0.0066286	0.552552	Down
comp48215_c0	0	#NAME?	0.0156889	0.883713	Down	-	-	-	-	-	-	-	-	-	-	-	-	-	-	-
comp48267_c0	0	#NAME?	0.0197066	0.998095	Down	-	-	gnl|CDD|190527 pfam03110. SBP. SBP domain. SBP domains (for SQUAMOSA-pROMOTER BINDING PROTEIN) are found in plant proteins. It is a sequence specific DNA-binding domain. Members of family probably function as transcription factors involved in the control of early flower development. The domain contains 10 conserved cysteine and histidine residues that probably are zinc ligands.	5e-31	tr|H9CNK3|H9CNK3_BETPL Squamosa promoter binding protein-like 8 OS=Betula platyphylla GN=SPL8 PE=2 SV=1	2e-56	gb|AFC17960.1| squamosa promoter binding protein-like 8 [Betula platyphylla]	2e-56	Q3EDL2_ARATH/187-245 PF03110.9;SBP;	2e-25	-	GO:0005634.nucleus;GO:0003677.DNA binding;	-	-	-
comp48289_c0	0.00615006	-7.34518	0.00193145	0.259324	Down	-	-	-	-	-	-	-	-	-	-	-	-	-	-	-
comp48300_c0	46.4583	5.53787	0.0229597	1	Up	-	-	gnl|CDD|192171 pfam08879. WRC. WRC. The WRC domain. named after the conserved Trp-Arg-Cys motif. contains two distinctive features: a putative nuclear localisation signal and a zinc-finger motif (C3H). It is suggested that the WRC domain functions in DNA binding.	6e-25	tr|G7L6U2|G7L6U2_MEDTR GRL2 OS=Medicago truncatula GN=MTR_8g020560 PE=4 SV=1	2e-66	ref|XP_003627270.1| GRL2 [Medicago truncatula] gb|AET01746.1| GRL2 [Medicago truncatula]	2e-66	B9RRC1_RICCO/77-122 PF08879.5;WRC;	6e-25	-	GO:0005634.nucleus;GO:0005524.ATP binding;GO:0006355.regulation of transcription. DNA-dependent;GO:0016818.hydrolase activity. acting on acid anhydrides. in phosphorus-containing anhydrides;	-	-	-
comp48350_c0	0	#NAME?	0.00545481	0.498172	Down	-	-	-	-	tr|B9RTA8|B9RTA8_RICCO Putative uncharacterized protein OS=Ricinus communis GN=RCOM_0682630 PE=4 SV=1	4e-61	ref|XP_002516977.1| conserved hypothetical protein [Ricinus communis] gb|EEF45591.1| conserved hypothetical protein [Ricinus communis]	4e-61	B9RTA8_RICCO/70-281 PB013590; Pfam-B_13590;	7e-61	-	-	-	-	-
comp48353_c0	148.333	7.2127	0.0330703	1	Up	-	-	-	-	-	-	-	-	-	-	-	-	-	-	-
comp48376_c0	0	#NAME?	0.0148136	0.862054	Down	-	-	gnl|CDD|190527 pfam03110. SBP. SBP domain. SBP domains (for SQUAMOSA-pROMOTER BINDING PROTEIN) are found in plant proteins. It is a sequence specific DNA-binding domain. Members of family probably function as transcription factors involved in the control of early flower development. The domain contains 10 conserved cysteine and histidine residues that probably are zinc ligands.	2e-11	tr|F6GV73|F6GV73_VITVI Putative uncharacterized protein OS=Vitis vinifera GN=VIT_15s0021g02300 PE=4 SV=1	3e-22	ref|XP_002277183.1| PREDICTED: squamosa promoter-binding-like protein 8 isoform 1 [Vitis vinifera] ref|XP_003633906.1| PREDICTED: squamosa promoter-binding-like protein 8 isoform 2 [Vitis vinifera]	2e-22	-	-	-	GO:0005634.nucleus;GO:0003677.DNA binding;	-	-	-
comp48381_c0	Inf	Inf	0.000112777	0.0445622	Up	-	-	gnl|CDD|176685 cd07264. Glo_EDI_BRP_like_15. This conserved domain belongs to a superfamily including the bleomycin resistance protein. glyoxalase I. and type I ring-cleaving dioxygenases. This protein family belongs to a conserved domain superfamily that is found in a variety of structurally related metalloproteins. including the bleomycin resistance protein. glyoxalase I. and type I ring-cleavi…	1e-54	tr|B9SZE8|B9SZE8_RICCO Catalytic. putative OS=Ricinus communis GN=RCOM_0982380 PE=4 SV=1	8e-72	ref|XP_002531367.1| catalytic. putative [Ricinus communis] gb|EEF31015.1| catalytic. putative [Ricinus communis]	7e-72	B9SZE8_RICCO/16-134 PF12681.2;Glyoxalase_2;	5e-64	-	GO:0016829.lyase activity;	-	-	-
comp48392_c0	Inf	Inf	0.0112328	0.746427	Up
comp48396_c0	277.5	8.11634	0.0018242	0.250088	Up	-	-	gnl|CDD|176685 cd07264. Glo_EDI_BRP_like_15. This conserved domain belongs to a superfamily including the bleomycin resistance protein. glyoxalase I. and type I ring-cleaving dioxygenases. This protein family belongs to a conserved domain superfamily that is found in a variety of structurally related metalloproteins. including the bleomycin resistance protein. glyoxalase I. and type I ring-cleavi…	6e-57	tr|B9SZE8|B9SZE8_RICCO Catalytic. putative OS=Ricinus communis GN=RCOM_0982380 PE=4 SV=1	4e-72	ref|XP_002531367.1| catalytic. putative [Ricinus communis] gb|EEF31015.1| catalytic. putative [Ricinus communis]	3e-72	B9SZE8_RICCO/16-134 PF12681.2;Glyoxalase_2;	3e-64	-	GO:0016829.lyase activity;	-	-	-
comp48412_c0	0	#NAME?	0.0266274	1	Down	sp|Q9FF18|C7351_ARATH Cytokinin hydroxylase OS=Arabidopsis thaliana GN=CYP735A1 PE=1 SV=1	6e-82	gnl|CDD|177927 PLN02290. PLN02290. cytokinin trans-hydroxylase.	1e-101	tr|D7T4T9|D7T4T9_VITVI Putative uncharacterized protein OS=Vitis vinifera GN=VIT_13s0067g00110 PE=3 SV=1	5e-150	ref|XP_002266768.1| PREDICTED: cytochrome P450 734A1 [Vitis vinifera] emb|CBI25521.3| unnamed protein product [Vitis vinifera]	4e-150	D7T4T9_VITVI/73-514 PF00067.17;p450;	3e-127	-	GO:0009055.electron carrier activity;GO:0020037.heme binding;GO:0005506.iron ion binding;GO:0055114.oxidation-reduction process;GO:0016705.oxidoreductase activity. acting on paired donors. with incorporation or reduction of molecular oxygen;GO:0046872.metal ion binding;GO:0050616.secologanin synthase activity;GO:0004497.monooxygenase activity;GO:0016491.oxidoreductase activity;	-	-	-
comp48431_c0	0	#NAME?	0.047338	1	Down	-	-	-	-	-	-	-	-	-	-	-	-	-	-	-
comp48523_c0	Inf	Inf	0.0298684	1	Up	-	-	-	-	-	-	-	-	-	-	-	-	-	-	-
comp48586_c0	0	#NAME?	0.0297979	1	Down	sp|Q2PCF1|PDR2_NICPL Pleiotropic drug resistance protein 2 OS=Nicotiana plumbaginifolia GN=PDR2 PE=2 SV=1	2e-156	gnl|CDD|178685 PLN03140. PLN03140. ABC transporter G family member; Provisional.	1e-153	tr|A5AGP5|A5AGP5_VITVI Putative uncharacterized protein OS=Vitis vinifera GN=VITISV_044205 PE=4 SV=1	0	emb|CAN62450.1| hypothetical protein VITISV_044205 [Vitis vinifera]	0	D7UBX7_VITVI/210-370 PF00005.22;ABC_tran;	7e-79	Q	GO:0006810.transport;GO:0016020.membrane;GO:0005524.ATP binding;GO:0006952.defense response;GO:0000166.nucleotide binding;GO:0006200.ATP catabolic process;GO:0017111.nucleoside-triphosphatase activity;GO:0016021.integral to membrane;GO:0005886.plasma membrane;GO:0016887.ATPase activity;	-	-	-
comp48603_c0	Inf	Inf	0.00125304	0.191413	Up	-	-	-	-	-	-	-	-	-	-	-	-	-	-	-
comp48608_c0	0.00303859	-8.36238	0.000550588	0.11599	Down	sp|Q9ATE5|FBP24_PETHY MADS-box protein FBP24 OS=Petunia hybrida GN=FBP24 PE=1 SV=1	9e-63	gnl|CDD|29020 cd00265. MADS_MEF2_like. MEF2 (myocyte enhancer factor 2)-like/Type II subfamily of MADS ( MCM1. Agamous. Deficiens. and SRF (serum response factor) box family of eukaryotic transcriptional regulators. Binds DNA and exists as hetero and homo-dimers. Differs from SRF-like/Type I subgroup mainly in position of the alpha helix responsible for the dimerization interface. Important in ho…	2e-32	tr|F6HIR2|F6HIR2_VITVI Putative uncharacterized protein OS=Vitis vinifera GN=VIT_10s0042g00820 PE=3 SV=1	7e-73	ref|XP_002276139.1| PREDICTED: MADS-box protein FBP24-like [Vitis vinifera]	3e-79	B9ICR5_POPTR/71-171 PF01486.12;K-box;	2e-23	-	GO:0032440.2-alkenal reductase [NAD(P)] activity;GO:0005634.nucleus;GO:0003677.DNA binding;GO:0006355.regulation of transcription. DNA-dependent;GO:0006351.transcription. DNA-dependent;GO:0055114.oxidation-reduction process;GO:0043565.sequence-specific DNA binding;GO:0003700.sequence-specific DNA binding transcription factor activity;GO:0016491.oxidoreductase activity;	-	-	-
comp48610_c0	0.00868056	-6.848	0.0318797	1	Down	-	-	-	-	-	-	-	-	-	-	-	-	-	-	-
comp48639_c0	0	#NAME?	0.0481243	1	Down	sp|Q9FYB5|DNJ11_ARATH Chaperone protein dnaJ 11. chloroplastic OS=Arabidopsis thaliana GN=ATJ11 PE=1 SV=2	4e-23	-	-	tr|B9H170|B9H170_POPTR Predicted protein OS=Populus trichocarpa GN=POPTRDRAFT_818176 PE=4 SV=1	5e-38	ref|XP_002305500.1| predicted protein [Populus trichocarpa] gb|EEE86011.1| predicted protein [Populus trichocarpa]	4e-38	D7U581_VITVI/57-121 PF00226.26;DnaJ;	4e-30	-	GO:0006457.protein folding;GO:0051082.unfolded protein binding;GO:0031072.heat shock protein binding;	-	K03686	-
comp48673_c0	0.0253517	-5.30178	0.00737645	0.589497	Down	sp|P12062|CB26_PETSP Chlorophyll a-b binding protein 37. chloroplastic OS=Petunia sp. GN=CAB37 PE=3 SV=1	1e-153	gnl|CDD|177662 PLN00025. PLN00025. photosystem II light harvesting chlorophyll a/b binding protein; Provisional.	2e-180	tr|O82425|O82425_PRUPE Light harvesting chlorophyll A/B binding protein OS=Prunus persica GN=Lhcb-Pp2 PE=2 SV=1	3e-159	gb|AAC34983.1| light harvesting chlorophyll A/B binding protein [Prunus persica]	3e-159	F2CXV2_HORVD/66-233 PF00504.16;Chloroa_b-bind;	8e-92	-	GO:0016020.membrane;GO:0009535.chloroplast thylakoid membrane;GO:0009523.photosystem II;GO:0018298.protein-chromophore linkage;GO:0009579.thylakoid;GO:0046872.metal ion binding;GO:0009765.photosynthesis. light harvesting;GO:0016021.integral to membrane;GO:0009536.plastid;GO:0016168.chlorophyll binding;GO:0009507.chloroplast;GO:0015979.photosynthesis;GO:0009522.photosystem I;	-	K08913	ko00196. Photosynthesis - antenna proteins;
comp48747_c0	Inf	Inf	0.0163481	0.90473	Up	-	-	gnl|CDD|201096 pfam00226. DnaJ. DnaJ domain. DnaJ domains (J-domains) are associated with hsp70 heat-shock system and it is thought that this domain mediates the interaction. DnaJ-domain is therefore part of a chaperone (protein folding) system. The T-antigens. although not in Prosite are confirmed as DnaJ containing domains from literature.	3e-13	tr|B9IJ82|B9IJ82_POPTR Predicted protein (Fragment) OS=Populus trichocarpa GN=POPTRDRAFT_908825 PE=4 SV=1	3e-50	emb|CBI34004.3| unnamed protein product [Vitis vinifera]	1e-51	A5AIB8_VITVI/68-130 PF00226.26;DnaJ;	2e-25	-	GO:0006457.protein folding;GO:0051082.unfolded protein binding;GO:0031072.heat shock protein binding;	-	-	-
comp48799_c0	87.5	6.45121	0.0347196	1	Up	sp|O50048|MDL2_PRUSE (R)-mandelonitrile lyase 2 OS=Prunus serotina GN=MDL2 PE=2 SV=1	0	gnl|CDD|178382 PLN02785. PLN02785. Protein HOTHEAD.	9e-95	tr|B9X0I2|B9X0I2_PRUMU (R)-hydroxynitrile lyase OS=Prunus mume GN=PmHNL PE=3 SV=1	0	dbj|BAH23314.1| (R)-hydroxynitrile lyase [Prunus mume]	0	O82435_PRUSE/54-328 PF00732.14;GMC_oxred_N;	3e-161	R	GO:0016614.oxidoreductase activity. acting on CH-OH group of donors;GO:0046593.mandelonitrile lyase activity;GO:0050660.flavin adenine dinucleotide binding;GO:0055114.oxidation-reduction process;GO:0006066.alcohol metabolic process;GO:0005773.vacuole;GO:0016829.lyase activity;GO:0000166.nucleotide binding;GO:0008812.choline dehydrogenase activity;GO:0033095.aleurone grain;GO:0016491.oxidoreductas…	EC:4.1.2.10	K08248	ko00460. Cyanoamino acid metabolism;
comp48811_c0	0	#NAME?	0.000626446	0.126462	Down	-	-	-	-	-	-	-	-	-	-	-	-	-	-	-
comp48887_c0	0.0422914	-4.56349	0.0236568	1	Down	sp|P92990|JP650_ARATH Probable polygalacturonase non-catalytic subunit JP650 OS=Arabidopsis thaliana GN=JP650 PE=2 SV=2	0	gnl|CDD|198113 smart01045. BURP. The BURP domain is found at the C-terminus of several different plant proteins. It was named after the proteins in which it was first identified: the BNM2 clone-derived protein from Brassica napus; USPs and USP-like proteins; RD22 from Arabidopsis thaliana; and PG1beta from Lycopersicon esculentum. This domain is around 230 amino acid residues long. It possesses t…	3e-100	tr|F6HHT6|F6HHT6_VITVI Putative uncharacterized protein OS=Vitis vinifera GN=VIT_01s0127g00870 PE=4 SV=1	0	ref|XP_002266341.1| PREDICTED: probable polygalacturonase non-catalytic subunit JP630-like [Vitis vinifera]	0	B9HLT5_POPTR/381-597 PF03181.10;BURP;	2e-129	-	GO:0009835.fruit ripening;GO:0048046.apoplast;GO:0005618.cell wall;GO:0005576.extracellular region;GO:0007047.cellular cell wall organization;	-	-	-
comp48897_c0	0	#NAME?	0.0212547	1	Down	-	-	-	-	tr|A9PK50|A9PK50_9ROSI Putative uncharacterized protein OS=Populus trichocarpa x Populus deltoides PE=2 SV=1	3e-29	gb|ABK96753.1| unknown [Populus trichocarpa x Populus deltoides]	3e-29	-	-	-	-	-	-	-
comp49176_c0	0	#NAME?	0.0340088	1	Down	-	-	-	-	tr|D7TGQ9|D7TGQ9_VITVI Non-lysosomal glucosylceramidase OS=Vitis vinifera GN=VIT_12s0035g01220 PE=3 SV=1	5e-135	ref|XP_002264575.2| PREDICTED: non-lysosomal glucosylceramidase [Vitis vinifera]	2e-135	B9SS77_RICCO/95-413 PF12215.3;GBA2_N;	1e-107	G	GO:0016020.membrane;GO:0008152.metabolic process;GO:0003824.catalytic activity;GO:0016798.hydrolase activity. acting on glycosyl bonds;GO:0006665.sphingolipid metabolic process;GO:0016787.hydrolase activity;GO:0016021.integral to membrane;GO:0006680.glucosylceramide catabolic process;GO:0004348.glucosylceramidase activity;GO:0005886.plasma membrane;GO:0006629.lipid metabolic process;	-	-	-
comp49188_c0	96.6667	6.59495	0.028246	1	Up
comp49250_c0	0	#NAME?	0.018084	0.954917	Down	-	-	-	-	-	-	-	-	-	-	-	-	-	-	-
comp49252_c0	0	#NAME?	0.000706972	0.136275	Down	sp|Q9FHR7|WRK49_ARATH Probable WRKY transcription factor 49 OS=Arabidopsis thaliana GN=WRKY49 PE=2 SV=1	1e-51	gnl|CDD|145969 pfam03106. WRKY. WRKY DNA -binding domain.	5e-32	tr|D7THM0|D7THM0_VITVI Putative uncharacterized protein OS=Vitis vinifera GN=VIT_08s0007g00570 PE=4 SV=1	2e-92	ref|XP_002270859.1| PREDICTED: probable WRKY transcription factor 49 [Vitis vinifera] emb|CBI30536.3| unnamed protein product [Vitis vinifera]	2e-92	B9SYC1_RICCO/116-175 PF03106.10;WRKY;	1e-32	-	GO:0006355.regulation of transcription. DNA-dependent;GO:0043565.sequence-specific DNA binding;GO:0006351.transcription. DNA-dependent;GO:0003700.sequence-specific DNA binding transcription factor activity;	-	-	-
comp49314_c0	0	#NAME?	0.0458124	1	Down	-	-	-	-	tr|B9RAQ5|B9RAQ5_RICCO Protein bem46. putative OS=Ricinus communis GN=RCOM_1507860 PE=4 SV=1	2e-144	ref|XP_002511280.1| Protein bem46. putative [Ricinus communis] gb|EEF51882.1| Protein bem46. putative [Ricinus communis]	2e-144	B9IF19_POPTR/70-242 PF12695.2;Abhydrolase_5;	1e-76	R	-	-	-	-
comp49326_c0	Inf	Inf	0.019061	0.984384	Up	-	-	-	-	-	-	-	-	-	-	-	-	-	-	-
comp49415_c0	0.00121124	-9.6893	0.000164101	0.0526548	Down	sp|Q9FE20|PBS1_ARATH Serine/threonine-protein kinase PBS1 OS=Arabidopsis thaliana GN=PBS1 PE=1 SV=1	2e-91	gnl|CDD|173623 cd00180. PKc. Catalytic domain of Protein Kinases. Protein Kinases (PKs). catalytic (c) domain. PKs catalyze the transfer of the gamma-phosphoryl group from ATP to serine/threonine or tyrosine residues on protein substrates. The PK family is part of a larger superfamily that includes the catalytic domains of RIO kinases. aminoglycoside phosphotransferase. choline kinase. phosphoino…	2e-48	tr|D7U1X8|D7U1X8_VITVI Putative uncharacterized protein OS=Vitis vinifera GN=VIT_14s0128g00160 PE=3 SV=1	0	ref|XP_002281041.1| PREDICTED: receptor-like serine/threonine-protein kinase ALE2 [Vitis vinifera] emb|CBI36744.3| unnamed protein product [Vitis vinifera]	0	D7U1X8_VITVI/140-414 PF00069.20;Pkinase;	4e-153	T	GO:0016310.phosphorylation;GO:0005524.ATP binding;GO:0004674.protein serine/threonine kinase activity;GO:0016301.kinase activity;GO:0004672.protein kinase activity;GO:0000166.nucleotide binding;GO:0006468.protein phosphorylation;GO:0016772.transferase activity. transferring phosphorus-containing groups;	-	-	-
comp49433_c0	0.0361337	-4.79051	0.0433422	1	Down	sp|Q94AY3|DRIP2_ARATH E3 ubiquitin protein ligase DRIP2 OS=Arabidopsis thaliana GN=DRIP2 PE=1 SV=1	6e-125	-	-	tr|D7SQL7|D7SQL7_VITVI Putative uncharacterized protein OS=Vitis vinifera GN=VIT_07s0141g00610 PE=4 SV=1	4e-173	ref|XP_002275598.1| PREDICTED: E3 ubiquitin protein ligase DRIP2 [Vitis vinifera] emb|CBI17948.3| unnamed protein product [Vitis vinifera]	3e-173	D7TXF2_VITVI/74-419 PB003074; Pfam-B_3074;	5e-115	-	GO:0046872.metal ion binding;GO:0008270.zinc ion binding;	EC:6.3.2.19	K16277	-
comp49472_c0	0	#NAME?	0.00201954	0.267799	Down	sp|Q9SHY6|EXPB2_ARATH Putative expansin-B2 OS=Arabidopsis thaliana GN=EXPB2 PE=2 SV=2	2e-105	gnl|CDD|178594 PLN03023. PLN03023. Expansin-like B1; Provisional.	3e-37	tr|D7SLR0|D7SLR0_VITVI Putative uncharacterized protein OS=Vitis vinifera GN=VIT_15s0021g02700 PE=3 SV=1	2e-124	ref|XP_002278559.1| PREDICTED: putative expansin-B2 [Vitis vinifera] emb|CBI16588.3| unnamed protein product [Vitis vinifera]	2e-124	D7SLR4_VITVI/81-161 PF03330.13;DPBB_1;	5e-41	-	GO:0019953.sexual reproduction;GO:0005576.extracellular region;	-	-	-
comp49518_c0	Inf	Inf	0.0109879	0.73835	Up	-	-	-	-	-	-	-	-	-	-	-	-	-	-	-
comp49529_c0	Inf	Inf	0.00337004	0.374706	Up	-	-	-	-	-	-	-	-	-	-	-	-	-	-	-
comp49575_c0	0	#NAME?	0.0345246	1	Down	sp|Q5HZ05|TPPJ_ARATH Probable trehalose-phosphate phosphatase J OS=Arabidopsis thaliana GN=TPPJ PE=1 SV=1	0	gnl|CDD|178591 PLN03017. PLN03017. trehalose-phosphatase.	0	tr|B9T4H6|B9T4H6_RICCO Trehalose-6-phosphate synthase. putative OS=Ricinus communis GN=RCOM_0198410 PE=4 SV=1	0	ref|XP_002533145.1| trehalose-6-phosphate synthase. putative [Ricinus communis] gb|EEF29241.1| trehalose-6-phosphate synthase. putative [Ricinus communis]	0	B9T4H6_RICCO/117-350 PF02358.11;Trehalose_PPase;	4e-144	-	GO:0004805.trehalose-phosphatase activity;GO:0016787.hydrolase activity;GO:0008152.metabolic process;GO:0005992.trehalose biosynthetic process;GO:0003824.catalytic activity;	EC:3.1.3.12	K01087	ko00500. Starch and sucrose metabolism;
comp49598_c0	0	#NAME?	0.0350507	1	Down	sp|Q9FXA3|BH095_ARATH Transcription factor bHLH95 OS=Arabidopsis thaliana GN=BHLH95 PE=2 SV=2	1e-35	gnl|CDD|200925 pfam00010. HLH. Helix-loop-helix DNA-binding domain.	5e-08	tr|B9MVT4|B9MVT4_POPTR Predicted protein OS=Populus trichocarpa GN=POPTRDRAFT_591979 PE=4 SV=1	7e-83	ref|XP_002327161.1| predicted protein [Populus trichocarpa] gb|EEE73911.1| predicted protein [Populus trichocarpa]	6e-83	A5BKN6_VITVI/116-166 PF00010.21;HLH;	5e-18	-	GO:0005634.nucleus;GO:0006355.regulation of transcription. DNA-dependent;	-	-	-
comp49601_c0	Inf	Inf	0.0347519	1	Up	-	-	-	-	tr|B9GHR9|B9GHR9_POPTR Predicted protein OS=Populus trichocarpa GN=POPTRDRAFT_1068829 PE=3 SV=1	1e-75	ref|XP_002298527.1| predicted protein [Populus trichocarpa] gb|EEE83332.1| predicted protein [Populus trichocarpa]	1e-75	-	-	-	GO:0047213.anthocyanidin 3-O-glucosyltransferase activity;GO:0016757.transferase activity. transferring glycosyl groups;GO:0008152.metabolic process;GO:0016758.transferase activity. transferring hexosyl groups;GO:0016740.transferase activity;	-	-	-
comp49608_c0	0.0697991	-3.84065	0.0458334	1	Down	sp|Q9ATE5|FBP24_PETHY MADS-box protein FBP24 OS=Petunia hybrida GN=FBP24 PE=1 SV=1	8e-63	gnl|CDD|29020 cd00265. MADS_MEF2_like. MEF2 (myocyte enhancer factor 2)-like/Type II subfamily of MADS ( MCM1. Agamous. Deficiens. and SRF (serum response factor) box family of eukaryotic transcriptional regulators. Binds DNA and exists as hetero and homo-dimers. Differs from SRF-like/Type I subgroup mainly in position of the alpha helix responsible for the dimerization interface. Important in ho…	1e-32	tr|F6HIR2|F6HIR2_VITVI Putative uncharacterized protein OS=Vitis vinifera GN=VIT_10s0042g00820 PE=3 SV=1	6e-73	ref|XP_002276139.1| PREDICTED: MADS-box protein FBP24-like [Vitis vinifera]	2e-79	B9ICR5_POPTR/71-171 PF01486.12;K-box;	2e-23	-	GO:0032440.2-alkenal reductase [NAD(P)] activity;GO:0005634.nucleus;GO:0003677.DNA binding;GO:0006355.regulation of transcription. DNA-dependent;GO:0006351.transcription. DNA-dependent;GO:0055114.oxidation-reduction process;GO:0043565.sequence-specific DNA binding;GO:0003700.sequence-specific DNA binding transcription factor activity;GO:0016491.oxidoreductase activity;	-	-	-
comp49625_c1	0.00891266	-6.80993	0.00543524	0.498172	Down	sp|Q7X9A0|RCA1_LARTR Ribulose bisphosphate carboxylase/oxygenase activase 1. chloroplastic OS=Larrea tridentata GN=RCA1 PE=1 SV=1	3e-120	gnl|CDD|177658 PLN00020. PLN00020. ribulose bisphosphate carboxylase/oxygenase activase -RuBisCO activase (RCA); Provisional.	4e-115	tr|A8QIH7|A8QIH7_MORAL Chloroplast ribulose-1.5-bisphosphate carboxylase/oxygenase activase (Fragment) OS=Morus alba var. multicaulis PE=2 SV=1	1e-128	gb|ABM01871.1| chloroplast ribulose-1.5-bisphosphate carboxylase/oxygenase activase [Morus alba var. multicaulis]	1e-128	B2BGT2_OLEEU/1-98 PF00004.24;AAA;	4e-29	-	GO:0005524.ATP binding;GO:0000166.nucleotide binding;GO:0009536.plastid;GO:0009570.chloroplast stroma;GO:0009507.chloroplast;	-	-	-
comp49643_c0	0	#NAME?	0.0273754	1	Down
comp49671_c0	0	#NAME?	0.028959	1	Down
comp49686_c0	0	#NAME?	0.036135	1	Down
comp49723_c0	271.667	8.08569	0.00862839	0.647448	Up	-	-	-	-	-	-	-	-	-	-	-	-	-	-	-
comp49731_c0	245	7.93664	0.0110099	0.73835	Up	-	-	-	-	tr|F6H0L4|F6H0L4_VITVI Putative uncharacterized protein OS=Vitis vinifera GN=VIT_18s0001g02790 PE=4 SV=1	1e-82	ref|XP_002285854.1| PREDICTED: uncharacterized protein LOC100260772 [Vitis vinifera]	1e-82	E0CR68_VITVI/9-111 PB045979; Pfam-B_45979;	3e-40	-	-	-	-	-
comp49733_c0	0.0138122	-6.17792	0.0171498	0.928047	Down	-	-	-	-	tr|B9HW55|B9HW55_POPTR Predicted protein OS=Populus trichocarpa GN=POPTRDRAFT_822079 PE=4 SV=1	5e-136	ref|XP_002314801.1| predicted protein [Populus trichocarpa] gb|EEF00972.1| predicted protein [Populus trichocarpa]	5e-136	A5BL15_VITVI/72-246 PB013530; Pfam-B_13530;	2e-100	-	-	-	-	-
comp49759_c0	0	#NAME?	0.00393779	0.40464	Down
comp49759_c1	0	#NAME?	0.00617283	0.532435	Down	-	-	-	-	-	-	-	-	-	-	-	-	-	-	-
comp49836_c0	0	#NAME?	0.0302298	1	Down	sp|Q9FYB5|DNJ11_ARATH Chaperone protein dnaJ 11. chloroplastic OS=Arabidopsis thaliana GN=ATJ11 PE=1 SV=2	3e-23	gnl|CDD|201096 pfam00226. DnaJ. DnaJ domain. DnaJ domains (J-domains) are associated with hsp70 heat-shock system and it is thought that this domain mediates the interaction. DnaJ-domain is therefore part of a chaperone (protein folding) system. The T-antigens. although not in Prosite are confirmed as DnaJ containing domains from literature.	1e-20	tr|B9H170|B9H170_POPTR Predicted protein OS=Populus trichocarpa GN=POPTRDRAFT_818176 PE=4 SV=1	4e-38	ref|XP_002305500.1| predicted protein [Populus trichocarpa] gb|EEE86011.1| predicted protein [Populus trichocarpa]	3e-38	D7U581_VITVI/57-121 PF00226.26;DnaJ;	3e-30	-	GO:0006457.protein folding;GO:0051082.unfolded protein binding;GO:0031072.heat shock protein binding;	-	K03686	-
comp49861_c0	0	#NAME?	0.00570013	0.508455	Down
comp49914_c0	0.00976086	-6.67878	0.00432521	0.430464	Down	sp|Q9FLR1|MYB29_ARATH Transcription factor MYB29 OS=Arabidopsis thaliana GN=MYB29 PE=1 SV=1	5e-62	-	-	tr|B9IK06|B9IK06_POPTR Predicted protein OS=Populus trichocarpa GN=MYB083 PE=4 SV=1	1e-139	ref|XP_003554566.1| PREDICTED: uncharacterized protein LOC100101835 [Glycine max]	7e-141	E7DAP4_MIMGU/1-61 PF13921.1;Myb_DNA-bind_6;	2e-26	K	GO:0005634.nucleus;GO:0003677.DNA binding;GO:0006355.regulation of transcription. DNA-dependent;	-	K09422	-
comp49931_c0	0.0085034	-6.87774	0.0305613	1	Down	-	-	-	-	tr|B9RQX0|B9RQX0_RICCO Putative uncharacterized protein OS=Ricinus communis GN=RCOM_0707330 PE=4 SV=1	4e-111	ref|XP_002516139.1| conserved hypothetical protein [Ricinus communis] gb|EEF46141.1| conserved hypothetical protein [Ricinus communis]	4e-111	B9RQX0_RICCO/6-205 PB016178; Pfam-B_16178;	4e-106	-	-	-	-	-
comp49965_c0	0.0267738	-5.22304	0.0497204	1	Down	sp|Q54E04|VATM_DICDI Vacuolar proton translocating ATPase 100 kDa subunit OS=Dictyostelium discoideum GN=vatM PE=1 SV=2	3e-36	-	-	tr|B9R827|B9R827_RICCO Vacuolar proton atpase. putative OS=Ricinus communis GN=RCOM_1596210 PE=4 SV=1	4e-62	ref|XP_002510470.1| vacuolar proton atpase. putative [Ricinus communis] gb|EEF52657.1| vacuolar proton atpase. putative [Ricinus communis]	4e-62	B9R827_RICCO/27-803 PF01496.14;V_ATPase_I;	3e-59	C	GO:0015991.ATP hydrolysis coupled proton transport;GO:0016787.hydrolase activity;GO:0033177.proton-transporting two-sector ATPase complex. proton-transporting domain;GO:0015078.hydrogen ion transmembrane transporter activity;	EC:3.6.3.14	K02154	ko00190. Oxidative phosphorylation;ko04142. Lysosome;ko04145. Phagosome;ko04721. Synaptic vesicle cycle;ko04966. Collecting duct acid secretion;ko05110. Vibrio cholerae infection;ko05120. Epithelial cell signaling in Helicobacter pylori infection;ko05152. Tuberculosis;ko05323. Rheumatoid arthritis;
comp50005_c0	0	#NAME?	0.00296683	0.345379	Down
comp50027_c0	241.667	7.91687	0.0113597	0.75138	Up	-	-	-	-	tr|B9IDA4|B9IDA4_POPTR Predicted protein OS=Populus trichocarpa GN=POPTRDRAFT_1102472 PE=4 SV=1	4e-95	ref|XP_002321926.1| predicted protein [Populus trichocarpa] gb|EEF06053.1| predicted protein [Populus trichocarpa]	4e-95	B9IDA4_POPTR/1-241 PB009703; Pfam-B_9703;	1e-94	-	-	-	-	-
comp50084_c0	0.013947	-6.1639	0.0312661	1	Down	-	-	-	-	tr|B9H834|B9H834_POPTR Predicted protein OS=Populus trichocarpa GN=POPTRDRAFT_559496 PE=4 SV=1	2e-45	ref|XP_002307558.1| predicted protein [Populus trichocarpa] gb|EEE94554.1| predicted protein [Populus trichocarpa]	1e-45	B9SKX7_RICCO/1-128 PB007206; Pfam-B_7206;	1e-30	-	GO:0016021.integral to membrane;	-	-	-
comp50110_c0	0.00921829	-6.76129	0.00269313	0.318963	Down	-	-	-	-	-	-	-	-	-	-	-	-	-	-	-
comp50110_c1	0.0276521	-5.17647	0.00952941	0.67954	Down	-	-	-	-	-	-	-	-	-	-	-	-	-	-	-
comp50192_c0	0.0331802	-4.91353	0.0214288	1	Down
comp50227_c0	0.00576701	-7.43796	0.0133298	0.810728	Down	sp|Q9MA60|FH11_ARATH Formin-like protein 11 OS=Arabidopsis thaliana GN=FH11 PE=2 SV=1	0	gnl|CDD|202141 pfam02181. FH2. Formin Homology 2 Domain.	2e-107	tr|B9N4H7|B9N4H7_POPTR Predicted protein (Fragment) OS=Populus trichocarpa GN=POPTRDRAFT_268615 PE=4 SV=1	0	ref|XP_002512421.1| conserved hypothetical protein [Ricinus communis] gb|EEF49873.1| conserved hypothetical protein [Ricinus communis]	0	B9I7J2_POPTR/419-817 PF02181.18;FH2;	0	-	GO:0003779.actin binding;GO:0016043.cellular component organization;GO:0030036.actin cytoskeleton organization;	-	-	-
comp50235_c0	0	#NAME?	0.0127056	0.793099	Down	sp|P49730|RIR2_TOBAC Ribonucleoside-diphosphate reductase small chain OS=Nicotiana tabacum PE=2 SV=1	0	gnl|CDD|178110 PLN02492. PLN02492. ribonucleoside-diphosphate reductase.	0	tr|B9RBH6|B9RBH6_RICCO Ribonucleoside-diphosphate reductase small chain. putative OS=Ricinus communis GN=RCOM_1677000 PE=4 SV=1	0	ref|XP_002509510.1| ribonucleoside-diphosphate reductase small chain. putative [Ricinus communis] gb|EEF50897.1| ribonucleoside-diphosphate reductase small chain. putative [Ricinus communis]	0	B9RBH6_RICCO/7-287 PF00268.16;Ribonuc_red_sm;	0	F	GO:0006260.DNA replication;GO:0046914.transition metal ion binding;GO:0005737.cytoplasm;GO:0055114.oxidation-reduction process;GO:0004748.ribonucleoside-diphosphate reductase activity. thioredoxin disulfide as acceptor;GO:0046872.metal ion binding;GO:0009186.deoxyribonucleoside diphosphate metabolic process;GO:0016491.oxidoreductase activity;	EC:1.17.4.1	K10808	ko00230. Purine metabolism;ko00240. Pyrimidine metabolism;ko00480. Glutathione metabolism;ko04115. p53 signaling pathway;
comp50429_c0	131.667	7.04075	0.0420912	1	Up	sp|Q5R614|SYLC_PONAB Leucine--tRNA ligase. cytoplasmic OS=Pongo abelii GN=LARS PE=2 SV=1	2e-52	gnl|CDD|178544 PLN02959. PLN02959. aminoacyl-tRNA ligase.	4e-121	tr|B9SZE7|B9SZE7_RICCO Leucyl-tRNA synthetase. putative OS=Ricinus communis GN=RCOM_0982370 PE=3 SV=1	2e-87	ref|XP_002531366.1| leucyl-tRNA synthetase. putative [Ricinus communis] gb|EEF31014.1| leucyl-tRNA synthetase. putative [Ricinus communis]	2e-87	B9SZE7_RICCO/183-758 PF00133.17;tRNA-synt_1;	1e-91	J	GO:0004823.leucine-tRNA ligase activity;GO:0005524.ATP binding;GO:0006429.leucyl-tRNA aminoacylation;GO:0005737.cytoplasm;GO:0016874.ligase activity;GO:0000166.nucleotide binding;GO:0006418.tRNA aminoacylation for protein translation;GO:0006412.translation;GO:0004812.aminoacyl-tRNA ligase activity;	EC:6.1.1.4	K01869	ko00970. Aminoacyl-tRNA biosynthesis;
comp50473_c0	0	#NAME?	0.0355875	1	Down
comp50504_c0	0	#NAME?	0.00585316	0.513682	Down	-	-	-	-	tr|B9T3N4|B9T3N4_RICCO Putative uncharacterized protein OS=Ricinus communis GN=RCOM_1166030 PE=4 SV=1	1e-75	ref|XP_002532853.1| conserved hypothetical protein [Ricinus communis] gb|EEF29531.1| conserved hypothetical protein [Ricinus communis]	1e-75	B9T3N4_RICCO/21-66 PF01344.20;Kelch_1;	9e-10	-	-	-	-	-
comp50514_c0	Inf	Inf	0.0180937	0.954917	Up	-	-	-	-	-	-	-	-	-	-	-	-	-	-	-
comp50535_c0	Inf	Inf	0.0200988	1	Up	-	-	-	-	-	-	-	-	-	-	-	-	-	-	-
comp50575_c0	0.00320513	-8.2854	0.00267475	0.317225	Down	sp|Q9FFY3|VAS_ARATH Lipid transfer-like protein VAS OS=Arabidopsis thaliana GN=VAS PE=2 SV=1	2e-34	gnl|CDD|206536 pfam14368. LTP_2. Probable lipid transfer. The members of this family are probably involved in lipid transfer. The family has several highly conserved cysteines. paired in various ways.	5e-22	tr|D7SVF0|D7SVF0_VITVI Putative uncharacterized protein OS=Vitis vinifera GN=VIT_14s0068g00820 PE=4 SV=1	1e-37	emb|CBI21249.3| unnamed protein product [Vitis vinifera]	1e-37	D7SVF0_VITVI/9-104 PF14368.1;LTP_2;	2e-38	-	GO:0008289.lipid binding;GO:0006810.transport;GO:0006869.lipid transport;	-	-	-
comp50583_c0	316.667	8.30682	0.00578469	0.510126	Up
comp50613_c0	Inf	Inf	0.0480877	1	Up	-	-	-	-	-	-	-	-	-	-	-	-	-	-	-
comp50618_c0	0	#NAME?	0.00159981	0.228829	Down
comp50660_c0	0	#NAME?	0.000913435	0.157895	Down
comp50688_c0	Inf	Inf	0.0326876	1	Up	-	-	-	-	-	-	-	-	-	-	-	-	-	-	-
comp50730_c0	125.278	6.96899	0.00251107	0.303718	Up
comp50768_c0	0	#NAME?	0.028959	1	Down	sp|Q9C6L8|ALMT4_ARATH Aluminum-activated malate transporter 4 OS=Arabidopsis thaliana GN=ALMT4 PE=3 SV=1	1e-113	gnl|CDD|204729 pfam11744. ALMT. Aluminium activated malate transporter.	6e-109	tr|A5C592|A5C592_VITVI Putative uncharacterized protein OS=Vitis vinifera GN=VITISV_002161 PE=4 SV=1	3e-143	emb|CAN68659.1| hypothetical protein VITISV_002161 [Vitis vinifera]	3e-143	A5C592_VITVI/68-331 PF11744.3;ALMT;	4e-113	R	GO:0010044.response to aluminum ion;	-	-	-
comp50786_c0	37.7083	5.23681	0.0368214	1	Up
comp50832_c0	0.0643382	-3.95818	0.0344414	1	Down	-	-	-	-	tr|B9GMN7|B9GMN7_POPTR Predicted protein OS=Populus trichocarpa GN=POPTRDRAFT_548052 PE=4 SV=1	4e-18	ref|XP_002297853.1| predicted protein [Populus trichocarpa] gb|EEE82658.1| predicted protein [Populus trichocarpa]	4e-18	-	-	-	-	-	-	-
comp50866_c0	Inf	Inf	0.019061	0.984384	Up
comp50885_c0	0	#NAME?	0.00137569	0.205485	Down
comp50934_c0	238.333	7.89684	0.0117238	0.759577	Up	sp|Q43317|CYSK_CITLA Cysteine synthase OS=Citrullus lanatus PE=1 SV=1	2e-28	-	-	tr|I1NIU6|I1NIU6_SOYBN Uncharacterized protein OS=Glycine max GN=Gma.32368 PE=4 SV=1	2e-29	gb|AFK45899.1| unknown [Lotus japonicus]	6e-31	-	-	E	GO:0008652.cellular amino acid biosynthetic process;GO:0008152.metabolic process;GO:0050461.L-mimosine synthase activity;GO:0004124.cysteine synthase activity;GO:0003824.catalytic activity;GO:0005737.cytoplasm;GO:0006535.cysteine biosynthetic process from serine;GO:0019344.cysteine biosynthetic process;GO:0047458.beta-pyrazolylalanine synthase activity;GO:0016740.transferase activity;GO:0030170.p…	EC:2.5.1.47	K01738	ko00270. Cysteine and methionine metabolism;ko00920. Sulfur metabolism;
comp50936_c0	Inf	Inf	0.00261959	0.311549	Up	sp|Q9LR09|HA22G_ARATH Putative HVA22-like protein g OS=Arabidopsis thaliana GN=HVA22G PE=3 SV=2	3e-63	gnl|CDD|190535 pfam03134. TB2_DP1_HVA22. TB2/DP1. HVA22 family. This family includes members from a wide variety of eukaryotes. It includes the TB2/DP1 (deleted in polyposis) protein. which in humans is deleted in severe forms of familial adenomatous polyposis. an autosomal dominant oncological inherited disease. The family also includes the plant protein of known similarity to TB2/DP1. the HVA22…	9e-32	tr|E0CQ43|E0CQ43_VITVI Putative uncharacterized protein OS=Vitis vinifera GN=VIT_18s0001g14100 PE=4 SV=1	8e-65	ref|XP_002276474.1| PREDICTED: HVA22-like protein i [Vitis vinifera] emb|CBI19848.3| unnamed protein product [Vitis vinifera]	7e-65	B9G7R7_ORYSJ/3-98 PF03134.14;TB2_DP1_HVA22;	1e-45	V	-	-	-	-
comp50939_c0	Inf	Inf	0.0435145	1	Up
comp50966_c0	0	#NAME?	0.0429399	1	Down	-	-	-	-	-	-	-	-	-	-	-	-	-	-	-
comp51002_c0	0	#NAME?	0.0202055	1	Down
comp51047_c0	0.0391344	-4.67542	0.0159731	0.894281	Down	sp|Q9XES5|DFRA_MALDO Bifunctional dihydroflavonol 4-reductase/flavanone 4-reductase OS=Malus domestica GN=DFR PE=1 SV=1	1e-78	gnl|CDD|187661 cd08958. FR_SDR_e. flavonoid reductase (FR). extended (e) SDRs. This subgroup contains FRs of the extended SDR-type and related proteins. These FRs act in the NADP-dependent reduction of flavonoids. ketone-containing plant secondary metabolites; they have the characteristic active site triad of the SDRs (though not the upstream active site Asn) and a NADP-binding motif that is very…	3e-108	tr|B9RDC7|B9RDC7_RICCO Cinnamoyl-CoA reductase. putative OS=Ricinus communis GN=RCOM_1612020 PE=4 SV=1	3e-129	ref|XP_002511716.1| cinnamoyl-CoA reductase. putative [Ricinus communis] gb|EEF50385.1| cinnamoyl-CoA reductase. putative [Ricinus communis]	3e-129	B9RDC7_RICCO/8-256 PF01370.16;Epimerase;	1e-107	V	GO:0045552.dihydrokaempferol 4-reductase activity;GO:0047890.flavanone 4-reductase activity;GO:0009813.flavonoid biosynthetic process;GO:0044237.cellular metabolic process;GO:0003824.catalytic activity;GO:0055114.oxidation-reduction process;GO:0005488.binding;GO:0016491.oxidoreductase activity;GO:0050662.coenzyme binding;	-	-	-
comp51162_c0	Inf	Inf	0.0273409	1	Up	-	-	-	-	-	-	-	-	-	-	-	-	-	-	-
comp51185_c0	165	7.36632	0.0264663	1	Up
comp51220_c0	0.00712251	-7.1334	0.0212259	1	Down	-	-	-	-	tr|B9IGU4|B9IGU4_POPTR Predicted protein OS=Populus trichocarpa GN=POPTRDRAFT_825418 PE=4 SV=1	5e-87	ref|XP_002323084.1| predicted protein [Populus trichocarpa] gb|EEF04845.1| predicted protein [Populus trichocarpa]	4e-87	B9IGU4_POPTR/9-219 PF04654.7;DUF599;	4e-83	-	-	-	-	-
comp51226_c0	0	#NAME?	0.0226709	1	Down	-	-	gnl|CDD|191295 pfam05512. AWPM-19. AWPM-19-like family. Members of this family are 19 kDa membrane proteins. The levels of the plant protein AWPM-19 increase dramatically when there is an increase level of abscisic acid. The increase presence of this protein leads to greater tolerance of freezing.	3e-70	tr|I1MRA6|I1MRA6_SOYBN Uncharacterized protein OS=Glycine max GN=Gma.55426 PE=4 SV=1	4e-80	ref|XP_003528667.1| PREDICTED: uncharacterized protein LOC100779785 [Glycine max]	6e-82	D7LYJ2_ARALL/15-156 PF05512.6;AWPM-19;	2e-70	-	-	-	-	-
comp51264_c0	0	#NAME?	0.00377754	0.39386	Down
comp51278_c0	0	#NAME?	0.000272442	0.0731584	Down	sp|Q949Z1|PGLR4_ARATH Polygalacturonase At1g48100 OS=Arabidopsis thaliana GN=At1g48100 PE=2 SV=1	0	gnl|CDD|178390 PLN02793. PLN02793. Probable polygalacturonase.	4e-115	tr|B9HIJ2|B9HIJ2_POPTR Predicted protein OS=Populus trichocarpa GN=POPTRDRAFT_872493 PE=3 SV=1	0	ref|XP_002312305.1| predicted protein [Populus trichocarpa] gb|EEE89672.1| predicted protein [Populus trichocarpa]	0	B9RZX1_RICCO/113-444 PF00295.12;Glyco_hydro_28;	0	-	GO:0009835.fruit ripening;GO:0008152.metabolic process;GO:0009501.amyloplast;GO:0004650.polygalacturonase activity;GO:0016798.hydrolase activity. acting on glycosyl bonds;GO:0007047.cellular cell wall organization;GO:0005618.cell wall;GO:0016787.hydrolase activity;GO:0047911.galacturan 1.4-alpha-galacturonidase activity;GO:0005975.carbohydrate metabolic process;GO:0005576.extracellular region;GO:…	-	-	-
comp51350_c0	0	#NAME?	0.00962384	0.682554	Down
comp51351_c0	0.01221	-6.35579	0.023794	1	Down
comp51377_c0	0.0555556	-4.16993	0.0343164	1	Down	sp|Q96303|PHT14_ARATH Inorganic phosphate transporter 1-4 OS=Arabidopsis thaliana GN=PHT1-4 PE=1 SV=1	0	gnl|CDD|129965 TIGR00887. 2A0109. phosphate:H+ symporter. This model represents the phosphate uptake symporter subfamily of the major facilitator superfamily (pfam00083).	0	tr|E8Z9A5|E8Z9A5_SOYBN Phosphate transporter1-7 OS=Glycine max GN=Pht1-7 PE=2 SV=1	0	gb|ACY74618.1| phosphate transporter1-7 [Glycine max]	0	E8Z9A5_SOYBN/23-513 PF00083.19;Sugar_tr;	0	P	GO:0055085.transmembrane transport;GO:0006817.phosphate ion transport;GO:0005315.inorganic phosphate transmembrane transporter activity;GO:0016021.integral to membrane;GO:0022857.transmembrane transporter activity;	-	K08176	-
comp51382_c0	0.0707635	-3.82085	0.039738	1	Down	sp|Q9SPK4|PPCK1_ARATH Phosphoenolpyruvate carboxylase kinase 1 OS=Arabidopsis thaliana GN=PPCK1 PE=1 SV=1	5e-93	gnl|CDD|197582 smart00220. S_TKc. Serine/Threonine protein kinases. catalytic domain. Phosphotransferases. Serine or threonine-specific kinase subfamily.	2e-86	tr|A5BQJ2|A5BQJ2_VITVI Putative uncharacterized protein OS=Vitis vinifera GN=VITISV_015543 PE=4 SV=1	4e-116	emb|CAN72597.1| hypothetical protein VITISV_015543 [Vitis vinifera]	3e-116	Q6ULS3_SOYBN/9-263 PF00069.20;Pkinase;	9e-111	T	GO:0016310.phosphorylation;GO:0005524.ATP binding;GO:0004674.protein serine/threonine kinase activity;GO:0016301.kinase activity;GO:0004672.protein kinase activity;GO:0000166.nucleotide binding;GO:0006468.protein phosphorylation;GO:0016772.transferase activity. transferring phosphorus-containing groups;	-	-	-
comp51394_c1	Inf	Inf	0.0449811	1	Up	-	-	-	-	-	-	-	-	-	-	-	-	-	-	-
comp51409_c0	16.4549	4.04045	0.036031	1	Up
comp51463_c0	Inf	Inf	0.00261959	0.311549	Up	sp|Q9LRM7|NCED6_ARATH 9-cis-epoxycarotenoid dioxygenase NCED6. chloroplastic OS=Arabidopsis thaliana GN=NCED6 PE=2 SV=1	0	gnl|CDD|177900 PLN02258. PLN02258. 9-cis-epoxycarotenoid dioxygenase NCED.	0	tr|B9RWM0|B9RWM0_RICCO 9-cis-epoxycarotenoid dioxygenase. putative OS=Ricinus communis GN=RCOM_1021470 PE=4 SV=1	0	ref|XP_002518139.1| 9-cis-epoxycarotenoid dioxygenase. putative [Ricinus communis] gb|EEF44272.1| 9-cis-epoxycarotenoid dioxygenase. putative [Ricinus communis]	0	B9RWM0_RICCO/122-609 PF03055.10;RPE65;	0	Q	GO:0016702.oxidoreductase activity. acting on single donors with incorporation of molecular oxygen. incorporation of two atoms of oxygen;GO:0045549.9-cis-epoxycarotenoid dioxygenase activity;GO:0006950.response to stress;GO:0055114.oxidation-reduction process;GO:0009688.abscisic acid biosynthetic process;GO:0046872.metal ion binding;GO:0009536.plastid;GO:0009507.chloroplast;GO:0009570.chloroplast…	EC:1.13.11.51	K09840	ko00906. Carotenoid biosynthesis;
comp51476_c0	Inf	Inf	0.0265577	1	Up	-	-	-	-	tr|B9SGT3|B9SGT3_RICCO Run and tbc1 domain containing 3. plant. putative OS=Ricinus communis GN=RCOM_0819920 PE=4 SV=1	1e-53	ref|XP_002525202.1| run and tbc1 domain containing 3. plant. putative [Ricinus communis] gb|EEF37168.1| run and tbc1 domain containing 3. plant. putative [Ricinus communis]	1e-53	B9SGT3_RICCO/342-609 PF00566.13;RabGAP-TBC;	2e-54	U	GO:0005097.Rab GTPase activator activity;GO:0032851.positive regulation of Rab GTPase activity;GO:0005622.intracellular;GO:0032313.regulation of Rab GTPase activity;	-	-	-
comp51480_c0	Inf	Inf	0.025074	1	Up	sp|Q9SR36|GSTU8_ARATH Glutathione S-transferase U8 OS=Arabidopsis thaliana GN=GSTU8 PE=2 SV=1	3e-57	gnl|CDD|198294 cd03185. GST_C_Tau. C-terminal. alpha helical domain of Class Tau Glutathione S-transferases. Glutathione S-transferase (GST) C-terminal domain family. Class Tau subfamily; GSTs are cytosolic dimeric proteins involved in cellular detoxification by catalyzing the conjugation of glutathione (GSH) with a wide range of endogenous and xenobiotic alkylating agents. including carcinogens.…	6e-39	tr|F6GTS9|F6GTS9_VITVI Putative uncharacterized protein OS=Vitis vinifera GN=VIT_17s0000g02950 PE=3 SV=1	1e-102	ref|XP_002280532.1| PREDICTED: probable glutathione S-transferase [Vitis vinifera]	9e-103	B9I2H4_POPTR/5-80 PF13417.1;GST_N_3;	5e-35	O	GO:0004364.glutathione transferase activity;GO:0004462.lactoylglutathione lyase activity;GO:0016829.lyase activity;GO:0009734.auxin mediated signaling pathway;GO:0006950.response to stress;GO:0016740.transferase activity;	EC:2.5.1.18	K00799	ko00480. Glutathione metabolism;ko00980. Metabolism of xenobiotics by cytochrome P450;ko00982. Drug metabolism - cytochrome P450;ko05204. Chemical carcinogenesis;
comp51557_c1	0.00287356	-8.44294	0.00192645	0.259324	Down	sp|Q84WN3|SWT17_ARATH Bidirectional sugar transporter SWEET17 OS=Arabidopsis thaliana GN=SWEET17 PE=2 SV=2	4e-76	gnl|CDD|202529 pfam03083. MtN3_slv. Sugar efflux transporter for intercellular exchange. This family includes proteins such as drosophila saliva. MtN3 involved in root nodule development and a protein involved in activation and expression of recombination activation genes (RAGs). Although the molecular function of these proteins is unknown. they are almost certainly transmembrane proteins. This f…	8e-30	tr|B9N041|B9N041_POPTR Predicted protein OS=Populus trichocarpa GN=POPTRDRAFT_596138 PE=4 SV=1	1e-103	ref|XP_002328604.1| predicted protein [Populus trichocarpa] gb|EEE76951.1| predicted protein [Populus trichocarpa]	1e-103	B9N041_POPTR/6-93 PF03083.11;MtN3_slv;	2e-43	R	GO:0016020.membrane;GO:0006810.transport;GO:0008643.carbohydrate transport;GO:0005887.integral to plasma membrane;GO:0016021.integral to membrane;GO:0051119.sugar transmembrane transporter activity;GO:0005886.plasma membrane;	-	K15382	-
comp51574_c0	Inf	Inf	0.000726559	0.137872	Up	-	-	-	-	-	-	-	-	-	-	-	-	-	-	-
comp51584_c0	13.766	3.78304	0.0423505	1	Up	-	-	-	-	-	-	-	-	-	-	-	-	-	-	-
comp51609_c0	0.0758123	-3.72142	0.0459312	1	Down	-	-	gnl|CDD|206531 pfam14363. AAA_assoc. Domain associated at C-terminal with AAA. This domain is found in association with the AAA family. pfam00004.	1e-27	tr|I1MTN5|I1MTN5_SOYBN Uncharacterized protein OS=Glycine max PE=4 SV=1	0	ref|XP_003525061.1| PREDICTED: uncharacterized protein LOC100798176 [Glycine max]	0	B9R919_RICCO/240-389 PF00004.24;AAA;	1e-75	O	GO:0005524.ATP binding;GO:0000166.nucleotide binding;GO:0017111.nucleoside-triphosphatase activity;	-	-	-
comp51665_c0	Inf	Inf	0.0185689	0.970994	Up	-	-	-	-	-	-	-	-	-	-	-	-	-	-	-
comp51669_c0	1093.33	10.0945	0.000127741	0.0478944	Up	sp|P35694|BRU1_SOYBN Brassinosteroid-regulated protein BRU1 OS=Glycine max PE=2 SV=1	9e-56	-	-	tr|F6GXD6|F6GXD6_VITVI Putative uncharacterized protein OS=Vitis vinifera GN=VIT_11s0052g01320 PE=4 SV=1	2e-58	ref|XP_002268708.1| PREDICTED: probable xyloglucan endotransglucosylase/hydrolase protein 16-like [Vitis vinifera]	3e-60	BRU1_SOYBN/32-213 PF00722.16;Glyco_hydro_16;	1e-52	-	GO:0048046.apoplast;GO:0016762.xyloglucan:xyloglucosyl transferase activity;GO:0008152.metabolic process;GO:0006073.cellular glucan metabolic process;GO:0016798.hydrolase activity. acting on glycosyl bonds;GO:0004553.hydrolase activity. hydrolyzing O-glycosyl compounds;GO:0005618.cell wall;GO:0016787.hydrolase activity;GO:0005975.carbohydrate metabolic process;	EC:2.4.1.207	K08235	-
comp51670_c1	0.0149254	-6.06609	0.0206846	1	Down	-	-	-	-	tr|B9SNC2|B9SNC2_RICCO Putative uncharacterized protein OS=Ricinus communis GN=RCOM_0174760 PE=4 SV=1	4e-06	ref|XP_002527491.1| conserved hypothetical protein [Ricinus communis] gb|EEF34889.1| conserved hypothetical protein [Ricinus communis]	4e-06	-	-	-	-	-	-	-
comp51762_c0	0	#NAME?	0.00999632	0.697391	Down	-	-	-	-	tr|B9I6L4|B9I6L4_POPTR Predicted protein OS=Populus trichocarpa GN=POPTRDRAFT_729216 PE=4 SV=1	4e-59	ref|XP_002319402.1| predicted protein [Populus trichocarpa] gb|EEE95325.1| predicted protein [Populus trichocarpa]	4e-59	C6SYD4_SOYBN/1-164 PF14009.1;DUF4228;	4e-54	-	-	-	-	-
comp51766_c0	Inf	Inf	0.0218001	1	Up	-	-	-	-	-	-	-	-	-	-	-	-	-	-	-
comp51768_c0	0	#NAME?	0.0189885	0.983901	Down	-	-	-	-	tr|B9RYY5|B9RYY5_RICCO Putative uncharacterized protein OS=Ricinus communis GN=RCOM_1314880 PE=4 SV=1	5e-43	ref|XP_002518954.1| conserved hypothetical protein [Ricinus communis] gb|EEF43487.1| conserved hypothetical protein [Ricinus communis]	4e-43	A9PDG9_POPTR/20-116 PB010585; Pfam-B_10585;	1e-26	-	-	-	-	-
comp51779_c0	0	#NAME?	0.016633	0.911049	Down	-	-	-	-	tr|B9HRJ9|B9HRJ9_POPTR Predicted protein OS=Populus trichocarpa GN=POPTRDRAFT_557216 PE=4 SV=1	2e-19	ref|XP_002313779.1| predicted protein [Populus trichocarpa] gb|EEE87734.1| predicted protein [Populus trichocarpa]	2e-19	A5B4Y5_VITVI/171-248 PB038289; Pfam-B_38289;	5e-17	-	-	-	-	-
comp51803_c0	Inf	Inf	0.0435145	1	Up
comp51806_c0	0.00542888	-7.52513	0.0115029	0.753261	Down	-	-	-	-	-	-	-	-	-	-	-	-	-	-	-
comp51816_c1	0	#NAME?	0.0144813	0.847204	Down	-	-	-	-	tr|G9BZV3|G9BZV3_POPCA D6-type cyclin OS=Populus canadensis GN=CYCD6;4 PE=2 SV=1	6e-27	gb|AEV41137.1| D6-type cyclin [Populus x canadensis]	5e-27	A8Y923_POPTR/28-153 PF02984.14;Cyclin_C;	3e-24	-	GO:0005634.nucleus;	-	-	-
comp51828_c0	Inf	Inf	0.00190648	0.258	Up	-	-	-	-	-	-	-	-	-	-	-	-	-	-	-
comp51832_c0	0.0049456	-7.65964	0.00905687	0.663849	Down	-	-	gnl|CDD|133143 cd05476. pepsin_A_like_plant. Chroloplast Nucleoids DNA-binding Protease and Nucellin. pepsin-like aspartic proteases from plants. This family contains pepsin like aspartic proteases from plants including Chloroplast Nucleoids DNA-binding Protease and Nucellin. Chloroplast Nucleoids DNA-binding Protease catalyzes the degradation of ribulose-1.5-bisphosphate carboxylase/oxygenase (R…	1e-63	tr|B9IIN2|B9IIN2_POPTR Predicted protein OS=Populus trichocarpa GN=POPTRDRAFT_576523 PE=4 SV=1	3e-179	ref|XP_002323393.1| predicted protein [Populus trichocarpa] gb|EEF05154.1| predicted protein [Populus trichocarpa]	3e-179	B9HBQ5_POPTR/91-465 PF00026.18;Asp;	5e-164	O	GO:0006508.proteolysis;GO:0004190.aspartic-type endopeptidase activity;	-	-	-
comp51936_c0	0	#NAME?	2.35111e-05	0.0206482	Down	sp|P05100|3MG1_ECOLI DNA-3-methyladenine glycosylase 1 OS=Escherichia coli (strain K12) GN=tag PE=1 SV=1	7e-40	gnl|CDD|190612 pfam03352. Adenine_glyco. Methyladenine glycosylase. The DNA-3-methyladenine glycosylase I is constitutively expressed and is specific for the alkylated 3-methyladenine DNA.	5e-85	tr|I1KTV2|I1KTV2_SOYBN Uncharacterized protein OS=Glycine max GN=Gma.25709 PE=4 SV=1	3e-179	ref|XP_003531809.1| PREDICTED: uncharacterized protein LOC100793991 [Glycine max]	7e-180	B9RPY8_RICCO/219-397 PF03352.8;Adenine_glyco;	2e-104	-	GO:0046872.metal ion binding;GO:0016787.hydrolase activity;GO:0008725.DNA-3-methyladenine glycosylase activity;GO:0006284.base-excision repair;GO:0006281.DNA repair;GO:0003824.catalytic activity;GO:0006974.response to DNA damage stimulus;	EC:3.2.2.20	K01246	ko03410. Base excision repair;
comp51944_c0	0.013947	-6.1639	0.0312661	1	Down	sp|Q8VYZ3|PME53_ARATH Probable pectinesterase 53 OS=Arabidopsis thaliana GN=PME53 PE=2 SV=1	0	gnl|CDD|178286 PLN02682. PLN02682. pectinesterase family protein.	0	tr|F6HGY1|F6HGY1_VITVI Pectinesterase OS=Vitis vinifera GN=VIT_11s0016g03020 PE=3 SV=1	0	emb|CAN63186.1| hypothetical protein VITISV_037092 [Vitis vinifera]	0	B9RKG6_RICCO/85-378 PF01095.14;Pectinesterase;	0	-	GO:0045330.aspartyl esterase activity;GO:0016787.hydrolase activity;GO:0005618.cell wall;GO:0030599.pectinesterase activity;GO:0042545.cell wall modification;	EC:3.1.1.11	K01051	ko00040. Pentose and glucuronate interconversions;ko00500. Starch and sucrose metabolism;
comp51952_c0	0	#NAME?	0.0443472	1	Down
comp52049_c0	17577.5	14.1014	0.0310821	1	Up	sp|Q07502|DEF_SOYBN Defensin-like protein OS=Glycine max PE=3 SV=1	2e-09	gnl|CDD|109365 pfam00304. Gamma-thionin. Gamma-thionin family.	1e-07	tr|B9RHP2|B9RHP2_RICCO 8.4 kDa sulfur-rich protein. putative OS=Ricinus communis GN=RCOM_1764730 PE=4 SV=1	7e-12	ref|XP_002272913.2| PREDICTED: defensin-like protein 6-like [Vitis vinifera] emb|CBI27688.3| unnamed protein product [Vitis vinifera]	7e-13	B9RHP2_RICCO/28-74 PF00304.15;Gamma-thionin;	3e-07	-	GO:0050832.defense response to fungus;GO:0006952.defense response;GO:0005576.extracellular region;GO:0031640.killing of cells of other organism;	-	-	-
comp52049_c1	Inf	Inf	0.000220369	0.064006	Up
comp52066_c0	0	#NAME?	3.59368e-05	0.0245497	Down	sp|O80763|NRX1_ARATH Probable nucleoredoxin 1 OS=Arabidopsis thaliana GN=At1g60420 PE=1 SV=1	0	gnl|CDD|48558 cd03009. TryX_like_TryX_NRX. Tryparedoxin (TryX)-like family. TryX and nucleoredoxin (NRX) subfamily; TryX and NRX are thioredoxin (TRX)-like protein disulfide oxidoreductases that alter the redox state of target proteins via the reversible oxidation of an active center CXXC motif. TryX is involved in the regulation of oxidative stress in parasitic trypanosomatids by reducing TryX p…	3e-54	tr|B9HT83|B9HT83_POPTR Predicted protein (Fragment) OS=Populus trichocarpa GN=POPTRDRAFT_230120 PE=4 SV=1	0	ref|XP_002314537.1| predicted protein [Populus trichocarpa] gb|EEF00708.1| predicted protein [Populus trichocarpa]	0	B9HT83_POPTR/28-121 PF13905.1;Thioredoxin_8;	3e-47	R	GO:0047134.protein-disulfide reductase activity;GO:0016209.antioxidant activity;GO:0016853.isomerase activity;GO:0055114.oxidation-reduction process;GO:0045454.cell redox homeostasis;GO:0016491.oxidoreductase activity;	-	-	-
comp52067_c0	0.016572	-5.91511	0.00793201	0.615195	Down
comp52078_c0	Inf	Inf	4.20693e-05	0.0260318	Up	-	-	-	-	-	-	-	-	-	-	-	-	-	-	-
comp52114_c0	0.00252334	-8.63045	0.000340281	0.0854625	Down
comp52156_c0	0	#NAME?	0.000192419	0.0574512	Down
comp52179_c0	0.0154679	-6.01458	0.00344469	0.379547	Down	sp|P05100|3MG1_ECOLI DNA-3-methyladenine glycosylase 1 OS=Escherichia coli (strain K12) GN=tag PE=1 SV=1	9e-40	gnl|CDD|190612 pfam03352. Adenine_glyco. Methyladenine glycosylase. The DNA-3-methyladenine glycosylase I is constitutively expressed and is specific for the alkylated 3-methyladenine DNA.	5e-92	tr|I1KTV2|I1KTV2_SOYBN Uncharacterized protein OS=Glycine max GN=Gma.25709 PE=4 SV=1	8e-179	ref|XP_003531809.1| PREDICTED: uncharacterized protein LOC100793991 [Glycine max]	2e-179	B9RPY8_RICCO/219-397 PF03352.8;Adenine_glyco;	4e-104	-	GO:0046872.metal ion binding;GO:0016787.hydrolase activity;GO:0008725.DNA-3-methyladenine glycosylase activity;GO:0006284.base-excision repair;GO:0006281.DNA repair;GO:0003824.catalytic activity;GO:0006974.response to DNA damage stimulus;	EC:3.2.2.20	K01246	ko03410. Base excision repair;
comp52221_c0	0	#NAME?	0.0125728	0.787567	Down
comp52223_c0	0	#NAME?	0.0409326	1	Down
comp52235_c0	0	#NAME?	0.00778779	0.610666	Down	sp|O23976|C76B1_HELTU 7-ethoxycoumarin O-deethylase OS=Helianthus tuberosus GN=CYP76B1 PE=1 SV=1	5e-22	-	-	tr|G8E0P7|G8E0P7_CAMAC Geraniol-10-hydroxylase OS=Camptotheca acuminata GN=G10H PE=2 SV=1	8e-39	gb|AES93118.1| geraniol-10-hydroxylase [Camptotheca acuminata]	7e-39	B9RBW8_RICCO/32-296 PF00067.17;p450;	2e-35	-	GO:0009055.electron carrier activity;GO:0020037.heme binding;GO:0005506.iron ion binding;GO:0055114.oxidation-reduction process;GO:0016705.oxidoreductase activity. acting on paired donors. with incorporation or reduction of molecular oxygen;GO:0046872.metal ion binding;GO:0004497.monooxygenase activity;GO:0050593.N-methylcoclaurine 3'-monooxygenase activity;GO:0016491.oxidoreductase activity;	-	K00517	ko00363. Bisphenol degradation;ko00624. Polycyclic aromatic hydrocarbon degradation;ko00627. Aminobenzoate degradation;ko00903. Limonene and pinene degradation;ko00945. Stilbenoid. diarylheptanoid and gingerol biosynthesis;
comp52278_c0	0.0365726	-4.77309	0.0249229	1	Down	sp|O04136|KNAP3_MALDO Homeobox protein knotted-1-like 3 OS=Malus domestica PE=2 SV=1	0	gnl|CDD|112597 pfam03791. KNOX2. KNOX2 domain. The MEINOX region is comprised of two domains. KNOX1 and KNOX2. KNOX1 plays a role in suppressing target gene expression. KNOX2. essential for function. is thought to be necessary for homo-dimerisation.	5e-18	tr|A6XHG4|A6XHG4_PRUPE Class II knotted-like homeobox protein OS=Prunus persica GN=Knope3L PE=2 SV=1	0	gb|ABH03531.1| class II knotted-like homeobox protein [Prunus persica] gb|ACJ71731.1| class II knotted-like homeobox transcription factor [Prunus persica]	0	KNAP3_MALDO/218-273 PF03791.8;KNOX2;	3e-27	-	GO:0005634.nucleus;GO:0003677.DNA binding;GO:0006355.regulation of transcription. DNA-dependent;GO:0043565.sequence-specific DNA binding;GO:0006351.transcription. DNA-dependent;GO:0003700.sequence-specific DNA binding transcription factor activity;	-	-	-
comp52293_c0	0.00645995	-7.27426	0.0172547	0.929012	Down	-	-	-	-	-	-	-	-	-	-	-	-	-	-	-
comp52297_c0	Inf	Inf	0.000578654	0.119643	Up	sp|Q6NMQ7|GASA6_ARATH Gibberellin-regulated protein 6 OS=Arabidopsis thaliana GN=GASA6 PE=3 SV=1	4e-22	-	-	tr|D7SIB4|D7SIB4_VITVI Putative uncharacterized protein OS=Vitis vinifera GN=VIT_17s0000g06210 PE=4 SV=1	6e-23	gb|AFK42462.1| unknown [Lotus japonicus]	1e-24	Q49RB3_POPTO/47-106 PF02704.9;GASA;	1e-10	-	-	-	-	-
comp52318_c0	0	#NAME?	0.00504237	0.477889	Down	sp|O23976|C76B1_HELTU 7-ethoxycoumarin O-deethylase OS=Helianthus tuberosus GN=CYP76B1 PE=1 SV=1	3e-21	-	-	tr|G8E0P7|G8E0P7_CAMAC Geraniol-10-hydroxylase OS=Camptotheca acuminata GN=G10H PE=2 SV=1	3e-36	gb|AES93118.1| geraniol-10-hydroxylase [Camptotheca acuminata]	3e-36	B9RBW8_RICCO/32-296 PF00067.17;p450;	7e-35	-	GO:0009055.electron carrier activity;GO:0046872.metal ion binding;GO:0020037.heme binding;GO:0016705.oxidoreductase activity. acting on paired donors. with incorporation or reduction of molecular oxygen;GO:0005506.iron ion binding;GO:0004497.monooxygenase activity;GO:0055114.oxidation-reduction process;GO:0016491.oxidoreductase activity;	-	K00517	ko00363. Bisphenol degradation;ko00624. Polycyclic aromatic hydrocarbon degradation;ko00627. Aminobenzoate degradation;ko00903. Limonene and pinene degradation;ko00945. Stilbenoid. diarylheptanoid and gingerol biosynthesis;
comp52335_c0	0.0348686	-4.84193	0.0203835	1	Down	sp|Q9FR44|PEAM1_ARATH Phosphoethanolamine N-methyltransferase 1 OS=Arabidopsis thaliana GN=NMT1 PE=2 SV=1	0	gnl|CDD|177970 PLN02336. PLN02336. phosphoethanolamine N-methyltransferase.	0	tr|G8EWJ7|G8EWJ7_9ROSA Phosphoethanolamine N-methyltransferase OS=Pyrus betulifolia PE=2 SV=1	0	gb|AER10512.1| phosphoethanolamine N-methyltransferase [Pyrus betulifolia] gb|AER10513.1| phosphoethanolamine N-methyltransferase [Pyrus betulifolia]	0	A5ANL8_VITVI/50-228 PF13847.1;Methyltransf_31;	3e-106	IR	GO:0008654.phospholipid biosynthetic process;GO:0000234.phosphoethanolamine N-methyltransferase activity;GO:0008152.metabolic process;GO:0008168.methyltransferase activity;GO:0006950.response to stress;GO:0016740.transferase activity;GO:0005737.cytoplasm;GO:0032259.methylation;	EC:2.1.1.103	K05929	ko00564. Glycerophospholipid metabolism;
comp52340_c0	0	#NAME?	0.0134026	0.812839	Down	sp|P73714|Y1821_SYNY3 Putative zinc metalloprotease slr1821 OS=Synechocystis sp. (strain PCC 6803 / Kazusa) GN=slr1821 PE=3 SV=1	2e-75	-	-	tr|F6HIB7|F6HIB7_VITVI Putative uncharacterized protein OS=Vitis vinifera GN=VIT_12s0059g00710 PE=4 SV=1	0	ref|XP_002321129.1| predicted protein [Populus trichocarpa] gb|EEE99444.1| predicted protein [Populus trichocarpa]	1e-180	B9SUJ7_RICCO/90-436 PF02163.17;Peptidase_M50;	6e-157	-	GO:0016020.membrane;GO:0008233.peptidase activity;GO:0004222.metalloendopeptidase activity;GO:0046872.metal ion binding;GO:0006508.proteolysis;GO:0008237.metallopeptidase activity;GO:0016787.hydrolase activity;GO:0016021.integral to membrane;GO:0005886.plasma membrane;	-	-	-
comp52355_c0	0	#NAME?	0.0366935	1	Down	-	-	gnl|CDD|191069 pfam04718. ATP-synt_G. Mitochondrial ATP synthase g subunit. The Fo sector of the ATP synthase is a membrane bound complex which mediates proton transport. It is composed of nine different polypeptide subunits (a. b. c. d. e. f. g F6. A6L). The function of subunit g is currently unknown. The conserved region covers all but the very N-terminus of the member sequences. No prokaryotic…	2e-25	tr|E0CT31|E0CT31_VITVI Putative uncharacterized protein OS=Vitis vinifera GN=VIT_19s0014g04860 PE=4 SV=1	8e-58	gb|AFK34693.1| unknown [Lotus japonicus]	7e-58	A5AY31_VITVI/12-122 PF04718.10;ATP-synt_G;	7e-55	-	GO:0015986.ATP synthesis coupled proton transport;GO:0000276.mitochondrial proton-transporting ATP synthase complex. coupling factor F(o);GO:0015078.hydrogen ion transmembrane transporter activity;	EC:3.6.3.14	K02140	ko00190. Oxidative phosphorylation;
comp52359_c0	0.051842	-4.26973	0.0247517	1	Down	-	-	-	-	tr|F6H3E6|F6H3E6_VITVI Putative uncharacterized protein OS=Vitis vinifera GN=VIT_04s0008g03590 PE=4 SV=1	3e-180	ref|XP_002283985.1| PREDICTED: bark storage protein A [Vitis vinifera]	2e-180	D7SUB9_VITVI/11-309 PF01048.15;PNP_UDP_1;	4e-168	-	GO:0009116.nucleoside metabolic process;GO:0003824.catalytic activity;	-	-	-
comp52367_c0	0	#NAME?	0.00462506	0.450848	Down	sp|A2RVM0|TIC32_ARATH Short-chain dehydrogenase TIC 32. chloroplastic OS=Arabidopsis thaliana GN=TIC32 PE=2 SV=1	1e-64	gnl|CDD|212492 cd05327. retinol-DH_like_SDR_c_like. retinol dehydrogenase (retinol-DH). Light dependent Protochlorophyllide (Pchlide) OxidoReductase (LPOR) and related proteins. classical (c) SDRs. Classical SDR subgroup containing retinol-DHs. LPORs. and related proteins. Retinol is processed by a medium chain alcohol dehydrogenase followed by retinol-DHs. Pchlide reductases act in chlorophyll b…	7e-81	tr|D7TVM6|D7TVM6_VITVI Putative uncharacterized protein OS=Vitis vinifera GN=VIT_02s0025g02190 PE=3 SV=1	4e-161	ref|XP_002262981.1| PREDICTED: short-chain dehydrogenase TIC 32. chloroplastic [Vitis vinifera] emb|CBI34551.3| unnamed protein product [Vitis vinifera]	4e-161	D7TVM6_VITVI/36-189 PF00106.20;adh_short;	7e-74	Q	GO:0008152.metabolic process;GO:0016630.protochlorophyllide reductase activity;GO:0055114.oxidation-reduction process;GO:0005488.binding;GO:0016491.oxidoreductase activity;	-	-	-
comp52413_c0	0	#NAME?	0.0422573	1	Down	-	-	-	-	-	-	-	-	A5BNL2_VITVI/221-389 PB000546; Pfam-B_546;	3e-15	-	-	-	-	-
comp52417_c0	0.0318761	-4.97138	0.0383439	1	Down	-	-	gnl|CDD|203801 pfam07911. DUF1677. Protein of unknown function (DUF1677). The sequences found in this family are all derived from hypothetical plant proteins of unknown function. The region features a number of highly conserved cysteine residues.	4e-48	tr|B9N7E7|B9N7E7_POPTR Predicted protein OS=Populus trichocarpa GN=POPTRDRAFT_673203 PE=4 SV=1	1e-73	ref|XP_002331200.1| predicted protein [Populus trichocarpa] gb|EEF10452.1| predicted protein [Populus trichocarpa]	1e-73	C6T342_SOYBN/30-121 PF07911.8;DUF1677;	3e-49	-	-	-	-	-
comp52470_c0	Inf	Inf	1.17745e-05	0.0180191	Up	-	-	gnl|CDD|176669 cd07245. Glo_EDI_BRP_like_9. This conserved domain belongs to a superfamily including the bleomycin resistance protein. glyoxalase I. and type I ring-cleaving dioxygenases. This protein family belongs to a conserved domain superfamily that is found in a variety of structurally related metalloproteins. including the bleomycin resistance protein. glyoxalase I. and type I ring-cleavin…	4e-35	tr|B9HNU6|B9HNU6_POPTR Predicted protein OS=Populus trichocarpa GN=POPTRDRAFT_875057 PE=4 SV=1	2e-85	ref|XP_002313326.1| predicted protein [Populus trichocarpa] gb|EEE87281.1| predicted protein [Populus trichocarpa]	2e-85	Q941C8_ARATH/27-142 PF12681.2;Glyoxalase_2;	4e-58	-	GO:0016829.lyase activity;	-	-	-
comp52482_c0	Inf	Inf	0.00359226	0.384744	Up
comp52504_c0	0.0371945	-4.74877	0.0185156	0.97069	Down	-	-	-	-	-	-	-	-	-	-	-	-	-	-	-
comp52507_c0	Inf	Inf	0.00480198	0.461597	Up
comp52512_c0	0	#NAME?	0.0325214	1	Down
comp52547_c0	0	#NAME?	0.0345246	1	Down	sp|Q681N2|PUB15_ARATH U-box domain-containing protein 15 OS=Arabidopsis thaliana GN=PUB15 PE=2 SV=2	3e-151	-	-	tr|A5C077|A5C077_VITVI Putative uncharacterized protein OS=Vitis vinifera GN=VITISV_002888 PE=4 SV=1	0	emb|CAN59900.1| hypothetical protein VITISV_002888 [Vitis vinifera]	0	A5C077_VITVI/342-606 PF05804.7;KAP;	1e-127	U	GO:0000151.ubiquitin ligase complex;GO:0016567.protein ubiquitination;GO:0005488.binding;GO:0016874.ligase activity;GO:0004842.ubiquitin-protein ligase activity;	-	-	-
comp52552_c0	0.0126502	-6.30469	0.00872791	0.649211	Down	sp|Q86A88|DYL_DICDI Dynein light chain. cytoplasmic OS=Dictyostelium discoideum GN=dlcB PE=3 SV=1	2e-14	gnl|CDD|166697 PLN03058. PLN03058. dynein light chain type 1 family protein; Provisional.	7e-34	tr|F6H252|F6H252_VITVI Putative uncharacterized protein OS=Vitis vinifera GN=VIT_19s0014g02850 PE=4 SV=1	1e-48	ref|XP_002282291.1| PREDICTED: dynein light chain. cytoplasmic-like [Vitis vinifera]	1e-48	E0CSL4_VITVI/103-195 PF01221.13;Dynein_light;	5e-43	Z	GO:0006810.transport;GO:0035086.flagellar axoneme;GO:0005929.cilium;GO:0005856.cytoskeleton;GO:0042995.cell projection;GO:0005874.microtubule;GO:0003774.motor activity;GO:0005737.cytoplasm;GO:0019861.flagellum;GO:0005875.microtubule associated complex;GO:0030286.dynein complex;GO:0007017.microtubule-based process;	-	K10418	ko04962. Vasopressin-regulated water reabsorption;
comp52567_c0	0.0106326	-6.55536	0.00546057	0.498172	Down
comp52576_c0	0	#NAME?	6.78154e-05	0.0357462	Down	sp|Q00874|DR100_ARATH DNA-damage-repair/toleration protein DRT100 OS=Arabidopsis thaliana GN=DRT100 PE=2 SV=2	1e-157	-	-	tr|Q708X5|Q708X5_CICAR Leucine rich repeat protein (Precursor) OS=Cicer arietinum GN=lrr PE=2 SV=1	0	emb|CAE76632.1| leucine rich repeat protein [Cicer arietinum]	0	C6ZRY8_SOYBN/32-98 PF13855.1;LRR_8;	6e-21	S	-	-	-	-
comp52578_c0	Inf	Inf	0.00472393	0.456835	Up	sp|Q9LRM7|NCED6_ARATH 9-cis-epoxycarotenoid dioxygenase NCED6. chloroplastic OS=Arabidopsis thaliana GN=NCED6 PE=2 SV=1	0	gnl|CDD|177900 PLN02258. PLN02258. 9-cis-epoxycarotenoid dioxygenase NCED.	0	tr|B9RWM0|B9RWM0_RICCO 9-cis-epoxycarotenoid dioxygenase. putative OS=Ricinus communis GN=RCOM_1021470 PE=4 SV=1	0	ref|XP_002518139.1| 9-cis-epoxycarotenoid dioxygenase. putative [Ricinus communis] gb|EEF44272.1| 9-cis-epoxycarotenoid dioxygenase. putative [Ricinus communis]	0	B9RWM0_RICCO/122-609 PF03055.10;RPE65;	0	Q	GO:0016702.oxidoreductase activity. acting on single donors with incorporation of molecular oxygen. incorporation of two atoms of oxygen;GO:0045549.9-cis-epoxycarotenoid dioxygenase activity;GO:0006950.response to stress;GO:0055114.oxidation-reduction process;GO:0009688.abscisic acid biosynthetic process;GO:0046872.metal ion binding;GO:0009536.plastid;GO:0009507.chloroplast;GO:0009570.chloroplast…	EC:1.13.11.51	K09840	ko00906. Carotenoid biosynthesis;
comp52590_c0	0	#NAME?	0.00371564	0.38946	Down	sp|Q93VG8|PPDEX_ARATH DeSI-like protein At4g17486 OS=Arabidopsis thaliana GN=At4g17486 PE=2 SV=1	2e-57	gnl|CDD|203346 pfam05903. DUF862. PPPDE putative peptidase domain. The PPPDE superfamily (after Permuted Papain fold Peptidases of DsRNA viruses and Eukaryotes). consists of predicted thiol peptidases with a circularly permuted papain-like fold. The inference of the likely DUB function of the PPPDE superfamily proteins is based on the fusions of the catalytic domain to Ub-binding PUG (PUB)/UBA do…	1e-57	tr|B9GMC7|B9GMC7_POPTR Predicted protein OS=Populus trichocarpa GN=POPTRDRAFT_1065972 PE=4 SV=1	3e-103	ref|XP_002297801.1| predicted protein [Populus trichocarpa] gb|EEE82606.1| predicted protein [Populus trichocarpa]	2e-103	B9GVI8_POPTR/6-143 PF05903.9;DUF862;	3e-85	S	-	-	-	-
comp52592_c0	125	6.96578	0.0466095	1	Up	-	-	-	-	tr|I1LPC8|I1LPC8_SOYBN Uncharacterized protein OS=Glycine max PE=4 SV=1	5e-15	ref|XP_003540341.1| PREDICTED: uncharacterized protein LOC100815941 [Glycine max]	5e-15	A5AYL5_VITVI/1-86 PB116580; Pfam-B_116580;	1e-12	-	-	-	-	-
comp52618_c0	0	#NAME?	0.0197066	0.998095	Down	sp|Q38865|EXPA6_ARATH Expansin-A6 OS=Arabidopsis thaliana GN=EXPA6 PE=2 SV=2	7e-158	gnl|CDD|165628 PLN00050. PLN00050. expansin A; Provisional.	1e-134	tr|Q68UW3|Q68UW3_PYRCO Expansin OS=Pyrus communis GN=exp1 PE=2 SV=1	9e-178	emb|CAH18933.1| expansin [Pyrus communis]	8e-178	Q84L76_PYRCO/67-154 PF03330.13;DPBB_1;	9e-56	-	GO:0016020.membrane;GO:0009664.plant-type cell wall organization;GO:0005576.extracellular region;	-	-	-
comp52647_c0	97.1429	6.60204	0.00404511	0.410865	Up	-	-	-	-	-	-	-	-	-	-	-	-	-	-	-
comp52650_c0	0.0016197	-9.27006	0.000132286	0.0484812	Down	sp|P83947|PME1_FICPW Pectinesterase/pectinesterase inhibitor OS=Ficus pumila var. awkeotsang PE=1 SV=1	0	gnl|CDD|165942 PLN02301. PLN02301. pectinesterase/pectinesterase inhibitor.	0	tr|B9RXQ4|B9RXQ4_RICCO Pectinesterase OS=Ricinus communis GN=RCOM_0905530 PE=3 SV=1	0	ref|XP_002518523.1| Pectinesterase precursor. putative [Ricinus communis] gb|EEF43910.1| Pectinesterase precursor. putative [Ricinus communis]	0	B9RXQ4_RICCO/236-533 PF01095.14;Pectinesterase;	8e-173	-	GO:0009835.fruit ripening;GO:0045330.aspartyl esterase activity;GO:0030599.pectinesterase activity;GO:0007047.cellular cell wall organization;GO:0005618.cell wall;GO:0016787.hydrolase activity;GO:0004857.enzyme inhibitor activity;GO:0043086.negative regulation of catalytic activity;GO:0005576.extracellular region;GO:0042545.cell wall modification;	EC:3.1.1.11	K01051	ko00040. Pentose and glucuronate interconversions;ko00500. Starch and sucrose metabolism;
comp52675_c0	Inf	Inf	4.41316e-05	0.0267269	Up	-	-	-	-	-	-	-	-	-	-	-	-	EC:1.1.1.195	K00083	ko00940. Phenylpropanoid biosynthesis;
comp52705_c0	0	#NAME?	1.83766e-05	0.0199139	Down	sp|B9RT03|CSPL5_RICCO CASP-like protein RCOM_0679870 OS=Ricinus communis GN=RCOM_0679870 PE=2 SV=1	2e-36	-	-	tr|G7JJ29|G7JJ29_MEDTR Putative uncharacterized protein OS=Medicago truncatula GN=MTR_4g118800 PE=3 SV=1	1e-30	ref|XP_002516872.1| conserved hypothetical protein [Ricinus communis] sp|B9RT03.1|CSPL5_RICCO RecName: Full=CASP-like protein RCOM_0679870 gb|EEF45486.1| conserved hypothetical protein [Ricinus communis]	5e-35	U4974_RICCO/26-181 PF04535.7;DUF588;	3e-31	-	GO:0016020.membrane;GO:0016021.integral to membrane;GO:0005886.plasma membrane;	-	-	-
comp52718_c0	0.0207469	-5.59096	0.0171782	0.928328	Down	sp|Q9SUI0|RC24_ARATH UPF0057 membrane protein At4g30660 OS=Arabidopsis thaliana GN=At4g30660 PE=2 SV=1	6e-35	gnl|CDD|201919 pfam01679. Pmp3. Proteolipid membrane potential modulator. Pmp3 is an evolutionarily conserved proteolipid in the plasma membrane which. in S. pombe. is transcriptionally regulated by the Spc1 stress MAPK (mitogen-activated protein kinases) pathway. It functions to modulate the membrane potential. particularly to resist high cellular cation concentration. In eukaryotic organisms. s…	1e-17	tr|B9HB38|B9HB38_POPTR Stress-induced hydrophobic peptide (Fragment) OS=Populus trichocarpa GN=POPTRDRAFT_415957 PE=4 SV=1	2e-39	ref|XP_002308410.1| stress-induced hydrophobic peptide [Populus trichocarpa] gb|EEE91933.1| stress-induced hydrophobic peptide [Populus trichocarpa]	2e-39	A5AXQ2_VITVI/6-57 PF01679.12;Pmp3;	8e-25	R	GO:0016021.integral to membrane;	-	-	-
comp52749_c0	0.0160819	-5.95842	0.00457164	0.447172	Down	sp|P92990|JP650_ARATH Probable polygalacturonase non-catalytic subunit JP650 OS=Arabidopsis thaliana GN=JP650 PE=2 SV=2	0	gnl|CDD|198113 smart01045. BURP. The BURP domain is found at the C-terminus of several different plant proteins. It was named after the proteins in which it was first identified: the BNM2 clone-derived protein from Brassica napus; USPs and USP-like proteins; RD22 from Arabidopsis thaliana; and PG1beta from Lycopersicon esculentum. This domain is around 230 amino acid residues long. It possesses t…	4e-100	tr|F6HHT6|F6HHT6_VITVI Putative uncharacterized protein OS=Vitis vinifera GN=VIT_01s0127g00870 PE=4 SV=1	0	ref|XP_002266341.1| PREDICTED: probable polygalacturonase non-catalytic subunit JP630-like [Vitis vinifera]	0	B9HLT5_POPTR/381-597 PF03181.10;BURP;	3e-129	-	GO:0009835.fruit ripening;GO:0048046.apoplast;GO:0005618.cell wall;GO:0005576.extracellular region;GO:0007047.cellular cell wall organization;	-	-	-
comp52750_c0	Inf	Inf	0.00870034	0.648261	Up	-	-	-	-	-	-	-	-	-	-	-	-	-	-	-
comp52757_c0	0.0265523	-5.23502	0.0127686	0.796447	Down	-	-	-	-	tr|F6H3E6|F6H3E6_VITVI Putative uncharacterized protein OS=Vitis vinifera GN=VIT_04s0008g03590 PE=4 SV=1	4e-180	ref|XP_002283985.1| PREDICTED: bark storage protein A [Vitis vinifera]	3e-180	D7SUB9_VITVI/11-309 PF01048.15;PNP_UDP_1;	5e-168	-	GO:0009116.nucleoside metabolic process;GO:0003824.catalytic activity;	-	-	-
comp52792_c0	0	#NAME?	0.0262637	1	Down	-	-	-	-	tr|B9IE49|B9IE49_POPTR Predicted protein OS=Populus trichocarpa GN=POPTRDRAFT_807887 PE=4 SV=1	1e-37	ref|XP_002321480.1| predicted protein [Populus trichocarpa] gb|EEF05607.1| predicted protein [Populus trichocarpa]	1e-37	A5ATE4_VITVI/1-163 PB002335; Pfam-B_2335;	7e-16	-	-	-	-	-
comp52807_c0	0.0454228	-4.46044	0.043303	1	Down	-	-	gnl|CDD|201514 pfam00933. Glyco_hydro_3. Glycosyl hydrolase family 3 N terminal domain.	6e-72	tr|B9RL34|B9RL34_RICCO Periplasmic beta-glucosidase. putative OS=Ricinus communis GN=RCOM_0944030 PE=4 SV=1	0	ref|XP_002514453.1| Periplasmic beta-glucosidase precursor. putative [Ricinus communis] gb|EEF47949.1| Periplasmic beta-glucosidase precursor. putative [Ricinus communis]	0	B9RL34_RICCO/45-373 PF00933.16;Glyco_hydro_3;	7e-178	-	GO:0008422.beta-glucosidase activity;GO:0004553.hydrolase activity. hydrolyzing O-glycosyl compounds;GO:0016787.hydrolase activity;GO:0008152.metabolic process;GO:0005975.carbohydrate metabolic process;GO:0016798.hydrolase activity. acting on glycosyl bonds;	-	-	-
comp52832_c0	0.00992063	-6.65535	0.0416038	1	Down	sp|Q3ECP6|GDL22_ARATH GDSL esterase/lipase At1g54790 OS=Arabidopsis thaliana GN=At1g54790 PE=2 SV=1	0	gnl|CDD|58514 cd01837. SGNH_plant_lipase_like. SGNH_plant_lipase_like. a plant specific subfamily of the SGNH-family of hydrolases. a diverse family of lipases and esterases. The tertiary fold of the enzyme is substantially different from that of the alpha/beta hydrolase family and unique among all known hydrolases; its active site closely resembles the Ser-His-Asp(Glu) triad found in other serin…	2e-96	tr|B9MZQ7|B9MZQ7_POPTR Predicted protein OS=Populus trichocarpa GN=POPTRDRAFT_827359 PE=4 SV=1	0	ref|XP_002328416.1| predicted protein [Populus trichocarpa] gb|EEE76496.1| predicted protein [Populus trichocarpa]	0	B9MZQ7_POPTR/31-358 PF00657.17;Lipase_GDSL;	0	-	GO:0016788.hydrolase activity. acting on ester bonds;GO:0006629.lipid metabolic process;	-	-	-
comp52859_c0	0.0094697	-6.72247	0.0379714	1	Down	-	-	-	-	-	-	-	-	A5B3R2_VITVI/1371-1608 PB224752; Pfam-B_224752;	3e-46	-	-	-	-	-
comp52868_c0	0	#NAME?	0.004176	0.421509	Down	sp|P33543|TMKL1_ARATH Putative kinase-like protein TMKL1 OS=Arabidopsis thaliana GN=TMKL1 PE=1 SV=1	0	-	-	tr|B9GR84|B9GR84_POPTR Predicted protein OS=Populus trichocarpa GN=POPTRDRAFT_553251 PE=4 SV=1	0	ref|XP_002303085.1| predicted protein [Populus trichocarpa] gb|EEE82358.1| predicted protein [Populus trichocarpa]	0	A5C4R0_VITVI/330-603 PF07714.12;Pkinase_Tyr;	1e-168	-	GO:0016020.membrane;GO:0016310.phosphorylation;GO:0005524.ATP binding;GO:0016301.kinase activity;GO:0006468.protein phosphorylation;GO:0004672.protein kinase activity;GO:0016021.integral to membrane;GO:0016772.transferase activity. transferring phosphorus-containing groups;	-	-	-
comp52924_c0	0.010352	-6.59395	0.0451744	1	Down	-	-	-	-	tr|B9H2W8|B9H2W8_POPTR Predicted protein OS=Populus trichocarpa GN=POPTRDRAFT_800512 PE=4 SV=1	4e-84	ref|XP_002305145.1| predicted protein [Populus trichocarpa] gb|EEE85656.1| predicted protein [Populus trichocarpa]	3e-84	B9H2W8_POPTR/8-121 PF00335.15;Tetraspannin;	1e-47	-	GO:0016021.integral to membrane;	-	-	-
comp52945_c0	0.0462642	-4.43396	0.020795	1	Down
comp52971_c1	0	#NAME?	0.00944434	0.677244	Down
comp52976_c0	0.00102312	-9.93281	0.000110427	0.0444794	Down	-	-	gnl|CDD|178236 PLN02629. PLN02629. powdery mildew resistance 5.	6e-136	tr|B9I1Q9|B9I1Q9_POPTR Predicted protein OS=Populus trichocarpa GN=POPTRDRAFT_1094078 PE=4 SV=1	2e-164	ref|XP_002317442.1| predicted protein [Populus trichocarpa] gb|EEE98054.1| predicted protein [Populus trichocarpa]	1e-164	E0CS20_VITVI/95-364 PF13839.1;PC-Esterase;	2e-131	-	-	-	-	-
comp52983_c0	Inf	Inf	0.00597704	0.520807	Up	-	-	-	-	-	-	-	-	-	-	-	-	-	-	-
comp52991_c0	Inf	Inf	0.000518767	0.112148	Up
comp53023_c0	0	#NAME?	8.81037e-05	0.0387802	Down
comp53024_c0	0	#NAME?	0.0345246	1	Down	-	-	gnl|CDD|191112 pfam04852. DUF640. Protein of unknown function (DUF640). This family represents a conserved region found in plant proteins including Resistance protein-like protein.	4e-73	tr|B9S9B4|B9S9B4_RICCO Putative uncharacterized protein OS=Ricinus communis GN=RCOM_1015400 PE=4 SV=1	2e-88	ref|XP_002522583.1| conserved hypothetical protein [Ricinus communis] gb|EEF39883.1| conserved hypothetical protein [Ricinus communis]	2e-88	B9S9B4_RICCO/14-146 PF04852.7;DUF640;	3e-82	-	-	-	-	-
comp53046_c0	0.0378788	-4.72247	0.031448	1	Down
comp53053_c0	69.5556	6.12009	0.00390185	0.401914	Up	sp|Q6X5Y6|WRI1_ARATH Ethylene-responsive transcription factor WRI1 OS=Arabidopsis thaliana GN=WRI1 PE=2 SV=1	7e-85	gnl|CDD|197689 smart00380. AP2. DNA-binding domain in plant proteins such as APETALA2 and EREBPs.	2e-21	tr|G3FEQ1|G3FEQ1_9ROSI AP2/EREBP transcriptional factor WRI1 OS=Jatropha curcas GN=WRI1 PE=2 SV=1	5e-90	gb|AEO22131.1| AP2/EREBP transcriptional factor WRI1 [Jatropha curcas]	4e-90	E2GMX8_BRANA/61-121 PF00847.15;AP2;	4e-36	-	GO:0005634.nucleus;GO:0003677.DNA binding;GO:0006355.regulation of transcription. DNA-dependent;GO:0006351.transcription. DNA-dependent;GO:0003700.sequence-specific DNA binding transcription factor activity;	-	-	-
comp53089_c0	0.00371195	-8.07361	0.0041119	0.416516	Down	sp|Q8LAL2|IAA26_ARATH Auxin-responsive protein IAA26 OS=Arabidopsis thaliana GN=IAA26 PE=1 SV=2	5e-45	gnl|CDD|202200 pfam02309. AUX_IAA. AUX/IAA family. Transcription of the AUX/IAA family of genes is rapidly induced by the plant hormone auxin. Some members of this family are longer and contain an N terminal DNA binding domain. The function of this region is uncertain.	3e-37	tr|F6H361|F6H361_VITVI Putative uncharacterized protein OS=Vitis vinifera GN=VIT_04s0008g00220 PE=4 SV=1	1e-71	ref|XP_002277798.1| PREDICTED: auxin-responsive protein IAA6-like [Vitis vinifera]	9e-72	A5ATK9_VITVI/30-305 PF02309.11;AUX_IAA;	9e-62	-	GO:0005634.nucleus;GO:0006355.regulation of transcription. DNA-dependent;GO:0009734.auxin mediated signaling pathway;GO:0006351.transcription. DNA-dependent;GO:0046983.protein dimerization activity;	-	K14484	ko04075. Plant hormone signal transduction;
comp53098_c1	0.0151515	-6.04439	0.0214338	1	Down	sp|Q9SAH3|Y1887_ARATH Putative receptor-like protein kinase At1g80870 OS=Arabidopsis thaliana GN=At1g80870 PE=2 SV=1	0	-	-	tr|B9GVL5|B9GVL5_POPTR Predicted protein OS=Populus trichocarpa GN=POPTRDRAFT_758009 PE=3 SV=1	0	ref|XP_002303855.1| predicted protein [Populus trichocarpa] gb|EEE78834.1| predicted protein [Populus trichocarpa]	0	B9GVL5_POPTR/83-248 PF00069.20;Pkinase;	7e-89	T	GO:0005524.ATP binding;GO:0004674.protein serine/threonine kinase activity;GO:0004672.protein kinase activity;GO:0000166.nucleotide binding;GO:0006468.protein phosphorylation;GO:0016772.transferase activity. transferring phosphorus-containing groups;	-	-	-
comp53121_c0	0	#NAME?	0.0144813	0.847204	Down	-	-	-	-	tr|Q67XF1|Q67XF1_ARATH Uncoupling protein AtUCP2 OS=Arabidopsis thaliana GN=At5g58970 PE=2 SV=1	7e-27	dbj|BAD44631.1| uncoupling protein AtUCP2 [Arabidopsis thaliana]	6e-27	B7FJT2_MEDTR/213-300 PF00153.22;Mito_carr;	1e-27	-	-	-	K15103	-
[truncated: 1,796 more rows]

## Sheet: 10-50DAF
id	foldChange	log2FoldChange	PVAL	PADJ	up_down	Name	Definition	Swissprot_des	Swissprot_evalue	Cdd_des	Cdd_evalue	Trembl_des	Trembl_evalue	NR_des	NR_evalue	PFAM_des	PFAM_evalue	KOG	GO	EC	KO	Pathway
[truncated: 2,781 more rows]

## Sheet: 10-60DAF
id	foldChange	log2FoldChange	PVAL	PADJ	up_down	Name	Definition	Swissprot_des	Swissprot_evalue	Cdd_des	Cdd_evalue	Trembl_des	Trembl_evalue	NR_des	NR_evalue	PFAM_des	PFAM_evalue	KOG	GO	EC	KO	Pathway
[truncated: 2,620 more rows]

## Sheet: 10-70DAF
id	foldChange	log2FoldChange	PVAL	PADJ	up_down	Name	Definition	Swissprot_des	Swissprot_evalue	Cdd_des	Cdd_evalue	Trembl_des	Trembl_evalue	NR_des	NR_evalue	PFAM_des	PFAM_evalue	KOG	GO	EC	KO	Pathway
[truncated: 2,675 more rows]
