# Supplementary material for: Transcriptomic analysis revealed the mechanism of oil dynamic accumulation during developing Siberian apricot (Prunus sibirica L.) seed kernels for the development of woody biodiesel
Source: Biotechnol Biofuels. 2015 Feb 22;8:29. doi: 10.1186/s13068-015-0213-3 (PMC4381669; doi:10.1186/s13068-015-0213-3)
Supplement: Additional file 10: Table S5. — The prediction of transcription factors involving in oil biosynthesis based on Arabidopsis protein. [file 13068_2015_213_MOESM10_ESM.xlsx]

## Sheet: Sheet1
ID	ATH_gene	Query_covery	Evalue	Description_ath	rpkm-10	rpkm-30	rpkm-50	rpkm-60	rpkm-70
ABI3
comp77315_c0	AT3G24650	44.47	4e-129	AP2/B3-like transcriptional factor family protein	0.08	43.23	43	90.64	100.83
comp77241_c0	AT3G24650	44.47	2e-128	AP2/B3-like transcriptional factor family protein	0.05	43.78	44.08	88.02	100.56
WRI1
comp51398_c0	AT3G54320	80.23	4e-84	Integrase-type DNA-binding superfamily protein	0.83	18.98	15.26	0.74	1.14
comp53053_c0	AT3G54320	80.23	3e-84	Integrase-type DNA-binding superfamily protein	0.83	18.97	15.88	1.01	0.84
LEC2
comp74689_c0	AT1G28300	69.37	3e-44	AP2/B3-like transcriptional factor family protein	2.95	15.06	67.75	4.95	0.41
FUS3
comp39022_c0	AT3G26790	45.45	2e-32	AP2/B3-like transcriptional factor family protein	0.06	0.74	1.65	0.07	0
comp41332_c0	AT3G26790	45.45	4e-32	AP2/B3-like transcriptional factor family protein	0.05	0.61	1.4	0.1	0
comp50730_c0	AT3G26790	54.82	3e-90	AP2/B3-like transcriptional factor family protein	0.18	11.57	10.51	0.06	0.05
comp57805_c0	AT3G26790	59.83	2e-79	AP2/B3-like transcriptional factor family protein	0.05	6.39	5.28	0.02	0.01
ADOF1
comp77222_c0	AT1G51700	54	2e-37	DOF zinc finger protein 1	3.77	2.34	3.16	5.55	8.42
comp77222_c1	AT1G51700	52	9e-35	DOF zinc finger protein 1	3.7	2.49	3.2	6.15	8.92
PKL
comp117485_c0	AT2G25170	58.54	1e-27	chromatin remodeling factor CHD3 (PICKLE)	0	0	0	0.61	0
comp72808_c0	AT2G25170	68.48	0	chromatin remodeling factor CHD3 (PICKLE)	6.47	5.92	7.19	11.68	12.36
comp73911_c0	AT2G25170	68.48	0	chromatin remodeling factor CHD3 (PICKLE)	6.63	5.88	7.16	11.73	12.94
AP2
comp50643_c0	AT4G36920	79.26	7e-63	Integrase-type DNA-binding superfamily protein	4.78	0.79	0.05	0	0.11
comp65487_c0	AT4G36920	77.46	7e-101	Integrase-type DNA-binding superfamily protein	19.91	9.18	0.87	0.44	0.69
comp65487_c1	AT4G36920	77.11	3e-104	Integrase-type DNA-binding superfamily protein	20.08	9.53	0.89	0.33	0.7
comp69147_c0	AT4G36920	72.22	2e-38	Integrase-type DNA-binding superfamily protein	0.02	0.5	7.37	1.87	3.5
GL2
comp56090_c0	AT1G79840	64.81	0	HD-ZIP IV family of homeobox-leucine zipper protein with lipid-binding START domain	15.13	3.89	0.99	0.22	0.13
comp57300_c0	AT1G79840	64.81	0	HD-ZIP IV family of homeobox-leucine zipper protein with lipid-binding START domain	14.92	4.26	0.94	0.17	0.08
HSI2
comp121587_c0	AT2G30470	82.8	6e-46	high-level expression of sugar-inducible gene 2	0	0	0	0	0.42
comp63530_c0	AT2G30470	39.83	1e-40	high-level expression of sugar-inducible gene 2	1.23	3.89	7.99	8.56	7.95
comp67109_c0	AT2G30470	60.3	2e-176	high-level expression of sugar-inducible gene 2	3.52	13.17	17.5	18.08	23.23
comp68290_c0	AT2G30470	60.3	3e-176	high-level expression of sugar-inducible gene 2	3.81	13.57	18.38	19.67	23.9
comp68290_c1	AT2G30470	39.83	1e-40	high-level expression of sugar-inducible gene 2	1.36	3.76	8.71	9.76	7.98
